# Supplementary material for: Targets of the transcription factor Six1 identify previously unreported candidate deafness genes
Source: Development. 2025 Apr 14;152(7):dev204533. doi: 10.1242/dev.204533 (PMC12045605; doi:10.1242/dev.204533)
Supplement: Table S1. Identification of putative Six1 targets in chick. [file develop-152-204533-TableS1.xlsx]

## Sheet: Read Me
This Excel workbook has all the data information used to identify Six1 targets in chick otic placode devlopment
Sheet name	details
otic genes	genes identified as enriched in the otic placode from the bulk RNA seq study by Chen.et.al (2017) PMID: 28264836 .; the Ensembl gene ID from galgal6 (version 97)
putative enhancer	atac seq peaks that interested with H3K27ac peaks but do not overlap with H27me3; using homer annotations peaks assosiated to exons and promoter (1000bp up and downs tream of TSS) regions were excluded
soft_annotation	peaks associated to otic genes-window size 35kb using annotation pipeline
peaks_six1BS_annotation	peaks associated to otic genes with Six1 Binding sites (BS)-window size 35kb using annotation pipeline
Six1_BS_new	six1 BS analysis using 3 different six1 motif (six1old, six1new and Six1optimised); the coordinates of predicted Six1 BS identified using fimo with pval=0.001; information of Six1 BS deleted for in vivo validation
putative_Six1_targets	otic genes associated to ehancer peakswith six1 BS using 35kb window soft annotation
Homology	putative Six1 targets homologous genes in human with their respective geneid and gene name
PWM_meme	Six1 motifs in the meme format used for Binding site analysis using FIMO
Primers	primer sequences used to clone the WT CREs , generate deletion constructs and verify Six1 occupancy in the CREs mentioned in this paper
Chromatin landscape custom track link to UCSC browser	Chick-otic-enhancer-ucsc-genome browser-click-here

## Sheet: otic genes
Gene stable ID	Chromosome/scaffold name	Gene start (bp)	Gene end (bp)	Gene name	Gene type
ENSGALG00000000209	22	577317	581857	PRNP	protein_coding
ENSGALG00000000583	26	1695658	1714634	SOX13	protein_coding
ENSGALG00000000608	11	18870452	18879210	CDH1	protein_coding
ENSGALG00000000681	1	194484628	194551701	PAK1	protein_coding
ENSGALG00000000883	26	2535306	2553032	MAPKAPK2	protein_coding
ENSGALG00000001319	26	3099869	3114498	CAMK1G	protein_coding
ENSGALG00000001328	28	2772421	2783648	BSG	protein_coding
ENSGALG00000001412	10	2987868	3010326	SEMA7A	protein_coding
ENSGALG00000002016	12	1720584	1784240	PRKCD	protein_coding
ENSGALG00000002155	9	1733842	1899914	HS6ST1	protein_coding
ENSGALG00000002203	13	3919090	4012490	FGF18	protein_coding
ENSGALG00000002205	15	1850942	1898896	FBRSL1	protein_coding
ENSGALG00000002555	6	5520195	5598425	RET	protein_coding
ENSGALG00000002714	15	4100056	4278736	TMEM132C	protein_coding
ENSGALG00000002775	11	1892371	1901853	FA2H	protein_coding
ENSGALG00000002802	26	4359456	4369874	PACSIN1	protein_coding
ENSGALG00000002831	13	9572001	9637277	SH3PXD2B	protein_coding
ENSGALG00000002911	3	56993933	57046070	MOXD1	protein_coding
ENSGALG00000003078	18	5945780	5973025	MMD	protein_coding
ENSGALG00000003374	11	3254661	3298212	ESRP2	protein_coding
ENSGALG00000003403	27	7580080	7589611	ZNF385C	protein_coding
ENSGALG00000003424	8	5540636	5563972	LMX1A	protein_coding
ENSGALG00000003456	10	4543071	4556711	CA12	protein_coding
ENSGALG00000003580	11	3706912	3741657	MMP2	protein_coding
ENSGALG00000003777	5	2461637	2746195	NELL1	protein_coding
ENSGALG00000004150	10	7185220	7263560	MYO1E	protein_coding
ENSGALG00000004508	20	5667155	5760114	EYA2	protein_coding
ENSGALG00000004531	21	5515436	5532562	PLOD1	protein_coding
ENSGALG00000005499	12	8950452	8989422	IL17RD	protein_coding
ENSGALG00000005503	11	16725796	16738294	WFDC1	protein_coding
ENSGALG00000005619	8	13932222	13939362	F3	protein_coding
ENSGALG00000005808	15	8093227	8111255	KREMEN1	protein_coding
ENSGALG00000005992	10	11397441	11504013	PDE8A	protein_coding
ENSGALG00000006008	10	11559419	11588865	HOMER2	protein_coding
ENSGALG00000006505	10	13022106	13071558	ZFAND6	protein_coding
ENSGALG00000006563	1	8841295	8982974	SEMA3D	protein_coding
ENSGALG00000006973	6	22051933	22144236	BLNK	protein_coding
ENSGALG00000007570	4	11440335	11449639	ENSGALG00000007570	protein_coding
ENSGALG00000007668	20	11682314	11723878	BMP7	protein_coding
ENSGALG00000008111	1	1614551	1619688	MEST	protein_coding
ENSGALG00000008231	5	23406293	23426262	PACSIN3	protein_coding
ENSGALG00000008728	2	20127432	20147266	PTER	protein_coding
ENSGALG00000008911	17	1338035	1340745	RNF208	protein_coding
ENSGALG00000008926	1	22670291	22971425	CADPS2	protein_coding
ENSGALG00000008930	3	9676896	9693979	B3GNT2	protein_coding
ENSGALG00000009020	3	13599642	13633726	JAG1	protein_coding
ENSGALG00000009064	2	22134540	22136747	FZD1	protein_coding
ENSGALG00000009788	3	21270194	21297310	SMYD2	protein_coding
ENSGALG00000009865	4	29771882	29886214	RNF150	protein_coding
ENSGALG00000009868	4	29911254	29922369	ZNF330	protein_coding
ENSGALG00000010174	3	30380945	30392920	SLC35B2	protein_coding
ENSGALG00000010243	8	21501345	21528251	PRDX1	protein_coding
ENSGALG00000010244	8	21508992	21528082	AKR1A1	protein_coding
ENSGALG00000010535	4	37977072	38007439	SGMS2	protein_coding
ENSGALG00000010540	8	24366673	24408000	TTC39A	protein_coding
ENSGALG00000010633	8	24796809	24805423	GPX7	protein_coding
ENSGALG00000010697	Z	43598380	43681200	SEMA4D	protein_coding
ENSGALG00000010722	2	26619867	26630325	ENSGALG00000010722	protein_coding
ENSGALG00000010770	2	26738333	26787906	SCIN	protein_coding
ENSGALG00000010825	2	28562930	28566950	AGR2	protein_coding
ENSGALG00000010930	7	19085871	19169487	STK39	protein_coding
ENSGALG00000010960	7	19687128	19712618	GALNT3	protein_coding
ENSGALG00000011207	1	43322569	43326909	MKP3	protein_coding
ENSGALG00000011481	2	40263892	40286452	GPD1L	protein_coding
ENSGALG00000011532	7	23656426	23668770	CYP27C1	protein_coding
ENSGALG00000011708	7	27172896	27356465	MYLK	protein_coding
ENSGALG00000011803	1	48327303	48341580	EMP1	protein_coding
ENSGALG00000011833	4	53381734	53566168	SPATA5	protein_coding
ENSGALG00000012136	5	4822409	4942957	MPPED2	protein_coding
ENSGALG00000012173	5	56457111	56460218	LGALS3	protein_coding
ENSGALG00000012211	4	58197414	58313786	PDLIM5	protein_coding
ENSGALG00000012290	1	51055215	51064410	SOX10	protein_coding
ENSGALG00000012747	2	63027555	63115283	NEDD9	protein_coding
ENSGALG00000012775	2	63286294	63299774	TFAP2A	protein_coding
ENSGALG00000012821	2	66278012	66281874	TUBB2B	protein_coding
ENSGALG00000012921	1	71449364	71582019	ETV6	protein_coding
ENSGALG00000012952	2	75358894	75406459	BASP1	protein_coding
ENSGALG00000013100	2	80852532	80991947	GRB10	protein_coding
ENSGALG00000013342	7	5218437	5220507	GBX2	protein_coding
ENSGALG00000013722	12	3631598	3635036	ENSGALG00000013722	protein_coding
ENSGALG00000013900	3	55160010	55257947	MAP7	protein_coding
ENSGALG00000013948	4	65944536	65948246	RASL11B	protein_coding
ENSGALG00000014751	Z	20369274	20519860	ADAMTS6	protein_coding
ENSGALG00000014994	Z	23367125	23375581	CRHBP	protein_coding
ENSGALG00000015044	3	66312756	66318181	GTF3C6	protein_coding
ENSGALG00000015089	1	83026159	83080167	GAP43	protein_coding
ENSGALG00000015124	2	104251195	104316535	KCTD1	protein_coding
ENSGALG00000015142	2	106086315	106107525	DSG2	protein_coding
ENSGALG00000015388	3	68350477	68445504	PRDM1	protein_coding
ENSGALG00000015451	Z	55574822	55632691	ZNF462	protein_coding
ENSGALG00000015511	1	97569877	97995865	ROBO1	protein_coding
ENSGALG00000015958	4	86128674	86168138	EIF2AK3	protein_coding
ENSGALG00000015960	4	86172874	86187864	RPIA	protein_coding
ENSGALG00000015970	3	82821169	82887349	COL9A1	protein_coding
ENSGALG00000016266	1	114579211	114609539	PRRG1	protein_coding
ENSGALG00000016415	1	121300649	121335637	MAP7D2	protein_coding
ENSGALG00000016563	1	123496180	123509692	ASB9	protein_coding
ENSGALG00000016620	3	105680855	105684242	PNOC	protein_coding
ENSGALG00000016817	1	138347996	138478854	RASA3	protein_coding
ENSGALG00000016906	1	154055398	154060716	SPRY2	protein_coding
ENSGALG00000017166	1	181732680	181742258	RAB39A	protein_coding
ENSGALG00000017419	6	23202999	23207986	HPS1	protein_coding
ENSGALG00000021128	14	4589041	4595297	FSCN1	protein_coding
ENSGALG00000022531	5	24237569	24241495	ENSGALG00000022531	protein_coding
ENSGALG00000022557	19	855485	857200	CLDN3	protein_coding
ENSGALG00000023542	21	6603424	6609227	ALPL	protein_coding
ENSGALG00000023546	9	22401775	22412510	ENSGALG00000023546	protein_coding
ENSGALG00000023689	17	6180976	6201571	ASS1	protein_coding
ENSGALG00000024482	4	49238033	49242641	LEPROTL1	protein_coding
ENSGALG00000024488	1	129862450	129887257	CD99	protein_coding
ENSGALG00000025163	4	38983525	38983594	gga-mir-1627	miRNA
ENSGALG00000025955	13	9772409	9772574	gga-mir-3523	miRNA
ENSGALG00000026471	8	4381280	4390638	CRIP2	protein_coding
ENSGALG00000026724	6	23317903	23318012	gga-mir-6604	miRNA
ENSGALG00000026820	3	59308247	59318622	RNF146	protein_coding
ENSGALG00000026966	25	394100	394209	gga-mir-6620	miRNA
ENSGALG00000026971	3	75653938	75674113	RRAGD	protein_coding
ENSGALG00000027019	4	34748234	34748343	gga-mir-6591	miRNA
ENSGALG00000027240	2	28543421	28560768	TSPAN13	protein_coding
ENSGALG00000027494	9	22104677	22113141	SPTSSB	protein_coding
ENSGALG00000028551	3	88395964	88419649	ENSGALG00000028551	protein_coding
ENSGALG00000028709	3	95000776	95059703	RNF144A	protein_coding
ENSGALG00000028816	1	1553201	1553310	gga-mir-6629	miRNA
ENSGALG00000028822	2	68496453	68505877	RNF152	protein_coding
ENSGALG00000028978	8	21144107	21149996	BTBD19	protein_coding
ENSGALG00000029401	5	54593128	54595588	SIX1	protein_coding
ENSGALG00000029747	24	473593	483311	ST3GAL4	protein_coding
ENSGALG00000030534	14	8822435	8852860	SYT17	protein_coding
ENSGALG00000030732	5	24165051	24178161	MAPK8IP1	protein_coding
ENSGALG00000030834	Z	334119	365812	ATP8B1	protein_coding
ENSGALG00000030991	2	87109992	87114778	IRX1	protein_coding
ENSGALG00000032220	19	943341	962273	ELN	protein_coding
ENSGALG00000032687	5	13345327	13346837	PHLDA2	protein_coding
ENSGALG00000033526	15	695856	695976	gga-mir-454	miRNA
ENSGALG00000034020	22	1422776	1431392	RHOBTB2	protein_coding
ENSGALG00000034500	2	97261548	97270754	CIDEA	protein_coding
ENSGALG00000035031	2	120664931	120667575	HEY1	protein_coding
ENSGALG00000035187	23	3639624	3665292	FHL3	protein_coding
ENSGALG00000035419	24	354765	382201	CDON	protein_coding
ENSGALG00000035845	2	118111383	118189824	JPH1	protein_coding
ENSGALG00000035950	27	5831662	5843100	NGFR	protein_coding
ENSGALG00000036711	25	2386866	2388673	S100A11	protein_coding
ENSGALG00000036925	25	3840941	3854221	CADM3	protein_coding
ENSGALG00000037015	1	158037290	158403765	DACH1	protein_coding
ENSGALG00000038217	5	22211473	22245391	CD82	protein_coding
ENSGALG00000038515	14	3626463	3636842	LFNG	protein_coding
ENSGALG00000038540	24	4498522	4569876	ZBTB16	protein_coding
ENSGALG00000038850	12	6869736	6975801	WNK2	protein_coding
ENSGALG00000038885	24	154552	164455	FEZ1	protein_coding
ENSGALG00000039498	4	60301963	60491846	PPP3CA	protein_coding
ENSGALG00000039595	1	53377416	53545431	BTBD11	protein_coding
ENSGALG00000039705	13	14628119	14644387	GFPT2	protein_coding
ENSGALG00000039872	13	17488920	17519533	PDLIM4	protein_coding
ENSGALG00000040478	1	194700308	194747859	CAPN5	protein_coding
ENSGALG00000040834	5	3874462	3933136	LGR4	protein_coding
ENSGALG00000040854	14	667031	706514	CPPED1	protein_coding
ENSGALG00000041101	33	5048685	5068444	GALNT6	protein_coding
ENSGALG00000041823	1	51019143	51030492	PICK1	protein_coding
ENSGALG00000043744	13	17886252	17900470	NDFIP1	protein_coding
ENSGALG00000043826	6	5877972	5897241	ANXA11	protein_coding
ENSGALG00000049427	1	196386106	196396212	RELT	protein_coding
ENSGALG00000050148	14	6480947	6502255	HS3ST6	protein_coding
ENSGALG00000052743	7	5748285	5750646	ARL4C	protein_coding
ENSGALG00000054080	1	108324987	108331087	RIPPLY3	protein_coding
ENSGALG00000054473	20	5549899	5573824	SLC13A3	protein_coding
ENSGALG00000000059	11	18842577	18845331	TUBB3	protein_coding
ENSGALG00000000280	Z	48131380	48335018	EFNA5	protein_coding
ENSGALG00000000379	27	4721958	4738989	ITGB3	protein_coding
ENSGALG00000001153	19	1512994	2173032	AUTS2	protein_coding
ENSGALG00000001371	18	2798139	2821873	HS3ST3A1	protein_coding
ENSGALG00000001405	26	3166589	3174135	IRF6	protein_coding
ENSGALG00000001740	18	4171183	4209840	MGAT5B	protein_coding
ENSGALG00000001885	19	4324550	4326231	ENSGALG00000001885	lncRNA
ENSGALG00000001905	19	4330097	4357118	DTX2	protein_coding
ENSGALG00000002553	13	2788001	2834253	PCDH1	protein_coding
ENSGALG00000002615	26	4108401	4119816	DEF6	protein_coding
ENSGALG00000003193	10	4148571	4161467	CRABP-I	protein_coding
ENSGALG00000003712	17	6539667	6617270	RAPGEF1	protein_coding
ENSGALG00000003895	17	6255537	6261662	PRDM12	protein_coding
ENSGALG00000004186	19	6333122	6344467	NSRP1	protein_coding
ENSGALG00000004240	15	5872047	5889264	ORAI1	protein_coding
ENSGALG00000004496	13	13753105	13762545	TNIP1	protein_coding
ENSGALG00000004562	15	6282908	6293393	HVCN1	protein_coding
ENSGALG00000004943	11	10891878	10903620	SS18L2	protein_coding
ENSGALG00000005263	14	6145956	6149345	SOX8	protein_coding
ENSGALG00000005689	6	17930807	18009556	PAX2	protein_coding
ENSGALG00000005845	11	17954812	17987235	SLC7A5	protein_coding
ENSGALG00000006599	2	9915431	9980505	ZMYND11	protein_coding
ENSGALG00000006804	8	16385301	16404071	ODF2L	protein_coding
ENSGALG00000006995	9	12832591	12836179	APOD	protein_coding
ENSGALG00000007000	10	16265424	16276853	NR2F2	protein_coding
ENSGALG00000007412	24	5471930	5477522	MPZL2	protein_coding
ENSGALG00000007706	6	23669486	23675847	FGF8	protein_coding
ENSGALG00000007806	4	12790680	12801083	FGF16	protein_coding
ENSGALG00000008302	10	20483878	20486357	CIB1	protein_coding
ENSGALG00000008818	7	13798294	13811022	IDH1	protein_coding
ENSGALG00000008902	8	19189801	19211722	GIPC2	protein_coding
ENSGALG00000009379	9	20031453	20047148	SEC62	protein_coding
ENSGALG00000009604	1	30661406	30681723	DBX2	protein_coding
ENSGALG00000010857	8	26201306	26289893	DAB1	protein_coding
ENSGALG00000010942	2	30977907	30984334	NUPL2	protein_coding
ENSGALG00000011005	3	38762090	38790863	KCNK1	protein_coding
ENSGALG00000012416	1	51155529	51162122	ENSGALG00000012416	protein_coding
ENSGALG00000012696	2	60523859	60531947	RANBP9	protein_coding
ENSGALG00000012778	2	64129120	64156530	SLC35B3	protein_coding
ENSGALG00000013882	22	4110333	4118011	MXD1	protein_coding
ENSGALG00000014640	25	3675357	3682115	GOLPH3L	protein_coding
ENSGALG00000014872	Z	13972677	14032776	FGF10	protein_coding
ENSGALG00000014982	2	102827327	102859258	RBBP8	protein_coding
ENSGALG00000015079	1	81562063	81573670	UPK1B	protein_coding
ENSGALG00000015537	4	79706434	79733872	MAN2B2	protein_coding
ENSGALG00000015572	Z	64356341	64364473	CCDC125	protein_coding
ENSGALG00000015599	4	81401297	81403526	SOHO-1	protein_coding
ENSGALG00000015620	Z	62992672	63173370	XRCC4	protein_coding
ENSGALG00000016271	3	85646064	85661211	PTP4A1	protein_coding
ENSGALG00000016362	3	91875015	91915377	SH3YL1	protein_coding
ENSGALG00000016502	3	104195023	104200149	TP53I3	protein_coding
ENSGALG00000016551	1	123220541	123254525	AP1S2	protein_coding
ENSGALG00000016567	3	105043160	105052107	EPHX2	protein_coding
ENSGALG00000017119	1	178822909	178879534	TNFRSF19	protein_coding
ENSGALG00000017644	11	16818088	16836168	COTL1	protein_coding
ENSGALG00000020164	4	58117523	58120305	GAR1	protein_coding
ENSGALG00000021079	20	9335909	9349311	RGS19	protein_coding
ENSGALG00000021271	24	5465928	5471790	MPZL3	protein_coding
ENSGALG00000022896	2	86044965	86053142	IRX4	protein_coding
ENSGALG00000023195	2	24442691	24446535	DLX6	protein_coding
ENSGALG00000023279	18	10313614	10319264	EPN3	protein_coding
ENSGALG00000023521	6	27190992	27192326	ADRA2A	protein_coding
ENSGALG00000023661	1	14881061	14892683	DUS4L	protein_coding
ENSGALG00000023812	13	17680388	17687210	CCNI2	protein_coding
ENSGALG00000023819	27	7653224	7653761	ENSGALG00000023819	pseudogene
ENSGALG00000023872	17	2779784	2798309	FAM129B	protein_coding
ENSGALG00000026028	Z	20202335	20211616	SREK1IP1	protein_coding
ENSGALG00000026070	25	2598862	2602505	ENSGALG00000026070	protein_coding
ENSGALG00000026170	11	18763979	18764088	gga-mir-6667	miRNA
ENSGALG00000026225	18	7133290	7141299	PSMD12	protein_coding
ENSGALG00000027332	Z	63173581	63195118	TMEM167A	protein_coding
ENSGALG00000027416	20	1061506	1063972	ROMO1	protein_coding
ENSGALG00000027760	2	145646147	145646254	gga-mir-6572	miRNA
ENSGALG00000027907	Z	58579552	58587854	NR2F1	protein_coding
ENSGALG00000027960	1	123085239	123107985	GRPR	protein_coding
ENSGALG00000027980	6	30920353	30921117	NANOS1	protein_coding
ENSGALG00000028204	12	3241004	3242538	GPX1	protein_coding
ENSGALG00000028308	27	7268694	7276039	TNS4	protein_coding
ENSGALG00000028895	14	13226354	13229728	ENSGALG00000028895	protein_coding
ENSGALG00000028924	25	3315453	3320307	S100A16	protein_coding
ENSGALG00000028974	11	570320	570429	gga-mir-6709	miRNA
ENSGALG00000029270	1	4968059	4987014	GATA3	protein_coding
ENSGALG00000029621	12	3580056	3597490	SEMA3F	protein_coding
ENSGALG00000030140	1	7161428	7200482	CCDC3	protein_coding
ENSGALG00000030376	21	5314485	5343907	DHRS3	protein_coding
ENSGALG00000030540	9	14491492	14491595	gga-mir-1653	miRNA
ENSGALG00000030712	33	7292614	7310596	COL2A1	protein_coding
ENSGALG00000030821	20	12108431	12112972	CBLN4	protein_coding
ENSGALG00000031013	31	5598840	5603322	DHDH	protein_coding
ENSGALG00000031684	21	159830	167820	RCC2	protein_coding
ENSGALG00000033926	27	6468627	6476586	CBX1	protein_coding
ENSGALG00000034100	10	20049223	20076407	UACA	protein_coding
ENSGALG00000034284	2	316447	325524	SLC4A2	protein_coding
ENSGALG00000034374	3	56943699	56975701	STX7	protein_coding
ENSGALG00000034509	20	1436200	1441694	DYNLRB1	protein_coding
ENSGALG00000035236	30	268916	271158	BCAP31	protein_coding
ENSGALG00000036364	5	33738911	33740749	FOXG1	protein_coding
ENSGALG00000036678	27	5959008	5971321	ETV4	protein_coding
ENSGALG00000037050	23	703621	707046	FABP3	protein_coding
ENSGALG00000037316	28	3463016	3469363	OCLN	protein_coding
ENSGALG00000038017	3	4424282	4424408	gga-mir-6542	miRNA
ENSGALG00000039497	23	4435349	4450593	TFAP2E	protein_coding
ENSGALG00000039572	21	178543	188276	PADI1	protein_coding
ENSGALG00000040529	27	5613835	5618641	DLX3	protein_coding
ENSGALG00000041028	3	104550333	104557734	DPYSL5	protein_coding
ENSGALG00000041401	21	202192	210610	SDHB	protein_coding
ENSGALG00000042177	33	6864240	6865337	GPR182	protein_coding
ENSGALG00000042478	MT	11196	11492	ND4L	protein_coding
ENSGALG00000050155	8	16368747	16380913	CLCA2	protein_coding
ENSGALG00000050314	23	2888291	2898222	SRSF4	protein_coding
ENSGALG00000051443	23	4394410	4396671	C1orf216	protein_coding
ENSGALG00000053549	6	10021089	10029590	ADAM8	protein_coding

## Sheet: putative enhancers
PeakID (cmd=annotatePeaks.pl /data/dnb09/galaxy_db/files/4/9/c/dataset_49c8234a-75ee-4d9b-9583-d1ffea3aefce.dat /data/dnb09/galaxy_db/files/e/5/b/dataset_e5b3e39c-491c-43d6-8acb-a95470098ec4.dat -CpG -gtf /data/dnb09/galaxy_db/files/d/b/f/dataset_dbf576b0-8d80-4387-8c54-26d243e83926.dat -ann /data/dnb09/galaxy_db/files/9/9/8/dataset_9987dec4-3c29-4fe4-9841-bb5b49dbc62d.dat)	Chr	Start	End	Strand	Peak Score	Focus Ratio/Region Size	Annotation	Detailed Annotation	Distance to TSS	Nearest PromoterID	Entrez ID	Nearest Unigene	Nearest Refseq	Nearest Ensembl	Gene Name	Gene Alias	Gene Description	Gene Type	CpG%	GC%
ATAC_R1.mLb.clN_peak_100	1	1580484	1580984	+	20	NA	intron (ENSGALG00000008036, intron 1 of 14)	NA	119	ENSGALT00000013037	ENSGALG00000008036	ENSGALT00000013037			TMEM209			protein_coding	0.062	0.626747
ATAC_R1.mLb.clN_peak_10019	1	135692936	135693771	+	43	NA	Intergenic	NA	-122108	ENSGALT00000096488	ENSGALG00000051186	ENSGALT00000096488						lncRNA	0.019162	0.490431
ATAC_R1.mLb.clN_peak_10023	1	135730440	135731075	+	29	NA	Intergenic	NA	-84704	ENSGALT00000096488	ENSGALG00000051186	ENSGALT00000096488						lncRNA	0.014173	0.427673
ATAC_R1.mLb.clN_peak_10046	1	136036201	136036783	+	648	NA	intron (ENSGALG00000050795, intron 1 of 2)	NA	-4667	ENSGALT00000081282	ENSGALG00000042484	ENSGALT00000081282						lncRNA	0.015464	0.512864
ATAC_R1.mLb.clN_peak_10062	1	136220687	136221400	+	32	NA	Intergenic	NA	-4266	ENSGALT00000096209	ENSGALG00000050019	ENSGALT00000096209			RF00001			rRNA	0.018233	0.57563
ATAC_R1.mLb.clN_peak_10065	1	136237844	136237991	+	17	NA	Intergenic	NA	-8549	ENSGALT00000097823	ENSGALG00000054182	ENSGALT00000097823						lncRNA	0.020408	0.533784
ATAC_R1.mLb.clN_peak_10099	1	136523297	136523530	+	27	NA	Intergenic	NA	16506	ENSGALT00000104575	ENSGALG00000053982	ENSGALT00000104575						lncRNA	0.038627	0.534188
ATAC_R1.mLb.clN_peak_10102	1	136551936	136552691	+	14	NA	Intergenic	NA	24982	ENSGALT00000102908	ENSGALG00000046809	ENSGALT00000102908						lncRNA	0.015894	0.469577
ATAC_R1.mLb.clN_peak_10103	1	136567511	136568250	+	77	NA	Intergenic	NA	9415	ENSGALT00000102908	ENSGALG00000046809	ENSGALT00000102908						lncRNA	0.006766	0.456757
ATAC_R1.mLb.clN_peak_10105	1	136589270	136589704	+	14	NA	intron (ENSGALG00000016799, intron 1 of 4)	NA	10676	ENSGALT00000027121	ENSGALG00000016799	ENSGALT00000096290			NCK2			protein_coding	0.018433	0.510345
ATAC_R1.mLb.clN_peak_10113	1	136674060	136675700	+	148	NA	Intergenic	NA	-43069	ENSGALT00000047217	ENSGALG00000043690	ENSGALT00000047217			C1H2ORF40			protein_coding	0.032317	0.53443
ATAC_R1.mLb.clN_peak_10115	1	136697561	136698093	+	136	NA	Intergenic	NA	-20122	ENSGALT00000047217	ENSGALG00000043690	ENSGALT00000047217			C1H2ORF40			protein_coding	0.024436	0.562852
ATAC_R1.mLb.clN_peak_10116	1	136704362	136705479	+	229	NA	Intergenic	NA	-13029	ENSGALT00000047217	ENSGALG00000043690	ENSGALT00000047217			C1H2ORF40			protein_coding	0.021486	0.530411
ATAC_R1.mLb.clN_peak_10119	1	136747481	136747681	+	23	NA	intron (ENSGALG00000016801, intron 4 of 9)	NA	29632	ENSGALT00000047217	ENSGALG00000043690	ENSGALT00000047217			C1H2ORF40			protein_coding	0.01	0.457711
ATAC_R1.mLb.clN_peak_1012	1	13467723	13469062	+	50	NA	Intergenic	NA	-11158	ENSGALT00000013344	ENSGALG00000008193	ENSGALT00000013344			RELN			protein_coding	0.011202	0.457463
ATAC_R1.mLb.clN_peak_10132	1	136976771	136977470	+	18	NA	intron (ENSGALG00000016803, intron 1 of 5)	NA	5903	ENSGALT00000096577	ENSGALG00000016803	ENSGALT00000091007			ST6GAL2			protein_coding	0.035765	0.5
ATAC_R1.mLb.clN_peak_10139	1	137006095	137006307	+	14	NA	intron (ENSGALG00000016803, intron 1 of 5)	NA	-7255	ENSGALT00000036571	ENSGALG00000016803	ENSGALT00000091007			ST6GAL2			protein_coding	0.014151	0.464789
ATAC_R1.mLb.clN_peak_10152	1	137161462	137162004	+	30	NA	intron (ENSGALG00000052777, intron 1 of 1)	NA	-3458	ENSGALT00000094293	ENSGALG00000052777	ENSGALT00000093655						lncRNA	0.016605	0.572744
ATAC_R1.mLb.clN_peak_10170	1	137519595	137519816	+	33	NA	intron (ENSGALG00000029970, intron 1 of 9)	NA	4374	ENSGALT00000066310	ENSGALG00000029970	ENSGALT00000107389			LIMS1			protein_coding	0.0181	0.468468
ATAC_R1.mLb.clN_peak_10172	1	137531420	137532300	+	78	NA	intron (ENSGALG00000029970, intron 1 of 9)	NA	-9492	ENSGALT00000079965	ENSGALG00000029970	ENSGALT00000107389			LIMS1			protein_coding	0.060227	0.574347
ATAC_R1.mLb.clN_peak_10174	1	137543992	137545210	+	84	NA	intron (ENSGALG00000029970, intron 2 of 10)	NA	3232	ENSGALT00000090376	ENSGALG00000029970	ENSGALT00000107389			LIMS1			protein_coding	0.013136	0.472518
ATAC_R1.mLb.clN_peak_10186	1	137667038	137667524	+	34	NA	intron (ENSGALG00000029970, intron 9 of 9)	NA	-15190	ENSGALT00000083559	ENSGALG00000052731	ENSGALT00000089970						protein_coding	0.026749	0.437372
ATAC_R1.mLb.clN_peak_10191	1	137725132	137725486	+	101	NA	intron (ENSGALG00000033619, intron 1 of 16)	NA	135	ENSGALT00000053440	ENSGALG00000033619	ENSGALT00000053440						protein_coding	0.112994	0.726761
ATAC_R1.mLb.clN_peak_10196	1	137877843	137878060	+	63	NA	Intergenic	NA	25405	ENSGALT00000103707	ENSGALG00000054752	ENSGALT00000103707						lncRNA	0.02765	0.504587
ATAC_R1.mLb.clN_peak_10201	1	137945577	137945923	+	32	NA	intron (ENSGALG00000052501, intron 1 of 2)	NA	415	ENSGALT00000107890	ENSGALG00000052501	ENSGALT00000107890						lncRNA	0.020231	0.538905
ATAC_R1.mLb.clN_peak_10204	1	137969806	137970478	+	19	NA	Intergenic	NA	24807	ENSGALT00000107890	ENSGALG00000052501	ENSGALT00000107890						lncRNA	0.020833	0.543834
ATAC_R1.mLb.clN_peak_10208	1	138061411	138061757	+	18	NA	Intergenic	NA	-8582	ENSGALT00000027141	ENSGALG00000016810	ENSGALT00000101957			SH3RF3			protein_coding	0.020231	0.538905
ATAC_R1.mLb.clN_peak_10212	1	138191849	138192336	+	65	NA	intron (ENSGALG00000016811, intron 1 of 9)	NA	6100	ENSGALT00000027142	ENSGALG00000016811	ENSGALT00000027142			2010-09-01			protein_coding	0.032854	0.588115
ATAC_R1.mLb.clN_peak_10213	1	138195865	138196349	+	21	NA	intron (ENSGALG00000016811, intron 1 of 9)	NA	2085	ENSGALT00000027142	ENSGALG00000016811	ENSGALT00000027142			2010-09-01			protein_coding	0.035124	0.548454
ATAC_R1.mLb.clN_peak_10215	1	138226997	138227806	+	20	NA	Intergenic	NA	23728	ENSGALT00000027144	ENSGALG00000016813	ENSGALT00000027144			CHAMP1			protein_coding	0.018541	0.532099
ATAC_R1.mLb.clN_peak_10222	1	138355446	138356441	+	46	NA	intron (ENSGALG00000016817, intron 1 of 23)	NA	7947	ENSGALT00000027149	ENSGALG00000016817	ENSGALT00000027149			RASA3			protein_coding	0.027136	0.48494
ATAC_R1.mLb.clN_peak_10225	1	138444673	138445404	+	70	NA	intron (ENSGALG00000016817, intron 6 of 23)	NA	-67551	ENSGALT00000060714	ENSGALG00000016820	ENSGALT00000060714			GAS6			protein_coding	0.009576	0.453552
ATAC_R1.mLb.clN_peak_10231	1	138561767	138562217	+	13	NA	intron (ENSGALG00000035839, intron 7 of 8)	NA	49403	ENSGALT00000060714	ENSGALG00000016820	ENSGALT00000060714			GAS6			protein_coding	0.011111	0.474501
ATAC_R1.mLb.clN_peak_10238	1	138789149	138789302	+	56	NA	Intergenic	NA	-13953	ENSGALT00000027169	ENSGALG00000016828	ENSGALT00000027169			GRTP1			protein_coding	0.026144	0.538961
ATAC_R1.mLb.clN_peak_10243	1	138849657	138850756	+	51	NA	intron (ENSGALG00000037697, intron 1 of 8)	NA	162	ENSGALT00000046531	ENSGALG00000037697	ENSGALT00000046531			LAMP1			protein_coding	0.073703	0.648182
ATAC_R1.mLb.clN_peak_10266	1	139265825	139267144	+	56	NA	intron (ENSGALG00000016836, intron 1 of 9)	NA	2496	ENSGALT00000027189	ENSGALG00000016836	ENSGALT00000094819			TUBGCP3			protein_coding	0.006065	0.483333
ATAC_R1.mLb.clN_peak_10280	1	139412452	139413025	+	154	NA	Intergenic	NA	-46956	ENSGALT00000027192	ENSGALG00000016837	ENSGALT00000027192						pseudogene	0.015707	0.517422
ATAC_R1.mLb.clN_peak_10282	1	139428733	139428867	+	40	NA	Intergenic	NA	-30894	ENSGALT00000027192	ENSGALG00000016837	ENSGALT00000027192						pseudogene	0	0.540741
ATAC_R1.mLb.clN_peak_1029	1	13665719	13666462	+	245	NA	intron (ENSGALG00000043367, intron 1 of 1)	NA	43044	ENSGALT00000095474	ENSGALG00000047191	ENSGALT00000095474						miRNA	0.013459	0.451613
ATAC_R1.mLb.clN_peak_10306	1	139921016	139922167	+	37	NA	Intergenic	NA	76705	ENSGALT00000091545	ENSGALG00000049379	ENSGALT00000091545						pseudogene	0.006082	0.47309
ATAC_R1.mLb.clN_peak_10307	1	139931761	139932083	+	13	NA	Intergenic	NA	66374	ENSGALT00000091545	ENSGALG00000049379	ENSGALT00000091545						pseudogene	0.012422	0.495356
ATAC_R1.mLb.clN_peak_10312	1	139987698	139988616	+	113	NA	Intergenic	NA	10139	ENSGALT00000091545	ENSGALG00000049379	ENSGALT00000091545						pseudogene	0.023965	0.452666
ATAC_R1.mLb.clN_peak_10314	1	140002822	140002990	+	18	NA	Intergenic	NA	-4610	ENSGALT00000091545	ENSGALG00000049379	ENSGALT00000091545						pseudogene	0.154762	0.763314
ATAC_R1.mLb.clN_peak_10325	1	140235808	140236312	+	36	NA	intron (ENSGALG00000036798, intron 1 of 51)	NA	-12756	ENSGALT00000100687	ENSGALG00000016843	ENSGALT00000027208			COL4A2			protein_coding	0.025794	0.532673
ATAC_R1.mLb.clN_peak_10328	1	140258127	140258957	+	39	NA	intron (ENSGALG00000016843, intron 2 of 46)	NA	9071	ENSGALT00000027208	ENSGALG00000016843	ENSGALT00000027208			COL4A2			protein_coding	0.015663	0.561974
ATAC_R1.mLb.clN_peak_10334	1	140341170	140341302	+	20	NA	intron (ENSGALG00000016843, intron 5 of 46)	NA	-68079	ENSGALT00000094488	ENSGALG00000047958	ENSGALT00000094488						lncRNA	0.007576	0.503759
ATAC_R1.mLb.clN_peak_10339	1	140418055	140418813	+	100	NA	intron (ENSGALG00000016844, intron 2 of 2)	NA	7048	ENSGALT00000027211	ENSGALG00000016844	ENSGALT00000027211			RAB20			protein_coding	0.100264	0.722003
ATAC_R1.mLb.clN_peak_10345	1	140514511	140515115	+	27	NA	intron (ENSGALG00000016847, intron 10 of 13)	NA	20359	ENSGALT00000042270	ENSGALG00000025357	ENSGALT00000042270			gga-mir-1736			miRNA	0.018212	0.522314
ATAC_R1.mLb.clN_peak_10346	1	140518596	140518927	+	13	NA	intron (ENSGALG00000016847, intron 9 of 13)	NA	16411	ENSGALT00000042270	ENSGALG00000025357	ENSGALT00000042270			gga-mir-1736			miRNA	0.012085	0.475904
ATAC_R1.mLb.clN_peak_10347	1	140520924	140521837	+	53	NA	intron (ENSGALG00000016847, intron 8 of 13)	NA	13792	ENSGALT00000042270	ENSGALG00000025357	ENSGALT00000042270			gga-mir-1736			miRNA	0.021906	0.485777
ATAC_R1.mLb.clN_peak_10357	1	140648170	140648311	+	29	NA	intron (ENSGALG00000031009, intron 1 of 20)	NA	3498	ENSGALT00000093353	ENSGALG00000031009	ENSGALT00000092734			ARHGEF7			protein_coding	0.028369	0.514085
ATAC_R1.mLb.clN_peak_10360	1	140663131	140663595	+	92	NA	intron (ENSGALG00000031009, intron 1 of 20)	NA	5128	ENSGALT00000058310	ENSGALG00000031009	ENSGALT00000092734			ARHGEF7			protein_coding	0.045259	0.606452
ATAC_R1.mLb.clN_peak_10362	1	140674309	140674842	+	23	NA	intron (ENSGALG00000031009, intron 1 of 20)	NA	-9699	ENSGALT00000092416	ENSGALG00000031009	ENSGALT00000092734			ARHGEF7			protein_coding	0.009381	0.537453
ATAC_R1.mLb.clN_peak_10364	1	140680807	140681377	+	66	NA	intron (ENSGALG00000031009, intron 1 of 20)	NA	-3182	ENSGALT00000092416	ENSGALG00000031009	ENSGALT00000092734			ARHGEF7			protein_coding	0.017544	0.530648
ATAC_R1.mLb.clN_peak_10366	1	140717779	140718259	+	33	NA	intron (ENSGALG00000031009, intron 9 of 20)	NA	33745	ENSGALT00000092416	ENSGALG00000031009	ENSGALT00000092734			ARHGEF7			protein_coding	0.022917	0.440748
ATAC_R1.mLb.clN_peak_1039	1	13790588	13791291	+	155	NA	Intergenic	NA	-81805	ENSGALT00000095474	ENSGALG00000047191	ENSGALT00000095474						miRNA	0.027027	0.585227
ATAC_R1.mLb.clN_peak_10395	1	141165208	141165777	+	91	NA	Intergenic	NA	13398	ENSGALT00000070094	ENSGALG00000030353	ENSGALT00000070094			SOX1			protein_coding	0.059754	0.622807
ATAC_R1.mLb.clN_peak_10396	1	141168122	141169448	+	69	NA	Intergenic	NA	16691	ENSGALT00000070094	ENSGALG00000030353	ENSGALT00000070094			SOX1			protein_coding	0.05279	0.51997
ATAC_R1.mLb.clN_peak_10407	1	141312955	141313161	+	17	NA	intron (ENSGALG00000050382, intron 1 of 2)	NA	1128	ENSGALT00000093432	ENSGALG00000050382	ENSGALT00000093432						lncRNA	0.014563	0.483092
ATAC_R1.mLb.clN_peak_10439	1	141848873	141849515	+	91	NA	Intergenic	NA	36908	ENSGALT00000044418	ENSGALG00000026994	ENSGALT00000044418						protein_coding	0.003115	0.4479
ATAC_R1.mLb.clN_peak_10442	1	141879802	141880092	+	20	NA	Intergenic	NA	67661	ENSGALT00000044418	ENSGALG00000026994	ENSGALT00000044418						protein_coding	0	0.381443
ATAC_R1.mLb.clN_peak_10493	1	142425394	142426393	+	166	NA	Intergenic	NA	58946	ENSGALT00000103753	ENSGALG00000054114	ENSGALT00000103753						lncRNA	0.01001	0.422
ATAC_R1.mLb.clN_peak_10503	1	142518500	142519051	+	24	NA	intron (ENSGALG00000029175, intron 1 of 4)	NA	5679	ENSGALT00000099013	ENSGALG00000029175	ENSGALT00000043657			EFNB2			protein_coding	0.018149	0.498188
ATAC_R1.mLb.clN_peak_10506	1	142549570	142550588	+	16	NA	intron (ENSGALG00000029175, intron 2 of 3)	NA	-19370	ENSGALT00000107669	ENSGALG00000053820	ENSGALT00000107669						lncRNA	0.014735	0.498528
ATAC_R1.mLb.clN_peak_10508	1	142560318	142560931	+	41	NA	Intergenic	NA	-8825	ENSGALT00000107669	ENSGALG00000053820	ENSGALT00000107669						lncRNA	0.003263	0.491857
ATAC_R1.mLb.clN_peak_1056	1	13884107	13884675	+	16	NA	intron (ENSGALG00000034533, intron 1 of 1)	NA	15349	ENSGALT00000066961	ENSGALG00000034533	ENSGALT00000103608						lncRNA	0.014085	0.513181
ATAC_R1.mLb.clN_peak_1057	1	13890073	13890897	+	21	NA	intron (ENSGALG00000034533, intron 1 of 1)	NA	9255	ENSGALT00000066961	ENSGALG00000034533	ENSGALT00000103608						lncRNA	0.010922	0.401212
ATAC_R1.mLb.clN_peak_1058	1	13891664	13892000	+	22	NA	intron (ENSGALG00000034533, intron 1 of 1)	NA	7908	ENSGALT00000066961	ENSGALG00000034533	ENSGALT00000103608						lncRNA	0.020833	0.454006
ATAC_R1.mLb.clN_peak_1062	1	13959224	13959932	+	60	NA	intron (ENSGALG00000008154, intron 14 of 14)	NA	4251	ENSGALT00000013245	ENSGALG00000008154	ENSGALT00000013245			SRPK2			protein_coding	0.038136	0.572638
ATAC_R1.mLb.clN_peak_1063	1	13960726	13961902	+	31	NA	intron (ENSGALG00000008154, intron 14 of 14)	NA	2515	ENSGALT00000013245	ENSGALG00000008154	ENSGALT00000013245			SRPK2			protein_coding	0.017007	0.530161
ATAC_R1.mLb.clN_peak_10644	1	144940306	144941272	+	193	NA	Intergenic	NA	-9623	ENSGALT00000095218	ENSGALG00000016868	ENSGALT00000092017			NALCN			protein_coding	0.109731	0.714581
ATAC_R1.mLb.clN_peak_1066	1	14034011	14034127	+	14	NA	Intergenic	NA	-27617	ENSGALT00000053364	ENSGALG00000008154	ENSGALT00000013245			SRPK2			protein_coding	0	0.521368
ATAC_R1.mLb.clN_peak_10667	1	145246743	145246907	+	11	NA	Intergenic	NA	-16810	ENSGALT00000107544	ENSGALG00000052943	ENSGALT00000107544						lncRNA	0	0.551515
ATAC_R1.mLb.clN_peak_10674	1	145328641	145330024	+	405	NA	intron (ENSGALG00000016870, intron 1 of 16)	NA	260	ENSGALT00000099288	ENSGALG00000016870	ENSGALT00000027257			TMTC4			protein_coding	0.107014	0.682081
ATAC_R1.mLb.clN_peak_1068	1	14044218	14045006	+	57	NA	Intergenic	NA	-38160	ENSGALT00000053364	ENSGALG00000008154	ENSGALT00000013245			SRPK2			protein_coding	0.019036	0.500634
ATAC_R1.mLb.clN_peak_10690	1	145428724	145429635	+	15	NA	3' UTR (ENSGALG00000016872, exon 23 of 23)	NA	40893	ENSGALT00000092377	ENSGALG00000022758	ENSGALT00000095508			GGACT			protein_coding	0.019759	0.493421
ATAC_R1.mLb.clN_peak_1070	1	14049927	14050056	+	21	NA	Intergenic	NA	-43539	ENSGALT00000053364	ENSGALG00000008154	ENSGALT00000013245			SRPK2			protein_coding	0.015504	0.507692
ATAC_R1.mLb.clN_peak_10708	1	145688032	145688380	+	17	NA	intron (ENSGALG00000016872, intron 1 of 22)	NA	1192	ENSGALT00000095138	ENSGALG00000016872	ENSGALT00000095138			PCCA			protein_coding	0.008621	0.593123
ATAC_R1.mLb.clN_peak_1071	1	14057397	14057646	+	29	NA	Intergenic	NA	-51069	ENSGALT00000053364	ENSGALG00000008154	ENSGALT00000013245			SRPK2			protein_coding	0.024096	0.536
ATAC_R1.mLb.clN_peak_10724	1	145790896	145791480	+	28	NA	intron (ENSGALG00000016875, intron 2 of 7)	NA	62337	ENSGALT00000063625	ENSGALG00000034197	ENSGALT00000063625			ZIC5			protein_coding	0.034247	0.48547
ATAC_R1.mLb.clN_peak_10728	1	145813837	145813993	+	26	NA	intron (ENSGALG00000016875, intron 2 of 7)	NA	74639	ENSGALT00000027264	ENSGALG00000016875	ENSGALT00000027264			CLYBL			protein_coding	0.025641	0.471338
ATAC_R1.mLb.clN_peak_10753	1	146054251	146054478	+	25	NA	intron (ENSGALG00000016880, intron 4 of 8)	NA	-5823	ENSGALT00000036524	ENSGALG00000022750	ENSGALT00000036524			GPR18			protein_coding	0.008811	0.517544
ATAC_R1.mLb.clN_peak_10754	1	146063079	146063448	+	28	NA	intron (ENSGALG00000022750, intron 1 of 1)	NA	3076	ENSGALT00000036524	ENSGALG00000022750	ENSGALT00000036524			GPR18			protein_coding	0.01084	0.516216
ATAC_R1.mLb.clN_peak_10755	1	146079603	146080904	+	35	NA	intron (ENSGALG00000016880, intron 2 of 9)	NA	267	ENSGALT00000058077	ENSGALG00000016880	ENSGALT00000058077			UBAC2			protein_coding	0.11837	0.704301
ATAC_R1.mLb.clN_peak_10757	1	146094686	146095817	+	142	NA	intron (ENSGALG00000016880, intron 1 of 9)	NA	1022	ENSGALT00000027270	ENSGALG00000016880	ENSGALT00000058077			UBAC2			protein_coding	0.026525	0.50265
ATAC_R1.mLb.clN_peak_10766	1	146278672	146279691	+	98	NA	intron (ENSGALG00000016885, intron 1 of 11)	NA	137	ENSGALT00000027284	ENSGALG00000016885	ENSGALT00000027284			STK24			protein_coding	0.106968	0.683333
ATAC_R1.mLb.clN_peak_10767	1	146298392	146298546	+	17	NA	intron (ENSGALG00000016885, intron 2 of 11)	NA	-3180	ENSGALT00000047579	ENSGALG00000016885	ENSGALT00000027284			STK24			protein_coding	0	0.432258
ATAC_R1.mLb.clN_peak_10777	1	146414210	146414719	+	21	NA	intron (ENSGALG00000016886, intron 2 of 25)	NA	-43011	ENSGALT00000042112	ENSGALG00000025199	ENSGALT00000042112			gga-mir-1555			miRNA	0.005894	0.398039
ATAC_R1.mLb.clN_peak_10778	1	146434046	146434531	+	50	NA	intron (ENSGALG00000016886, intron 2 of 25)	NA	-62835	ENSGALT00000042112	ENSGALG00000025199	ENSGALT00000042112			gga-mir-1555			miRNA	0.012371	0.452675
ATAC_R1.mLb.clN_peak_10786	1	146480785	146480897	+	20	NA	intron (ENSGALG00000016886, intron 2 of 25)	NA	17388	ENSGALT00000043098	ENSGALG00000016886	ENSGALT00000043098			FARP1			protein_coding	0.017857	0.513274
ATAC_R1.mLb.clN_peak_1079	1	14150975	14152413	+	128	NA	intron (ENSGALG00000045949, intron 1 of 3)	NA	276	ENSGALT00000088970	ENSGALG00000045949	ENSGALT00000088970			EFCAB10			protein_coding	0.105007	0.654621
ATAC_R1.mLb.clN_peak_10791	1	146587076	146588558	+	434	NA	intron (ENSGALG00000032430, intron 1 of 25)	NA	171	ENSGALT00000056121	ENSGALG00000032430	ENSGALT00000056121			IPO5			protein_coding	0.119433	0.710722
ATAC_R1.mLb.clN_peak_10800	1	146766725	146767063	+	14	NA	intron (ENSGALG00000016890, intron 5 of 5)	NA	21956	ENSGALT00000104250	ENSGALG00000050038	ENSGALT00000104250						lncRNA	0.017751	0.504425
ATAC_R1.mLb.clN_peak_10802	1	146811334	146811575	+	26	NA	intron (ENSGALG00000016890, intron 2 of 8)	NA	22104	ENSGALT00000045837	ENSGALG00000016890	ENSGALT00000045259			MBNL2			protein_coding	0.033195	0.533058
ATAC_R1.mLb.clN_peak_10803	1	146818906	146819215	+	23	NA	intron (ENSGALG00000016890, intron 2 of 8)	NA	14498	ENSGALT00000045837	ENSGALG00000016890	ENSGALT00000045259			MBNL2			protein_coding	0.019417	0.5
ATAC_R1.mLb.clN_peak_10804	1	146824702	146824953	+	18	NA	intron (ENSGALG00000016890, intron 2 of 8)	NA	8731	ENSGALT00000045837	ENSGALG00000016890	ENSGALT00000045259			MBNL2			protein_coding	0.007968	0.456349
ATAC_R1.mLb.clN_peak_10808	1	146852716	146853403	+	82	NA	5' UTR (ENSGALG00000016890, exon 1 of 9)	NA	227	ENSGALT00000099248	ENSGALG00000016890	ENSGALT00000045259			MBNL2			protein_coding	0.042213	0.5
ATAC_R1.mLb.clN_peak_10809	1	146854496	146855450	+	53	NA	Intergenic	NA	-1687	ENSGALT00000099248	ENSGALG00000016890	ENSGALT00000045259			MBNL2			protein_coding	0.02935	0.524607
ATAC_R1.mLb.clN_peak_10811	1	146867127	146868926	+	79	NA	Intergenic	NA	-14740	ENSGALT00000099248	ENSGALG00000016890	ENSGALT00000045259			MBNL2			protein_coding	0.082824	0.649444
ATAC_R1.mLb.clN_peak_10813	1	146889456	146889624	+	22	NA	intron (ENSGALG00000047358, intron 2 of 3)	NA	10637	ENSGALT00000097121	ENSGALG00000047358	ENSGALT00000097121						lncRNA	0.011905	0.485207
ATAC_R1.mLb.clN_peak_10814	1	146890080	146890779	+	61	NA	intron (ENSGALG00000047358, intron 2 of 3)	NA	9748	ENSGALT00000097121	ENSGALG00000047358	ENSGALT00000097121						lncRNA	0.072961	0.614286
ATAC_R1.mLb.clN_peak_10827	1	147029232	147029569	+	12	NA	Intergenic	NA	-32815	ENSGALT00000043199	ENSGALG00000025906	ENSGALT00000043199			HS6ST3			protein_coding	0.005935	0.464497
ATAC_R1.mLb.clN_peak_1083	1	14194119	14194425	+	33	NA	intron (ENSGALG00000008115, intron 3 of 11)	NA	-42238	ENSGALT00000104579	ENSGALG00000045949	ENSGALT00000088970			EFCAB10			protein_coding	0.137255	0.65798
ATAC_R1.mLb.clN_peak_10839	1	147123405	147123695	+	16	NA	Intergenic	NA	98171	ENSGALT00000091069	ENSGALG00000046918	ENSGALT00000091069						lncRNA	0.003448	0.439863
ATAC_R1.mLb.clN_peak_10889	1	147739844	147740136	+	31	NA	Intergenic	NA	-95795	ENSGALT00000053144	ENSGALG00000035157	ENSGALT00000053144			SOX21			protein_coding	0.030822	0.481229
ATAC_R1.mLb.clN_peak_109	1	1750193	1750837	+	24	NA	Intergenic	NA	-2477	ENSGALT00000013685	ENSGALG00000008401	ENSGALT00000013685			ASB13			protein_coding	0.009317	0.48062
ATAC_R1.mLb.clN_peak_1103	1	14445180	14445999	+	54	NA	Intergenic	NA	48017	ENSGALT00000061442	ENSGALG00000031636	ENSGALT00000061442						lncRNA	0.013431	0.489024
ATAC_R1.mLb.clN_peak_11041	1	149470919	149472017	+	268	NA	Intergenic	NA	27655	ENSGALT00000078066	ENSGALG00000038284	ENSGALT00000078066						lncRNA	0.065574	0.584167
ATAC_R1.mLb.clN_peak_11044	1	149490783	149491087	+	75	NA	Intergenic	NA	47122	ENSGALT00000078066	ENSGALG00000038284	ENSGALT00000078066						lncRNA	0.023026	0.603279
ATAC_R1.mLb.clN_peak_11070	1	150651559	150652154	+	40	NA	Intergenic	NA	-59686	ENSGALT00000085221	ENSGALG00000045605	ENSGALT00000085221						protein_coding	0.001681	0.442953
ATAC_R1.mLb.clN_peak_1109	1	14526354	14527115	+	48	NA	Intergenic	NA	-14592	ENSGALT00000013116	ENSGALG00000008081	ENSGALT00000013116			PIK3CG			protein_coding	0.049934	0.612861
ATAC_R1.mLb.clN_peak_1111	1	14544370	14544646	+	26	NA	intron (ENSGALG00000008081, intron 1 of 9)	NA	3182	ENSGALT00000013116	ENSGALG00000008081	ENSGALT00000013116			PIK3CG			protein_coding	0.025362	0.505415
ATAC_R1.mLb.clN_peak_11134	1	154046745	154047648	+	258	NA	Intergenic	NA	-8202	ENSGALT00000027327	ENSGALG00000016906	ENSGALT00000027327			SPRY2			protein_coding	0.057586	0.598451
ATAC_R1.mLb.clN_peak_11135	1	154053122	154054846	+	173	NA	Intergenic	NA	-1414	ENSGALT00000027327	ENSGALG00000016906	ENSGALT00000027327			SPRY2			protein_coding	0.087007	0.631884
ATAC_R1.mLb.clN_peak_11136	1	154056832	154057175	+	23	NA	intron (ENSGALG00000016906, intron 1 of 1)	NA	1605	ENSGALT00000027327	ENSGALG00000016906	ENSGALT00000027327			SPRY2			protein_coding	0.084548	0.677326
ATAC_R1.mLb.clN_peak_11153	1	154309725	154310293	+	23	NA	Intergenic	NA	132875	ENSGALT00000091400	ENSGALG00000051466	ENSGALT00000091400			NDFIP2			protein_coding	0.008803	0.439367
ATAC_R1.mLb.clN_peak_11154	1	154319896	154320452	+	93	NA	Intergenic	NA	122710	ENSGALT00000091400	ENSGALG00000051466	ENSGALT00000091400			NDFIP2			protein_coding	0.016187	0.493716
ATAC_R1.mLb.clN_peak_11155	1	154324007	154324705	+	81	NA	Intergenic	NA	118528	ENSGALT00000091400	ENSGALG00000051466	ENSGALT00000091400			NDFIP2			protein_coding	0.002865	0.410587
ATAC_R1.mLb.clN_peak_11164	1	154431997	154432347	+	29	NA	intron (ENSGALG00000051466, intron 1 of 8)	NA	10712	ENSGALT00000091400	ENSGALG00000051466	ENSGALT00000091400			NDFIP2			protein_coding	0.011429	0.589744
ATAC_R1.mLb.clN_peak_11165	1	154441651	154443238	+	129	NA	intron (ENSGALG00000051466, intron 1 of 9)	NA	440	ENSGALT00000091400	ENSGALG00000051466	ENSGALT00000091400			NDFIP2			protein_coding	0.071834	0.596348
ATAC_R1.mLb.clN_peak_11186	1	154724329	154725147	+	89	NA	intron (ENSGALG00000036877, intron 1 of 5)	NA	-61546	ENSGALT00000100630	ENSGALG00000052312	ENSGALT00000100630						lncRNA	0.012225	0.401709
ATAC_R1.mLb.clN_peak_11188	1	154729921	154730601	+	41	NA	intron (ENSGALG00000036877, intron 1 of 5)	NA	-56023	ENSGALT00000100630	ENSGALG00000052312	ENSGALT00000100630						lncRNA	0.007353	0.528634
ATAC_R1.mLb.clN_peak_11205	1	154872860	154874103	+	102	NA	intron (ENSGALG00000016911, intron 1 of 5)	NA	325	ENSGALT00000098670	ENSGALG00000016911	ENSGALT00000027336			RNF219			protein_coding	0.074819	0.63746
ATAC_R1.mLb.clN_peak_1121	1	14651166	14651610	+	45	NA	intron (ENSGALG00000008060, intron 3 of 11)	NA	-31232	ENSGALT00000013062	ENSGALG00000008050	ENSGALT00000013062			HBP1			protein_coding	0.004505	0.467416
ATAC_R1.mLb.clN_peak_11220	1	155041799	155041936	+	14	NA	intron (ENSGALG00000051545, intron 1 of 3)	NA	60982	ENSGALT00000099552	ENSGALG00000051545	ENSGALT00000099552						lncRNA	0	0.34058
ATAC_R1.mLb.clN_peak_11247	1	155293748	155294252	+	16	NA	intron (ENSGALG00000016912, intron 1 of 6)	NA	3074	ENSGALT00000036512	ENSGALG00000016912	ENSGALT00000036512			EDNRB			protein_coding	0.027778	0.451485
ATAC_R1.mLb.clN_peak_11271	1	155775920	155776405	+	142	NA	intron (ENSGALG00000016915, intron 73 of 81)	NA	-33957	ENSGALT00000105171	ENSGALG00000048716	ENSGALT00000105171			FBXL3			protein_coding	0.006186	0.584362
ATAC_R1.mLb.clN_peak_11284	1	155914823	155915341	+	21	NA	Intergenic	NA	15114	ENSGALT00000070720	ENSGALG00000033816	ENSGALT00000070720			KCTD12			protein_coding	0.007722	0.420039
ATAC_R1.mLb.clN_peak_11334	1	156574998	156575783	+	95	NA	Intergenic	NA	69485	ENSGALT00000056657	ENSGALG00000016925	ENSGALT00000048855			TBC1D4			protein_coding	0.028025	0.522901
ATAC_R1.mLb.clN_peak_11346	1	156800135	156801081	+	48	NA	Intergenic	NA	-39198	ENSGALT00000091741	ENSGALG00000053048	ENSGALT00000091741						lncRNA	0.013742	0.50792
ATAC_R1.mLb.clN_peak_11351	1	156918940	156920493	+	256	NA	Intergenic	NA	-28861	ENSGALT00000101128	ENSGALG00000054621	ENSGALT00000101128						lncRNA	0.076626	0.627413
ATAC_R1.mLb.clN_peak_11352	1	156921683	156921830	+	40	NA	Intergenic	NA	-26821	ENSGALT00000101128	ENSGALG00000054621	ENSGALT00000101128						lncRNA	0.020408	0.628378
ATAC_R1.mLb.clN_peak_11359	1	156995658	156996535	+	28	NA	intron (ENSGALG00000016926, intron 1 of 7)	NA	-14233	ENSGALT00000103486	ENSGALG00000016926	ENSGALT00000061770			KLF12			protein_coding	0.019384	0.486333
ATAC_R1.mLb.clN_peak_11365	1	157069550	157070881	+	48	NA	intron (ENSGALG00000016926, intron 1 of 5)	NA	6819	ENSGALT00000036508	ENSGALG00000016926	ENSGALT00000061770			KLF12			protein_coding	0.010518	0.436937
ATAC_R1.mLb.clN_peak_11368	1	157088188	157088574	+	19	NA	intron (ENSGALG00000016926, intron 3 of 7)	NA	24985	ENSGALT00000036508	ENSGALG00000016926	ENSGALT00000061770			KLF12			protein_coding	0.015544	0.509044
ATAC_R1.mLb.clN_peak_11379	1	157306095	157306411	+	47	NA	Intergenic	NA	33115	ENSGALT00000093524	ENSGALG00000048554	ENSGALT00000093524						lncRNA	0.009494	0.463722
ATAC_R1.mLb.clN_peak_11387	1	157424915	157425500	+	27	NA	Intergenic	NA	31295	ENSGALT00000027364	ENSGALG00000016927	ENSGALT00000027364			KLF5			protein_coding	0.02735	0.523891
ATAC_R1.mLb.clN_peak_1139	1	14936464	14937241	+	140	NA	intron (ENSGALG00000007998, intron 9 of 17)	NA	11697	ENSGALT00000093503	ENSGALG00000007998	ENSGALT00000094859			SLC26A4			protein_coding	0.01287	0.438303
ATAC_R1.mLb.clN_peak_11391	1	157451891	157452025	+	53	NA	intron (ENSGALG00000016927, intron 3 of 3)	NA	4544	ENSGALT00000027364	ENSGALG00000016927	ENSGALT00000027364			KLF5			protein_coding	0.037313	0.577778
ATAC_R1.mLb.clN_peak_11392	1	157454771	157457065	+	75	NA	intron (ENSGALG00000016927, intron 1 of 3)	NA	584	ENSGALT00000027364	ENSGALG00000016927	ENSGALT00000027364			KLF5			protein_coding	0.103313	0.667102
ATAC_R1.mLb.clN_peak_11392-2	1	157454771	157457065	+	75	NA	intron (ENSGALG00000016927, intron 1 of 3)	NA	584	ENSGALT00000027364	ENSGALG00000016927	ENSGALT00000027364			KLF5			protein_coding	0.103313	0.667102
ATAC_R1.mLb.clN_peak_11392-3	1	157454771	157457065	+	75	NA	intron (ENSGALG00000016927, intron 1 of 3)	NA	584	ENSGALT00000027364	ENSGALG00000016927	ENSGALT00000027364			KLF5			protein_coding	0.103313	0.667102
ATAC_R1.mLb.clN_peak_11392-4	1	157454771	157457065	+	75	NA	intron (ENSGALG00000016927, intron 1 of 3)	NA	584	ENSGALT00000027364	ENSGALG00000016927	ENSGALT00000027364			KLF5			protein_coding	0.103313	0.667102
ATAC_R1.mLb.clN_peak_11404	1	157684938	157685669	+	31	NA	Intergenic	NA	43791	ENSGALT00000027372	ENSGALG00000016932	ENSGALT00000027372			MZT1			protein_coding	0.023256	0.476776
ATAC_R1.mLb.clN_peak_11406	1	157712623	157713232	+	197	NA	Intergenic	NA	71415	ENSGALT00000027372	ENSGALG00000016932	ENSGALT00000027372			MZT1			protein_coding	0.009852	0.452459
ATAC_R1.mLb.clN_peak_11407	1	157715167	157715380	+	112	NA	Intergenic	NA	73761	ENSGALT00000027372	ENSGALG00000016932	ENSGALT00000027372			MZT1			protein_coding	0.004695	0.504673
ATAC_R1.mLb.clN_peak_11420	1	157857541	157857822	+	15	NA	Intergenic	NA	-179609	ENSGALT00000091817	ENSGALG00000037015	ENSGALT00000047645			DACH1			protein_coding	0.003559	0.51773
ATAC_R1.mLb.clN_peak_11439	1	158058334	158058556	+	30	NA	intron (ENSGALG00000037015, intron 1 of 11)	NA	1338	ENSGALT00000042460	ENSGALG00000025547	ENSGALT00000042460			gga-mir-1743			miRNA	0.013514	0.430493
ATAC_R1.mLb.clN_peak_1148	1	15019149	15019836	+	174	NA	intron (ENSGALG00000007905, intron 23 of 31)	NA	25467	ENSGALT00000012884	ENSGALG00000007931	ENSGALT00000012884			DLD			protein_coding	0.021834	0.565407
ATAC_R1.mLb.clN_peak_115	1	1811548	1811664	+	14	NA	intron (ENSGALG00000050230, intron 1 of 2)	NA	13064	ENSGALT00000098858	ENSGALG00000050230	ENSGALT00000098858						lncRNA	0	0.367521
ATAC_R1.mLb.clN_peak_1153	1	15038806	15039218	+	18	NA	intron (ENSGALG00000007905, intron 10 of 31)	NA	11223	ENSGALT00000012832	ENSGALG00000007905	ENSGALT00000012832			LAMB1			protein_coding	0.01699	0.510896
ATAC_R1.mLb.clN_peak_11543	1	160737376	160738250	+	73	NA	Intergenic	NA	120931	ENSGALT00000105225	ENSGALG00000051147	ENSGALT00000105225						lncRNA	0.009153	0.466286
ATAC_R1.mLb.clN_peak_11566	1	161518165	161519085	+	84	NA	Intergenic	NA	-50049	ENSGALT00000104793	ENSGALG00000049642	ENSGALT00000104793						protein_coding	0.008696	0.462541
ATAC_R1.mLb.clN_peak_11586	1	163082030	163082936	+	133	NA	intron (ENSGALG00000050951, intron 4 of 4)	NA	31286	ENSGALT00000055235	ENSGALG00000040645	ENSGALT00000055235			gga-mir-7445-2			miRNA	0.041943	0.533627
ATAC_R1.mLb.clN_peak_116	1	1812403	1813044	+	47	NA	intron (ENSGALG00000050230, intron 1 of 2)	NA	11947	ENSGALT00000098858	ENSGALG00000050230	ENSGALT00000098858						lncRNA	0.00468	0.471963
ATAC_R1.mLb.clN_peak_11612	1	163598709	163599361	+	19	NA	intron (ENSGALG00000016936, intron 1 of 13)	NA	31645	ENSGALT00000027376	ENSGALG00000016936	ENSGALT00000027376			TDRD3			protein_coding	0.009202	0.407351
ATAC_R1.mLb.clN_peak_11613	1	163610453	163610621	+	15	NA	intron (ENSGALG00000016936, intron 1 of 13)	NA	20143	ENSGALT00000027376	ENSGALG00000016936	ENSGALT00000027376			TDRD3			protein_coding	0.011905	0.568047
ATAC_R1.mLb.clN_peak_11615	1	163614274	163614807	+	65	NA	intron (ENSGALG00000016936, intron 1 of 13)	NA	16140	ENSGALT00000027376	ENSGALG00000016936	ENSGALT00000027376			TDRD3			protein_coding	0.011257	0.501873
ATAC_R1.mLb.clN_peak_11649	1	164077993	164078321	+	35	NA	Intergenic	NA	-14579	ENSGALT00000106399	ENSGALG00000055114	ENSGALT00000106399						lncRNA	0.003049	0.446809
ATAC_R1.mLb.clN_peak_11679	1	164570334	164570870	+	73	NA	Intergenic	NA	68147	ENSGALT00000105839	ENSGALG00000055132	ENSGALT00000105839						protein_coding	0.031716	0.482309
ATAC_R1.mLb.clN_peak_11680	1	164571580	164571908	+	25	NA	Intergenic	NA	69289	ENSGALT00000105839	ENSGALG00000055132	ENSGALT00000105839						protein_coding	0.027439	0.462006
ATAC_R1.mLb.clN_peak_11689	1	164752685	164753124	+	63	NA	Intergenic	NA	27944	ENSGALT00000101103	ENSGALG00000051789	ENSGALT00000101103						protein_coding	0.009112	0.45
ATAC_R1.mLb.clN_peak_11694	1	164864529	164865627	+	137	NA	Intergenic	NA	-2830	ENSGALT00000027383	ENSGALG00000016941	ENSGALT00000027383			PCDH17			protein_coding	0.091985	0.635123
ATAC_R1.mLb.clN_peak_11697	1	164931003	164931410	+	24	NA	Intergenic	NA	-18981	ENSGALT00000098966	ENSGALG00000047691	ENSGALT00000098966						lncRNA	0.009828	0.458333
ATAC_R1.mLb.clN_peak_117	1	1821555	1821846	+	17	NA	intron (ENSGALG00000050230, intron 1 of 2)	NA	2970	ENSGALT00000098858	ENSGALG00000050230	ENSGALT00000098858						lncRNA	0.024055	0.479452
ATAC_R1.mLb.clN_peak_11700	1	165042035	165042843	+	140	NA	Intergenic	NA	-11204	ENSGALT00000093128	ENSGALG00000054299	ENSGALT00000093128						lncRNA	0.002475	0.440049
ATAC_R1.mLb.clN_peak_11731	1	166257166	166257925	+	61	NA	Intergenic	NA	-52812	ENSGALT00000097722	ENSGALG00000051581	ENSGALT00000097722						lncRNA	0.007905	0.425
ATAC_R1.mLb.clN_peak_11749	1	166488934	166489152	+	14	NA	Intergenic	NA	89808	ENSGALT00000100729	ENSGALG00000049968	ENSGALT00000100729						lncRNA	0.009174	0.452055
ATAC_R1.mLb.clN_peak_1176	1	15322627	15323393	+	47	NA	intron (ENSGALG00000035940, intron 4 of 10)	NA	66767	ENSGALT00000100147	ENSGALG00000049464	ENSGALT00000100147						lncRNA	0.013055	0.492829
ATAC_R1.mLb.clN_peak_11793	1	166948074	166949470	+	43	NA	Intergenic	NA	-27807	ENSGALT00000027385	ENSGALG00000016943	ENSGALT00000027385			OLFM4			protein_coding	0.020057	0.489621
ATAC_R1.mLb.clN_peak_118	1	1823461	1823718	+	13	NA	intron (ENSGALG00000050230, intron 1 of 2)	NA	1081	ENSGALT00000098858	ENSGALG00000050230	ENSGALT00000098858						lncRNA	0.003891	0.468992
ATAC_R1.mLb.clN_peak_11807	1	167079516	167080970	+	334	NA	5' UTR (ENSGALG00000016946, exon 1 of 13)	NA	248	ENSGALT00000036497	ENSGALG00000016946	ENSGALT00000036497			SUGT1			protein_coding	0.074278	0.609622
ATAC_R1.mLb.clN_peak_11819	1	167167439	167167658	+	31	NA	intron (ENSGALG00000016947, intron 1 of 8)	NA	-1212	ENSGALT00000027397	ENSGALG00000016949	ENSGALT00000027397			WBP4			protein_coding	0.022831	0.586364
ATAC_R1.mLb.clN_peak_11820	1	167168116	167169606	+	140	NA	5' UTR (ENSGALG00000016949, exon 1 of 10)	NA	101	ENSGALT00000027397	ENSGALG00000016949	ENSGALT00000027397			WBP4			protein_coding	0.110738	0.695506
ATAC_R1.mLb.clN_peak_11820-2	1	167168116	167169606	+	140	NA	5' UTR (ENSGALG00000016949, exon 1 of 10)	NA	101	ENSGALT00000027397	ENSGALG00000016949	ENSGALT00000027397			WBP4			protein_coding	0.110738	0.695506
ATAC_R1.mLb.clN_peak_11820-3	1	167168116	167169606	+	140	NA	5' UTR (ENSGALG00000016949, exon 1 of 10)	NA	101	ENSGALT00000027397	ENSGALG00000016949	ENSGALT00000027397			WBP4			protein_coding	0.110738	0.695506
ATAC_R1.mLb.clN_peak_11820-4	1	167168116	167169606	+	140	NA	5' UTR (ENSGALG00000016949, exon 1 of 10)	NA	101	ENSGALT00000027397	ENSGALG00000016949	ENSGALT00000027397			WBP4			protein_coding	0.110738	0.695506
ATAC_R1.mLb.clN_peak_11821	1	167190205	167190432	+	16	NA	3' UTR (ENSGALG00000016949, exon 10 of 10)	NA	18694	ENSGALT00000027399	ENSGALG00000016951	ENSGALT00000072003			MTRF1			protein_coding	0.017621	0.451754
ATAC_R1.mLb.clN_peak_11825	1	167208634	167209114	+	176	NA	intron (ENSGALG00000016951, intron 1 of 9)	NA	138	ENSGALT00000027399	ENSGALG00000016951	ENSGALT00000072003			MTRF1			protein_coding	0.047917	0.644491
ATAC_R1.mLb.clN_peak_11833	1	167283125	167283244	+	58	NA	Intergenic	NA	-4715	ENSGALT00000027403	ENSGALG00000016954	ENSGALT00000027403			RGCC			protein_coding	0.016807	0.55
ATAC_R1.mLb.clN_peak_11839	1	167331027	167331309	+	15	NA	intron (ENSGALG00000016955, intron 42 of 44)	NA	43269	ENSGALT00000027403	ENSGALG00000016954	ENSGALT00000027403			RGCC			protein_coding	0.007092	0.448763
ATAC_R1.mLb.clN_peak_11840	1	167359705	167360020	+	48	NA	intron (ENSGALG00000016955, intron 37 of 42)	NA	71963	ENSGALT00000027403	ENSGALG00000016954	ENSGALT00000027403			RGCC			protein_coding	0.019048	0.493671
ATAC_R1.mLb.clN_peak_11863	1	167725537	167726292	+	265	NA	Intergenic	NA	-3897	ENSGALT00000050084	ENSGALG00000022739	ENSGALT00000067585			AKAP11			protein_coding	0.10596	0.710317
ATAC_R1.mLb.clN_peak_11876	1	168150504	168150903	+	32	NA	intron (ENSGALG00000016967, intron 11 of 14)	NA	96386	ENSGALT00000027417	ENSGALG00000016965	ENSGALT00000074999			DNAJC15			protein_coding	0.015038	0.48
ATAC_R1.mLb.clN_peak_11887	1	168364364	168364741	+	80	NA	intron (ENSGALG00000016967, intron 2 of 14)	NA	10077	ENSGALT00000108204	ENSGALG00000048495	ENSGALT00000108204			gga-mir-6555			miRNA	0.015915	0.582011
ATAC_R1.mLb.clN_peak_11894	1	168406051	168406494	+	30	NA	intron (ENSGALG00000016967, intron 1 of 14)	NA	2026	ENSGALT00000061002	ENSGALG00000016967	ENSGALT00000061002			ENOX1			protein_coding	0.024831	0.52027
ATAC_R1.mLb.clN_peak_11901	1	168537706	168538433	+	108	NA	intron (ENSGALG00000016969, intron 5 of 5)	NA	22910	ENSGALT00000099897	ENSGALG00000016969	ENSGALT00000104319						protein_coding	0.031637	0.549451
ATAC_R1.mLb.clN_peak_11902	1	168539384	168539827	+	28	NA	intron (ENSGALG00000016969, intron 5 of 5)	NA	24446	ENSGALT00000099897	ENSGALG00000016969	ENSGALT00000104319						protein_coding	0.042889	0.54955
ATAC_R1.mLb.clN_peak_11903	1	168540550	168540938	+	64	NA	intron (ENSGALG00000016969, intron 5 of 5)	NA	25585	ENSGALT00000099897	ENSGALG00000016969	ENSGALT00000104319						protein_coding	0.059278	0.640103
ATAC_R1.mLb.clN_peak_11905	1	168641880	168642417	+	202	NA	Intergenic	NA	-85297	ENSGALT00000100891	ENSGALG00000052070	ENSGALT00000100891						lncRNA	0.01676	0.494424
ATAC_R1.mLb.clN_peak_11916	1	168762913	168763283	+	16	NA	Intergenic	NA	-19864	ENSGALT00000046228	ENSGALG00000051442	ENSGALT00000046228			TSC22D1			protein_coding	0.021622	0.485175
ATAC_R1.mLb.clN_peak_11918	1	168793888	168794228	+	46	NA	intron (ENSGALG00000016971, intron 1 of 1)	NA	24444	ENSGALT00000036492	ENSGALG00000016971	ENSGALT00000036492						protein_coding	0.023529	0.59824
ATAC_R1.mLb.clN_peak_11921	1	168828578	168829309	+	32	NA	intron (ENSGALG00000054866, intron 5 of 9)	NA	9288	ENSGALT00000104034	ENSGALG00000054866	ENSGALT00000104034						lncRNA	0.008208	0.43306
ATAC_R1.mLb.clN_peak_11924	1	168855150	168855587	+	61	NA	Intergenic	NA	12565	ENSGALT00000077555	ENSGALG00000029931	ENSGALT00000077555						lncRNA	0.018307	0.461187
ATAC_R1.mLb.clN_peak_11925	1	168859819	168860540	+	48	NA	Intergenic	NA	-11115	ENSGALT00000102493	ENSGALG00000048550	ENSGALT00000105102						lncRNA	0.029126	0.512465
ATAC_R1.mLb.clN_peak_1193	1	15476643	15478765	+	95	NA	5' UTR (ENSGALG00000007098, exon 1 of 36)	NA	147	ENSGALT00000062476	ENSGALG00000007098	ENSGALT00000054153			KIF21A			protein_coding	0.114043	0.65285
ATAC_R1.mLb.clN_peak_11934	1	168994663	168995148	+	19	NA	intron (ENSGALG00000016974, intron 1 of 8)	NA	5967	ENSGALT00000027426	ENSGALG00000016974	ENSGALT00000027426			GTF2F2			protein_coding	0.004124	0.497942
ATAC_R1.mLb.clN_peak_11937	1	169083424	169083718	+	27	NA	Intergenic	NA	1257	ENSGALT00000042552	ENSGALG00000025639	ENSGALT00000042552			RF00322			snoRNA	0.010204	0.501695
ATAC_R1.mLb.clN_peak_11941	1	169103062	169103232	+	26	NA	intron (ENSGALG00000016979, intron 1 of 9)	NA	1842	ENSGALT00000027432	ENSGALG00000016979	ENSGALT00000027432			SLC25A30			protein_coding	0.017647	0.508772
ATAC_R1.mLb.clN_peak_11943	1	169152929	169153396	+	73	NA	Intergenic	NA	-6812	ENSGALT00000103182	ENSGALG00000050157	ENSGALT00000103182						protein_coding	0.021413	0.467949
ATAC_R1.mLb.clN_peak_11951	1	169425421	169425786	+	14	NA	Intergenic	NA	19194	ENSGALT00000102326	ENSGALG00000047120	ENSGALT00000102326						protein_coding	0.021918	0.562842
ATAC_R1.mLb.clN_peak_11953	1	169453364	169453968	+	70	NA	intron (ENSGALG00000016988, intron 1 of 15)	NA	4648	ENSGALT00000027446	ENSGALG00000016988	ENSGALT00000027446			RUBCNL			protein_coding	0.086093	0.642975
ATAC_R1.mLb.clN_peak_11955	1	169473939	169474061	+	19	NA	Intergenic	NA	-15686	ENSGALT00000027446	ENSGALG00000016988	ENSGALT00000027446			RUBCNL			protein_coding	0.008197	0.504065
ATAC_R1.mLb.clN_peak_11956	1	169475094	169476154	+	86	NA	Intergenic	NA	-17310	ENSGALT00000027446	ENSGALG00000016988	ENSGALT00000027446			RUBCNL			protein_coding	0.015094	0.513666
ATAC_R1.mLb.clN_peak_11965	1	169654050	169655421	+	151	NA	5' UTR (ENSGALG00000016991, exon 1 of 9)	NA	112	ENSGALT00000027451	ENSGALG00000016991	ENSGALT00000086405			ESD			protein_coding	0.040117	0.512391
ATAC_R1.mLb.clN_peak_11984	1	169984980	169986047	+	132	NA	intron (ENSGALG00000016993, intron 1 of 10)	NA	151	ENSGALT00000027453	ENSGALG00000016993	ENSGALT00000027453			SUCLA2			protein_coding	0.091846	0.675094
ATAC_R1.mLb.clN_peak_11987	1	170029595	170030003	+	42	NA	intron (ENSGALG00000047974, intron 3 of 3)	NA	5712	ENSGALT00000097205	ENSGALG00000047974	ENSGALT00000097205						lncRNA	0.007353	0.513447
ATAC_R1.mLb.clN_peak_11989	1	170051817	170052267	+	30	NA	intron (ENSGALG00000016996, intron 1 of 5)	NA	-13568	ENSGALT00000085752	ENSGALG00000016997	ENSGALT00000097789			RB1			protein_coding	0.017778	0.492239
ATAC_R1.mLb.clN_peak_11996	1	170180034	170180970	+	314	NA	intron (ENSGALG00000017000, intron 1 of 13)	NA	177	ENSGALT00000027462	ENSGALG00000017000	ENSGALT00000104111			RCBTB2			protein_coding	0.100427	0.683031
ATAC_R1.mLb.clN_peak_120	1	1842813	1842924	+	20	NA	intron (ENSGALG00000047026, intron 1 of 3)	NA	1051	ENSGALT00000077181	ENSGALG00000047026	ENSGALT00000077181						protein_coding	0	0.571429
ATAC_R1.mLb.clN_peak_12004	1	170466730	170467066	+	13	NA	intron (ENSGALG00000017005, intron 9 of 9)	NA	18912	ENSGALT00000067406	ENSGALG00000017004	ENSGALT00000067406			CDADC1			protein_coding	0.03869	0.51632
ATAC_R1.mLb.clN_peak_12012	1	170585038	170585372	+	32	NA	intron (ENSGALG00000017008, intron 1 of 12)	NA	860	ENSGALT00000090921	ENSGALG00000017008	ENSGALT00000090921			RCBTB1			protein_coding	0.017964	0.456716
ATAC_R1.mLb.clN_peak_12023	1	170690121	170691316	+	34	NA	intron (ENSGALG00000017011, intron 1 of 3)	NA	199	ENSGALT00000027478	ENSGALG00000017011	ENSGALT00000027478			TRIM13			protein_coding	0.084519	0.656355
ATAC_R1.mLb.clN_peak_12034	1	170905182	170905346	+	13	NA	intron (ENSGALG00000053256, intron 2 of 3)	NA	7529	ENSGALT00000096573	ENSGALG00000053256	ENSGALT00000096573						lncRNA	0.018293	0.515152
ATAC_R1.mLb.clN_peak_12039	1	171220483	171221940	+	122	NA	intron (ENSGALG00000017015, intron 1 of 10)	NA	223	ENSGALT00000027483	ENSGALG00000017015	ENSGALT00000072520			RNASEH2B			protein_coding	0.065889	0.628944
ATAC_R1.mLb.clN_peak_12039-2	1	171220483	171221940	+	122	NA	intron (ENSGALG00000017015, intron 1 of 10)	NA	223	ENSGALT00000027483	ENSGALG00000017015	ENSGALT00000072520			RNASEH2B			protein_coding	0.065889	0.628944
ATAC_R1.mLb.clN_peak_12039-3	1	171220483	171221940	+	122	NA	intron (ENSGALG00000017015, intron 1 of 10)	NA	223	ENSGALT00000027483	ENSGALG00000017015	ENSGALT00000072520			RNASEH2B			protein_coding	0.065889	0.628944
ATAC_R1.mLb.clN_peak_12039-4	1	171220483	171221940	+	122	NA	intron (ENSGALG00000017015, intron 1 of 10)	NA	223	ENSGALT00000027483	ENSGALG00000017015	ENSGALT00000072520			RNASEH2B			protein_coding	0.065889	0.628944
ATAC_R1.mLb.clN_peak_12054	1	171525157	171525433	+	23	NA	intron (ENSGALG00000017019, intron 4 of 11)	NA	18599	ENSGALT00000051072	ENSGALG00000017019	ENSGALT00000051072			WDFY2			protein_coding	0	0.469314
ATAC_R1.mLb.clN_peak_12068	1	171744915	171745365	+	33	NA	intron (ENSGALG00000017026, intron 6 of 13)	NA	-10332	ENSGALT00000027509	ENSGALG00000017025	ENSGALT00000027509			CKAP2			protein_coding	0.006667	0.403548
ATAC_R1.mLb.clN_peak_12078	1	171849718	171850660	+	111	NA	intron (ENSGALG00000017033, intron 1 of 6)	NA	1144	ENSGALT00000027520	ENSGALG00000017033	ENSGALT00000027520			MRPS31			protein_coding	0.079618	0.613998
ATAC_R1.mLb.clN_peak_12104	1	172301842	172302222	+	37	NA	intron (ENSGALG00000017036, intron 1 of 3)	NA	12353	ENSGALT00000027525	ENSGALG00000017036	ENSGALT00000027525			LHFPL6			protein_coding	0.018421	0.475066
ATAC_R1.mLb.clN_peak_12108	1	172332924	172333345	+	12	NA	intron (ENSGALG00000017036, intron 1 of 3)	NA	43455	ENSGALT00000027525	ENSGALG00000017036	ENSGALT00000027525			LHFPL6			protein_coding	0.016627	0.521327
ATAC_R1.mLb.clN_peak_12143	1	172808089	172808304	+	80	NA	intron (ENSGALG00000041895, intron 1 of 3)	NA	20889	ENSGALT00000073927	ENSGALG00000041895	ENSGALT00000073927						lncRNA	0.009302	0.509259
ATAC_R1.mLb.clN_peak_12144	1	172824292	172825365	+	58	NA	intron (ENSGALG00000041895, intron 1 of 3)	NA	4257	ENSGALT00000073927	ENSGALG00000041895	ENSGALT00000073927						lncRNA	0.007456	0.392924
ATAC_R1.mLb.clN_peak_12153	1	172933306	172933500	+	20	NA	Intergenic	NA	-26872	ENSGALT00000049545	ENSGALG00000017042	ENSGALT00000049545			UFM1			protein_coding	0.005155	0.410256
ATAC_R1.mLb.clN_peak_12183	1	173452153	173452664	+	14	NA	Intergenic	NA	39615	ENSGALT00000091982	ENSGALG00000050894	ENSGALT00000091982						lncRNA	0.003914	0.431641
ATAC_R1.mLb.clN_peak_12193	1	173654182	173655052	+	568	NA	Intergenic	NA	-3450	ENSGALT00000036465	ENSGALG00000017047	ENSGALT00000036465			SUPT20H			protein_coding	0.078161	0.669346
ATAC_R1.mLb.clN_peak_12207	1	173778128	173778508	+	46	NA	intron (ENSGALG00000017050, intron 5 of 5)	NA	17319	ENSGALT00000030112	ENSGALG00000019087	ENSGALT00000030112			RFXAP			protein_coding	0.005263	0.530184
ATAC_R1.mLb.clN_peak_12234	1	173995270	173996593	+	176	NA	intron (ENSGALG00000017053, intron 1 of 8)	NA	170	ENSGALT00000027550	ENSGALG00000017053	ENSGALT00000096766			SPART			protein_coding	0.080121	0.617825
ATAC_R1.mLb.clN_peak_12259	1	174179007	174179748	+	123	NA	intron (ENSGALG00000041263, intron 3 of 16)	NA	-69961	ENSGALT00000095393	ENSGALG00000041263	ENSGALT00000095393			DCLK1			protein_coding	0.044534	0.551213
ATAC_R1.mLb.clN_peak_12261	1	174190129	174190407	+	48	NA	intron (ENSGALG00000041263, intron 3 of 16)	NA	-59070	ENSGALT00000095393	ENSGALG00000041263	ENSGALT00000095393			DCLK1			protein_coding	0.010791	0.494624
ATAC_R1.mLb.clN_peak_12276	1	174301794	174301973	+	34	NA	intron (ENSGALG00000041263, intron 13 of 13)	NA	52545	ENSGALT00000095393	ENSGALG00000041263	ENSGALT00000095393			DCLK1			protein_coding	0.01676	0.472222
ATAC_R1.mLb.clN_peak_12286	1	174434470	174435011	+	33	NA	intron (ENSGALG00000017062, intron 47 of 58)	NA	65154	ENSGALT00000091535	ENSGALG00000047101	ENSGALT00000091535			RF02271			misc_RNA	0.005545	0.46679
ATAC_R1.mLb.clN_peak_12288	1	174458717	174458837	+	22	NA	intron (ENSGALG00000017062, intron 45 of 58)	NA	41117	ENSGALT00000091535	ENSGALG00000047101	ENSGALT00000091535			RF02271			misc_RNA	0	0.446281
ATAC_R1.mLb.clN_peak_1232	1	15892951	15893243	+	254	NA	intron (ENSGALG00000043355, intron 26 of 41)	NA	44522	ENSGALT00000053602	ENSGALG00000031922	ENSGALT00000053602			TRMU			protein_coding	0.017123	0.580205
ATAC_R1.mLb.clN_peak_1234	1	15918751	15919839	+	167	NA	intron (ENSGALG00000043355, intron 9 of 41)	NA	70720	ENSGALT00000053602	ENSGALG00000031922	ENSGALT00000053602			TRMU			protein_coding	0.030331	0.524334
ATAC_R1.mLb.clN_peak_1235	1	15929388	15929926	+	32	NA	intron (ENSGALG00000043355, intron 9 of 41)	NA	81082	ENSGALT00000053602	ENSGALG00000031922	ENSGALT00000053602			TRMU			protein_coding	0.020446	0.538033
ATAC_R1.mLb.clN_peak_1236	1	15967907	15968254	+	59	NA	intron (ENSGALG00000043355, intron 6 of 41)	NA	57613	ENSGALT00000069091	ENSGALG00000043355	ENSGALT00000069091						pseudogene	0.025937	0.614943
ATAC_R1.mLb.clN_peak_12365	1	175339352	175340683	+	442	NA	Intergenic	NA	-9749	ENSGALT00000096519	ENSGALG00000051995	ENSGALT00000096519						lncRNA	0.087153	0.658408
ATAC_R1.mLb.clN_peak_12368	1	175392897	175394308	+	97	NA	intron (ENSGALG00000051995, intron 3 of 4)	NA	43836	ENSGALT00000096519	ENSGALG00000051995	ENSGALT00000096519						lncRNA	0.011339	0.4483
ATAC_R1.mLb.clN_peak_12370	1	175440682	175441051	+	16	NA	Intergenic	NA	-8443	ENSGALT00000048044	ENSGALG00000042339	ENSGALT00000048044						protein_coding	0.02168	0.605405
ATAC_R1.mLb.clN_peak_1239	1	15986707	15987276	+	15	NA	intron (ENSGALG00000043355, intron 6 of 41)	NA	38702	ENSGALT00000069091	ENSGALG00000043355	ENSGALT00000069091						pseudogene	0.02109	0.459649
ATAC_R1.mLb.clN_peak_12395	1	175711478	175711923	+	40	NA	Intergenic	NA	-12020	ENSGALT00000101807	ENSGALG00000047002	ENSGALT00000101807						lncRNA	0.020225	0.553812
ATAC_R1.mLb.clN_peak_12396	1	175713050	175713645	+	86	NA	Intergenic	NA	-13667	ENSGALT00000101807	ENSGALG00000047002	ENSGALT00000101807						lncRNA	0.013445	0.47651
ATAC_R1.mLb.clN_peak_12408	1	175936174	175937578	+	99	NA	intron (ENSGALG00000017073, intron 1 of 26)	NA	333	ENSGALT00000027576	ENSGALG00000017073	ENSGALT00000027576			BRCA2			protein_coding	0.087607	0.636299
ATAC_R1.mLb.clN_peak_12419	1	176062850	176063704	+	132	NA	intron (ENSGALG00000017075, intron 2 of 60)	NA	44487	ENSGALT00000027578	ENSGALG00000017075	ENSGALT00000027578			FRY			protein_coding	0.021077	0.560234
ATAC_R1.mLb.clN_peak_12431	1	176163070	176163563	+	96	NA	Intergenic	NA	-55552	ENSGALT00000069518	ENSGALG00000017075	ENSGALT00000027578			FRY			protein_coding	0.026369	0.617409
ATAC_R1.mLb.clN_peak_12434	1	176199788	176200309	+	57	NA	Intergenic	NA	-92284	ENSGALT00000069518	ENSGALG00000017075	ENSGALT00000027578			FRY			protein_coding	0.011516	0.471264
ATAC_R1.mLb.clN_peak_1244	1	16004659	16005946	+	39	NA	intron (ENSGALG00000043355, intron 6 of 41)	NA	20391	ENSGALT00000069091	ENSGALG00000043355	ENSGALT00000069091						pseudogene	0.017871	0.494565
ATAC_R1.mLb.clN_peak_12440	1	176280687	176281121	+	37	NA	Intergenic	NA	30768	ENSGALT00000027584	ENSGALG00000017076	ENSGALT00000027584			B3GLCT			protein_coding	0.018433	0.432184
ATAC_R1.mLb.clN_peak_12459	1	176533599	176534009	+	179	NA	Intergenic	NA	5456	ENSGALT00000042103	ENSGALG00000025190	ENSGALT00000042103			gga-mir-1646			miRNA	0.029268	0.591241
ATAC_R1.mLb.clN_peak_12462	1	176548277	176548458	+	18	NA	Intergenic	NA	-9107	ENSGALT00000042103	ENSGALG00000025190	ENSGALT00000042103			gga-mir-1646			miRNA	0.022099	0.43956
ATAC_R1.mLb.clN_peak_12464	1	176551659	176551819	+	19	NA	Intergenic	NA	-12479	ENSGALT00000042103	ENSGALG00000025190	ENSGALT00000042103			gga-mir-1646			miRNA	0.03125	0.63354
ATAC_R1.mLb.clN_peak_12465	1	176568642	176569894	+	196	NA	Intergenic	NA	-12410	ENSGALT00000027595	ENSGALG00000017083	ENSGALT00000027595			KATNAL1			protein_coding	0.111022	0.739026
ATAC_R1.mLb.clN_peak_12469	1	176623993	176624646	+	45	NA	intron (ENSGALG00000054483, intron 1 of 3)	NA	12997	ENSGALT00000095879	ENSGALG00000054483	ENSGALT00000095879						lncRNA	0.030628	0.603976
ATAC_R1.mLb.clN_peak_1247	1	16016511	16016886	+	50	NA	intron (ENSGALG00000043355, intron 6 of 41)	NA	8995	ENSGALT00000069091	ENSGALG00000043355	ENSGALT00000069091						pseudogene	0.013333	0.505319
ATAC_R1.mLb.clN_peak_12471	1	176652597	176653300	+	47	NA	intron (ENSGALG00000054483, intron 3 of 3)	NA	-16211	ENSGALT00000027597	ENSGALG00000017084	ENSGALT00000027597			UBL3			protein_coding	0.021337	0.579545
ATAC_R1.mLb.clN_peak_12474	1	176713400	176713567	+	13	NA	intron (ENSGALG00000017084, intron 1 of 4)	NA	36522	ENSGALT00000098432	ENSGALG00000050971	ENSGALT00000098432						lncRNA	0.035928	0.642857
ATAC_R1.mLb.clN_peak_12475	1	176717271	176718284	+	88	NA	intron (ENSGALG00000017084, intron 2 of 4)	NA	32228	ENSGALT00000098432	ENSGALG00000050971	ENSGALT00000098432						lncRNA	0.020731	0.474359
ATAC_R1.mLb.clN_peak_12479	1	176768174	176768977	+	92	NA	Intergenic	NA	-18570	ENSGALT00000098432	ENSGALG00000050971	ENSGALT00000098432						lncRNA	0.084682	0.677861
ATAC_R1.mLb.clN_peak_1248	1	16017526	16018775	+	30	NA	intron (ENSGALG00000043355, intron 6 of 41)	NA	7543	ENSGALT00000069091	ENSGALG00000043355	ENSGALT00000069091						pseudogene	0.016013	0.5144
ATAC_R1.mLb.clN_peak_12504	1	177263875	177264056	+	25	NA	intron (ENSGALG00000017091, intron 29 of 29)	NA	-4284	ENSGALT00000045794	ENSGALG00000026705	ENSGALT00000045794			gga-mir-6656			miRNA	0.016575	0.516484
ATAC_R1.mLb.clN_peak_12505	1	177347374	177349189	+	31	NA	Intergenic	NA	-12021	ENSGALT00000064641	ENSGALG00000017092	ENSGALT00000064641			PAN3			protein_coding	0.107438	0.677313
ATAC_R1.mLb.clN_peak_1252	1	16039837	16040289	+	48	NA	Intergenic	NA	9213	ENSGALT00000100610	ENSGALG00000054287	ENSGALT00000100610						protein_coding	0.015487	0.470199
ATAC_R1.mLb.clN_peak_12524	1	177598573	177599425	+	43	NA	intron (ENSGALG00000017098, intron 1 of 8)	NA	341	ENSGALT00000027621	ENSGALG00000017098	ENSGALT00000027621			GTF3A			protein_coding	0.126761	0.708089
ATAC_R1.mLb.clN_peak_12525	1	177606431	177606898	+	117	NA	Intergenic	NA	-7324	ENSGALT00000027621	ENSGALG00000017098	ENSGALT00000027621			GTF3A			protein_coding	0.017131	0.50641
ATAC_R1.mLb.clN_peak_1253	1	16040815	16040947	+	23	NA	Intergenic	NA	8395	ENSGALT00000100610	ENSGALG00000054287	ENSGALT00000100610						protein_coding	0	0.481203
ATAC_R1.mLb.clN_peak_12541	1	177934365	177934530	+	17	NA	Intergenic	NA	10584	ENSGALT00000093250	ENSGALG00000051393	ENSGALT00000093250						lncRNA	0.012121	0.487952
ATAC_R1.mLb.clN_peak_12546	1	178020708	178020877	+	14	NA	intron (ENSGALG00000017104, intron 1 of 4)	NA	5316	ENSGALT00000108118	ENSGALG00000017104	ENSGALT00000093553			CDK8			protein_coding	0.005917	0.452941
ATAC_R1.mLb.clN_peak_12556	1	178200161	178200529	+	15	NA	intron (ENSGALG00000017106, intron 25 of 36)	NA	120998	ENSGALT00000069524	ENSGALG00000017106	ENSGALT00000027641			ATP8A2			protein_coding	0.01087	0.447154
ATAC_R1.mLb.clN_peak_12557	1	178236734	178237192	+	65	NA	intron (ENSGALG00000017106, intron 27 of 36)	NA	140590	ENSGALT00000047717	ENSGALG00000043035	ENSGALT00000047717			SHISA2			protein_coding	0.010917	0.509804
ATAC_R1.mLb.clN_peak_12559	1	178285006	178285380	+	18	NA	intron (ENSGALG00000017106, intron 33 of 36)	NA	92360	ENSGALT00000047717	ENSGALG00000043035	ENSGALT00000047717			SHISA2			protein_coding	0.02139	0.525333
ATAC_R1.mLb.clN_peak_12560	1	178285851	178286042	+	13	NA	intron (ENSGALG00000017106, intron 33 of 36)	NA	91607	ENSGALT00000047717	ENSGALG00000043035	ENSGALT00000047717			SHISA2			protein_coding	0.015707	0.557292
ATAC_R1.mLb.clN_peak_12564	1	178313383	178313597	+	44	NA	intron (ENSGALG00000017106, intron 33 of 36)	NA	64063	ENSGALT00000047717	ENSGALG00000043035	ENSGALT00000047717			SHISA2			protein_coding	0.009346	0.497674
ATAC_R1.mLb.clN_peak_12565	1	178340765	178341659	+	40	NA	intron (ENSGALG00000017106, intron 35 of 36)	NA	36341	ENSGALT00000047717	ENSGALG00000043035	ENSGALT00000047717			SHISA2			protein_coding	0.00783	0.451397
ATAC_R1.mLb.clN_peak_12567	1	178349258	178349615	+	16	NA	intron (ENSGALG00000017106, intron 35 of 36)	NA	28117	ENSGALT00000047717	ENSGALG00000043035	ENSGALT00000047717			SHISA2			protein_coding	0	0.505587
ATAC_R1.mLb.clN_peak_12568	1	178359062	178359564	+	35	NA	intron (ENSGALG00000017106, intron 36 of 36)	NA	18240	ENSGALT00000047717	ENSGALG00000043035	ENSGALT00000047717			SHISA2			protein_coding	0.041833	0.477137
ATAC_R1.mLb.clN_peak_12569	1	178363194	178363349	+	18	NA	Intergenic	NA	14282	ENSGALT00000047717	ENSGALG00000043035	ENSGALT00000047717			SHISA2			protein_coding	0.058065	0.621795
ATAC_R1.mLb.clN_peak_12573	1	178419297	178420250	+	20	NA	intron (ENSGALG00000017111, intron 1 of 14)	NA	233	ENSGALT00000067696	ENSGALG00000017111	ENSGALT00000067696			NUP58			protein_coding	0.104932	0.660377
ATAC_R1.mLb.clN_peak_12574	1	178421148	178421807	+	88	NA	intron (ENSGALG00000017112, intron 1 of 13)	NA	111	ENSGALT00000027648	ENSGALG00000017112	ENSGALT00000088779			MTMR6			protein_coding	0.086495	0.633333
ATAC_R1.mLb.clN_peak_12576	1	178456766	178457120	+	31	NA	intron (ENSGALG00000051086, intron 1 of 2)	NA	961	ENSGALT00000099814	ENSGALG00000051086	ENSGALT00000099814						lncRNA	0.031073	0.628169
ATAC_R1.mLb.clN_peak_12577	1	178458735	178459082	+	80	NA	intron (ENSGALG00000051086, intron 1 of 2)	NA	-1937	ENSGALT00000102039	ENSGALG00000051086	ENSGALT00000099814						lncRNA	0.014409	0.566092
ATAC_R1.mLb.clN_peak_12579	1	178481023	178481264	+	36	NA	Intergenic	NA	4647	ENSGALT00000044804	ENSGALG00000027868	ENSGALT00000044804			AMER2			protein_coding	0.024896	0.520661
ATAC_R1.mLb.clN_peak_12581	1	178492541	178492741	+	17	NA	Intergenic	NA	16145	ENSGALT00000044804	ENSGALG00000027868	ENSGALT00000044804			AMER2			protein_coding	0.025	0.587065
ATAC_R1.mLb.clN_peak_12582	1	178494482	178494701	+	11	NA	Intergenic	NA	18095	ENSGALT00000044804	ENSGALG00000027868	ENSGALT00000044804			AMER2			protein_coding	0.009132	0.454545
ATAC_R1.mLb.clN_peak_1259	1	16063154	16066452	+	113	NA	Intergenic	NA	-15527	ENSGALT00000100610	ENSGALG00000054287	ENSGALT00000100610						protein_coding	0.078532	0.629585
ATAC_R1.mLb.clN_peak_12593	1	178652875	178653301	+	32	NA	intron (ENSGALG00000019077, intron 1 of 12)	NA	225	ENSGALT00000105976	ENSGALG00000019077	ENSGALT00000103278						protein_coding	0.025822	0.559719
ATAC_R1.mLb.clN_peak_12594	1	178653789	178654028	+	17	NA	intron (ENSGALG00000019077, intron 1 of 12)	NA	1045	ENSGALT00000105976	ENSGALG00000019077	ENSGALT00000103278						protein_coding	0.033473	0.541667
ATAC_R1.mLb.clN_peak_12596	1	178674608	178675081	+	30	NA	intron (ENSGALG00000019077, intron 1 of 12)	NA	-8197	ENSGALT00000094865	ENSGALG00000019077	ENSGALT00000103278						protein_coding	0.027484	0.626582
ATAC_R1.mLb.clN_peak_12597	1	178675937	178676127	+	23	NA	intron (ENSGALG00000019077, intron 1 of 12)	NA	-7009	ENSGALT00000094865	ENSGALG00000019077	ENSGALT00000103278						protein_coding	0.015789	0.492147
ATAC_R1.mLb.clN_peak_12606	1	178764537	178764910	+	43	NA	intron (ENSGALG00000017118, intron 10 of 16)	NA	25893	ENSGALT00000107744	ENSGALG00000017118	ENSGALT00000027655			MIPEP			protein_coding	0.005362	0.427807
ATAC_R1.mLb.clN_peak_1261	1	16079019	16079681	+	71	NA	Intergenic	NA	-10278	ENSGALT00000056185	ENSGALG00000034274	ENSGALT00000056185			GRAMD4			protein_coding	0.033233	0.568627
ATAC_R1.mLb.clN_peak_12612	1	178811377	178812452	+	23	NA	intron (ENSGALG00000017118, intron 20 of 20)	NA	-5607	ENSGALT00000042521	ENSGALG00000025608	ENSGALT00000042521			RF00026			snRNA	0.014884	0.468401
ATAC_R1.mLb.clN_peak_12614	1	178819681	178820326	+	346	NA	Intergenic	NA	2482	ENSGALT00000042521	ENSGALG00000025608	ENSGALT00000042521			RF00026			snRNA	0.031008	0.551084
ATAC_R1.mLb.clN_peak_1263	1	16082969	16083162	+	47	NA	Intergenic	NA	-6563	ENSGALT00000056185	ENSGALG00000034274	ENSGALT00000056185			GRAMD4			protein_coding	0.020725	0.546392
ATAC_R1.mLb.clN_peak_1264	1	16106367	16107308	+	58	NA	intron (ENSGALG00000034274, intron 2 of 18)	NA	17209	ENSGALT00000056185	ENSGALG00000034274	ENSGALT00000056185			GRAMD4			protein_coding	0.008502	0.449045
ATAC_R1.mLb.clN_peak_12662	1	179454784	179454939	+	17	NA	Intergenic	NA	262695	ENSGALT00000044176	ENSGALG00000025748	ENSGALT00000103672			FGF9			protein_coding	0.006452	0.5
ATAC_R1.mLb.clN_peak_1267	1	16140182	16140953	+	270	NA	Intergenic	NA	50939	ENSGALT00000056185	ENSGALG00000034274	ENSGALT00000056185			GRAMD4			protein_coding	0.019455	0.477979
ATAC_R1.mLb.clN_peak_12681	1	179695448	179696092	+	47	NA	intron (ENSGALG00000025748, intron 2 of 2)	NA	21786	ENSGALT00000044176	ENSGALG00000025748	ENSGALT00000103672			FGF9			protein_coding	0.007764	0.413953
ATAC_R1.mLb.clN_peak_12684	1	179722060	179723401	+	131	NA	Intergenic	NA	-5010	ENSGALT00000103672	ENSGALG00000025748	ENSGALT00000103672			FGF9			protein_coding	0.10962	0.729508
ATAC_R1.mLb.clN_peak_12696	1	179859928	179860542	+	24	NA	intron (ENSGALG00000017125, intron 6 of 10)	NA	-23762	ENSGALT00000070093	ENSGALG00000017126	ENSGALT00000070093			ZDHHC20			protein_coding	0.022801	0.528455
ATAC_R1.mLb.clN_peak_12699	1	179889986	179890203	+	15	NA	intron (ENSGALG00000017126, intron 1 of 11)	NA	6097	ENSGALT00000070093	ENSGALG00000017126	ENSGALT00000070093			ZDHHC20			protein_coding	0.018433	0.449541
ATAC_R1.mLb.clN_peak_12700	1	179891559	179892344	+	34	NA	intron (ENSGALG00000017126, intron 1 of 11)	NA	7954	ENSGALT00000070093	ENSGALG00000017126	ENSGALT00000070093			ZDHHC20			protein_coding	0.010191	0.48855
ATAC_R1.mLb.clN_peak_12705	1	179948905	179949871	+	32	NA	intron (ENSGALG00000017129, intron 2 of 3)	NA	703	ENSGALT00000027671	ENSGALG00000017129	ENSGALT00000027671			SAP18			protein_coding	0.086957	0.62151
ATAC_R1.mLb.clN_peak_12706	1	179961750	179962046	+	23	NA	Intergenic	NA	-11807	ENSGALT00000027671	ENSGALG00000017129	ENSGALT00000027671			SAP18			protein_coding	0.010135	0.606061
ATAC_R1.mLb.clN_peak_12707	1	179963264	179964545	+	49	NA	Intergenic	NA	-13813	ENSGALT00000027671	ENSGALG00000017129	ENSGALT00000027671			SAP18			protein_coding	0.033568	0.539002
ATAC_R1.mLb.clN_peak_12711	1	179993547	179994510	+	63	NA	intron (ENSGALG00000053657, intron 1 of 6)	NA	13281	ENSGALT00000094359	ENSGALG00000053657	ENSGALT00000094359			LATS2			protein_coding	0.009346	0.452282
ATAC_R1.mLb.clN_peak_12713	1	180004434	180004782	+	12	NA	intron (ENSGALG00000053657, intron 1 of 6)	NA	23861	ENSGALT00000094359	ENSGALG00000053657	ENSGALT00000094359			LATS2			protein_coding	0.014368	0.461318
ATAC_R1.mLb.clN_peak_12719	1	180043395	180045011	+	56	NA	5' UTR (ENSGALG00000017132, exon 1 of 23)	NA	139	ENSGALT00000027676	ENSGALG00000017132	ENSGALT00000027676			XPO4			protein_coding	0.120668	0.716141
ATAC_R1.mLb.clN_peak_12721	1	180069498	180069978	+	27	NA	intron (ENSGALG00000017132, intron 4 of 22)	NA	25674	ENSGALT00000027676	ENSGALG00000017132	ENSGALT00000027676			XPO4			protein_coding	0.016667	0.47817
ATAC_R1.mLb.clN_peak_12724	1	180126217	180126341	+	20	NA	intron (ENSGALG00000017133, intron 1 of 4)	NA	1064	ENSGALT00000101742	ENSGALG00000017133	ENSGALT00000027677			EEF1AKMT1			protein_coding	0.080645	0.704
ATAC_R1.mLb.clN_peak_12733	1	180263286	180263659	+	14	NA	Intergenic	NA	-5051	ENSGALT00000103505	ENSGALG00000017136	ENSGALT00000103505			GJB6			protein_coding	0.013405	0.502674
ATAC_R1.mLb.clN_peak_1274	1	16178582	16178980	+	30	NA	Intergenic	NA	-52684	ENSGALT00000091333	ENSGALG00000048109	ENSGALT00000091333						protein_coding	0.012563	0.52381
ATAC_R1.mLb.clN_peak_12743	1	180446056	180448938	+	116	NA	intron (ENSGALG00000043421, intron 1 of 8)	NA	148	ENSGALT00000070450	ENSGALG00000043421	ENSGALT00000098915						protein_coding	0.104441	0.712452
ATAC_R1.mLb.clN_peak_12746	1	180474875	180475333	+	67	NA	Intergenic	NA	-10987	ENSGALT00000036438	ENSGALG00000017142	ENSGALT00000036438			PSPC1			protein_coding	0.010917	0.453159
ATAC_R1.mLb.clN_peak_12760	1	180799786	180801034	+	56	NA	intron (ENSGALG00000038763, intron 2 of 4)	NA	149	ENSGALT00000093383	ENSGALG00000038763	ENSGALT00000093383						lncRNA	0.016026	0.493995
ATAC_R1.mLb.clN_peak_12774	1	181016163	181016813	+	49	NA	Intergenic	NA	-7750	ENSGALT00000027705	ENSGALG00000017154	ENSGALT00000027705			ZC3H12C			protein_coding	0.016923	0.499232
ATAC_R1.mLb.clN_peak_12778	1	181055734	181055934	+	27	NA	Intergenic	NA	-47096	ENSGALT00000027705	ENSGALG00000017154	ENSGALT00000027705			ZC3H12C			protein_coding	0.01	0.58209
ATAC_R1.mLb.clN_peak_12782	1	181135852	181136678	+	20	NA	Intergenic	NA	-50500	ENSGALT00000106235	ENSGALG00000050778	ENSGALT00000100078						lncRNA	0.009685	0.484885
ATAC_R1.mLb.clN_peak_12794	1	181312766	181314577	+	110	NA	Intergenic	NA	-86917	ENSGALT00000027707	ENSGALG00000017155	ENSGALT00000027707			C11orf87			protein_coding	0.033683	0.550221
ATAC_R1.mLb.clN_peak_12795	1	181316966	181317113	+	16	NA	Intergenic	NA	-90285	ENSGALT00000027707	ENSGALG00000017155	ENSGALT00000027707			C11orf87			protein_coding	0.040816	0.574324
ATAC_R1.mLb.clN_peak_12819	1	181750825	181751145	+	24	NA	Intergenic	NA	-8727	ENSGALT00000027726	ENSGALG00000017166	ENSGALT00000027726			RAB39A			protein_coding	0.003125	0.464174
ATAC_R1.mLb.clN_peak_12821	1	181760354	181762449	+	74	NA	intron (ENSGALG00000017167, intron 1 of 6)	NA	377	ENSGALT00000027727	ENSGALG00000017167	ENSGALT00000027727			SLC35F2			protein_coding	0.061575	0.574905
ATAC_R1.mLb.clN_peak_12842	1	181945363	181945584	+	11	NA	Intergenic	NA	12280	ENSGALT00000090820	ENSGALG00000047555	ENSGALT00000090820						lncRNA	0.013575	0.477477
ATAC_R1.mLb.clN_peak_12846	1	181960082	181961391	+	235	NA	Intergenic	NA	-2983	ENSGALT00000090820	ENSGALG00000047555	ENSGALT00000090820						lncRNA	0.084034	0.657252
ATAC_R1.mLb.clN_peak_12861	1	182094608	182095369	+	44	NA	Intergenic	NA	33555	ENSGALT00000030078	ENSGALG00000017172	ENSGALT00000030078			VMO1			protein_coding	0.015769	0.497375
ATAC_R1.mLb.clN_peak_12946	1	182996048	182996437	+	34	NA	Intergenic	NA	20345	ENSGALT00000099493	ENSGALG00000048078	ENSGALT00000099702						protein_coding	0.010283	0.420513
ATAC_R1.mLb.clN_peak_12978	1	183362501	183362916	+	37	NA	intron (ENSGALG00000017179, intron 7 of 7)	NA	130195	ENSGALT00000030073	ENSGALG00000017179	ENSGALT00000098056			PDGFD			protein_coding	0.009639	0.492788
ATAC_R1.mLb.clN_peak_1298	1	16487932	16488925	+	123	NA	Intergenic	NA	-86895	ENSGALT00000106001	ENSGALG00000048010	ENSGALT00000106001						lncRNA	0.016113	0.471831
ATAC_R1.mLb.clN_peak_12984	1	183399691	183400903	+	559	NA	Intergenic	NA	167784	ENSGALT00000030073	ENSGALG00000017179	ENSGALT00000098056			PDGFD			protein_coding	0.022277	0.509481
ATAC_R1.mLb.clN_peak_130	1	2511320	2512302	+	109	NA	intron (ENSGALG00000008477, intron 1 of 18)	NA	104	ENSGALT00000094922	ENSGALG00000008477	ENSGALT00000013813			EXOC4			protein_coding	0.026477	0.548321
ATAC_R1.mLb.clN_peak_1300	1	16509589	16511023	+	108	NA	Intergenic	NA	-65017	ENSGALT00000106001	ENSGALG00000048010	ENSGALT00000106001						lncRNA	0.007671	0.45993
ATAC_R1.mLb.clN_peak_1301	1	16520272	16520918	+	205	NA	Intergenic	NA	-54728	ENSGALT00000106001	ENSGALG00000048010	ENSGALT00000106001						lncRNA	0.02322	0.5966
ATAC_R1.mLb.clN_peak_13022	1	183822499	183822985	+	39	NA	Intergenic	NA	18145	ENSGALT00000027762	ENSGALG00000019060	ENSGALT00000027762			MMP27			protein_coding	0.026749	0.587269
ATAC_R1.mLb.clN_peak_13035	1	183937491	183938057	+	67	NA	Intergenic	NA	-1442	ENSGALT00000036426	ENSGALG00000017186	ENSGALT00000036426			BIRC2			protein_coding	0.0053	0.463845
ATAC_R1.mLb.clN_peak_13036	1	183946364	183946612	+	40	NA	Intergenic	NA	-10156	ENSGALT00000036426	ENSGALG00000017186	ENSGALT00000036426			BIRC2			protein_coding	0.012097	0.405622
ATAC_R1.mLb.clN_peak_13043	1	183995747	183995875	+	22	NA	intron (ENSGALG00000038154, intron 3 of 6)	NA	-59479	ENSGALT00000036426	ENSGALG00000017186	ENSGALT00000036426			BIRC2			protein_coding	0	0.511628
ATAC_R1.mLb.clN_peak_13044	1	183997053	183997776	+	71	NA	intron (ENSGALG00000038154, intron 3 of 6)	NA	59489	ENSGALT00000102313	ENSGALG00000038154	ENSGALT00000067239			YAP1			protein_coding	0.012448	0.541436
ATAC_R1.mLb.clN_peak_13045	1	184003101	184003543	+	124	NA	intron (ENSGALG00000038154, intron 3 of 6)	NA	53581	ENSGALT00000102313	ENSGALG00000038154	ENSGALT00000067239			YAP1			protein_coding	0.006787	0.417607
ATAC_R1.mLb.clN_peak_13046	1	184005327	184005524	+	22	NA	intron (ENSGALG00000038154, intron 3 of 7)	NA	51478	ENSGALT00000102313	ENSGALG00000038154	ENSGALT00000067239			YAP1			protein_coding	0.005076	0.439394
ATAC_R1.mLb.clN_peak_13047	1	184026414	184026674	+	39	NA	intron (ENSGALG00000038154, intron 2 of 7)	NA	30359	ENSGALT00000102313	ENSGALG00000038154	ENSGALT00000067239			YAP1			protein_coding	0.011538	0.551724
ATAC_R1.mLb.clN_peak_13048	1	184028160	184028820	+	159	NA	intron (ENSGALG00000038154, intron 2 of 7)	NA	28413	ENSGALT00000102313	ENSGALG00000038154	ENSGALT00000067239			YAP1			protein_coding	0.010606	0.434191
ATAC_R1.mLb.clN_peak_13055	1	184098308	184098595	+	42	NA	Intergenic	NA	-21301	ENSGALT00000027775	ENSGALG00000017189	ENSGALT00000027775			C1H11ORF70			protein_coding	0.013937	0.520833
ATAC_R1.mLb.clN_peak_13153	1	185978738	185979484	+	36	NA	intron (ENSGALG00000047983, intron 4 of 4)	NA	-3625	ENSGALT00000099033	ENSGALG00000054022	ENSGALT00000099033						lncRNA	0.012064	0.475234
ATAC_R1.mLb.clN_peak_13157	1	186003893	186004031	+	35	NA	Intergenic	NA	-28476	ENSGALT00000099033	ENSGALG00000054022	ENSGALT00000099033						lncRNA	0.014493	0.453237
ATAC_R1.mLb.clN_peak_13207	1	186410932	186411876	+	13	NA	intron (ENSGALG00000017199, intron 3 of 5)	NA	-70494	ENSGALT00000091743	ENSGALG00000047778	ENSGALT00000091743						lncRNA	0.008475	0.500529
ATAC_R1.mLb.clN_peak_13209	1	186421502	186423920	+	35	NA	intron (ENSGALG00000017199, intron 3 of 5)	NA	-59187	ENSGALT00000091743	ENSGALG00000047778	ENSGALT00000091743						lncRNA	0.022333	0.488218
ATAC_R1.mLb.clN_peak_13210	1	186426547	186426874	+	15	NA	intron (ENSGALG00000017199, intron 3 of 5)	NA	-55188	ENSGALT00000091743	ENSGALG00000047778	ENSGALT00000091743						lncRNA	0.012232	0.439024
ATAC_R1.mLb.clN_peak_13215	1	186460235	186460471	+	13	NA	Intergenic	NA	-21545	ENSGALT00000091743	ENSGALG00000047778	ENSGALT00000091743						lncRNA	0.021186	0.455696
ATAC_R1.mLb.clN_peak_13222	1	186493691	186494264	+	63	NA	intron (ENSGALG00000017200, intron 1 of 14)	NA	-2545	ENSGALT00000044926	ENSGALG00000017200	ENSGALT00000044926			MTMR2			protein_coding	0.013962	0.508711
ATAC_R1.mLb.clN_peak_13236	1	186698146	186698500	+	39	NA	Intergenic	NA	-9548	ENSGALT00000094826	ENSGALG00000054218	ENSGALT00000094826						lncRNA	0.110169	0.695775
ATAC_R1.mLb.clN_peak_13237	1	186699024	186699493	+	37	NA	Intergenic	NA	-10311	ENSGALT00000067294	ENSGALG00000017204	ENSGALT00000027810			SESN3			protein_coding	0.025586	0.568085
ATAC_R1.mLb.clN_peak_13238	1	186700992	186701326	+	25	NA	Intergenic	NA	-8410	ENSGALT00000067294	ENSGALG00000017204	ENSGALT00000027810			SESN3			protein_coding	0.008982	0.543284
ATAC_R1.mLb.clN_peak_13242	1	186763171	186763677	+	157	NA	intron (ENSGALG00000017205, intron 1 of 1)	NA	4174	ENSGALT00000027811	ENSGALG00000017205	ENSGALT00000027811			ENDOD1			protein_coding	0.021739	0.540434
ATAC_R1.mLb.clN_peak_13245	1	186775338	186775754	+	34	NA	Intergenic	NA	-5613	ENSGALT00000027813	ENSGALG00000017207	ENSGALT00000027813			CWC15			protein_coding	0.019231	0.479616
ATAC_R1.mLb.clN_peak_13268	1	187042405	187042683	+	50	NA	5' UTR (ENSGALG00000028629, exon 2 of 7)	NA	437	ENSGALT00000043164	ENSGALG00000028629	ENSGALT00000043164			TM4SF1a			protein_coding	0.014388	0.537634
ATAC_R1.mLb.clN_peak_13279	1	187196251	187196432	+	17	NA	intron (ENSGALG00000026639, intron 1 of 1)	NA	6188	ENSGALT00000045679	ENSGALG00000026639	ENSGALT00000045679			SMCO4			protein_coding	0.033149	0.582418
ATAC_R1.mLb.clN_peak_13288	1	187271934	187272729	+	128	NA	Intergenic	NA	-9454	ENSGALT00000064577	ENSGALG00000044263	ENSGALT00000064577			DEUP1			protein_coding	0.069182	0.614322
ATAC_R1.mLb.clN_peak_13295	1	187334597	187335545	+	484	NA	intron (ENSGALG00000017227, intron 1 of 11)	NA	146	ENSGALT00000027842	ENSGALG00000017227	ENSGALT00000027842			SLC36A4			protein_coding	0.087553	0.675448
ATAC_R1.mLb.clN_peak_13321	1	187616139	187616546	+	17	NA	Intergenic	NA	-30061	ENSGALT00000091080	ENSGALG00000052229	ENSGALT00000091080						lncRNA	0.014742	0.482843
ATAC_R1.mLb.clN_peak_13326	1	187655372	187655818	+	34	NA	Intergenic	NA	7671	ENSGALT00000093333	ENSGALG00000047766	ENSGALT00000093333						miRNA	0.004484	0.505593
ATAC_R1.mLb.clN_peak_1333	1	16971079	16971501	+	39	NA	intron (ENSGALG00000048481, intron 1 of 6)	NA	880	ENSGALT00000095884	ENSGALG00000048481	ENSGALT00000095884						lncRNA	0.011848	0.491726
ATAC_R1.mLb.clN_peak_13334	1	187851013	187851543	+	54	NA	intron (ENSGALG00000017229, intron 3 of 25)	NA	138788	ENSGALT00000046975	ENSGALG00000017229	ENSGALT00000067902			FAT3			protein_coding	0.009434	0.495292
ATAC_R1.mLb.clN_peak_13337	1	187888932	187889384	+	37	NA	intron (ENSGALG00000017229, intron 3 of 25)	NA	100908	ENSGALT00000046975	ENSGALG00000017229	ENSGALT00000067902			FAT3			protein_coding	0.006637	0.562914
ATAC_R1.mLb.clN_peak_13348	1	188009683	188010008	+	18	NA	intron (ENSGALG00000017229, intron 1 of 25)	NA	7139	ENSGALT00000027846	ENSGALG00000017229	ENSGALT00000067902			FAT3			protein_coding	0.012308	0.466258
ATAC_R1.mLb.clN_peak_13349	1	188011597	188012343	+	37	NA	intron (ENSGALG00000017229, intron 1 of 25)	NA	5014	ENSGALT00000027846	ENSGALG00000017229	ENSGALT00000067902			FAT3			protein_coding	0.014745	0.427041
ATAC_R1.mLb.clN_peak_13350	1	188014078	188014687	+	176	NA	intron (ENSGALG00000017229, intron 1 of 25)	NA	2602	ENSGALT00000027846	ENSGALG00000017229	ENSGALT00000067902			FAT3			protein_coding	0.060755	0.595082
ATAC_R1.mLb.clN_peak_13351	1	188016149	188016273	+	17	NA	intron (ENSGALG00000017229, intron 1 of 25)	NA	773	ENSGALT00000027846	ENSGALG00000017229	ENSGALT00000067902			FAT3			protein_coding	0.064516	0.6
ATAC_R1.mLb.clN_peak_13355	1	188032838	188033389	+	42	NA	Intergenic	NA	-16129	ENSGALT00000067902	ENSGALG00000017229	ENSGALT00000067902			FAT3			protein_coding	0.029038	0.538043
ATAC_R1.mLb.clN_peak_13373	1	188243794	188244238	+	36	NA	Intergenic	NA	-11051	ENSGALT00000096625	ENSGALG00000049896	ENSGALT00000096625						miRNA	0.027027	0.582022
ATAC_R1.mLb.clN_peak_13410	1	189025085	189026689	+	172	NA	intron (ENSGALG00000017235, intron 1 of 18)	NA	107	ENSGALT00000091765	ENSGALG00000017235	ENSGALT00000082820			Nox4			protein_coding	0.053616	0.591277
ATAC_R1.mLb.clN_peak_13456	1	189543007	189544517	+	118	NA	intron (ENSGALG00000017239, intron 1 of 6)	NA	523	ENSGALT00000027869	ENSGALG00000017239	ENSGALT00000027869			CTSC			protein_coding	0.049007	0.578425
ATAC_R1.mLb.clN_peak_13490	1	189882331	189882986	+	340	NA	intron (ENSGALG00000047269, intron 6 of 14)	NA	-113995	ENSGALT00000097479	ENSGALG00000053039	ENSGALT00000097479						lncRNA	0.015267	0.474085
ATAC_R1.mLb.clN_peak_13514	1	190070917	190071444	+	110	NA	Intergenic	NA	15817	ENSGALT00000107254	ENSGALG00000051921	ENSGALT00000107254						lncRNA	0.013283	0.541667
ATAC_R1.mLb.clN_peak_13517	1	190103310	190104686	+	120	NA	intron (ENSGALG00000017244, intron 1 of 1)	NA	304	ENSGALT00000027875	ENSGALG00000017244	ENSGALT00000027875			PRSS23			protein_coding	0.090116	0.625272
ATAC_R1.mLb.clN_peak_13526	1	190161765	190161919	+	14	NA	intron (ENSGALG00000017246, intron 2 of 12)	NA	11815	ENSGALT00000095606	ENSGALG00000017246	ENSGALT00000027880			ME3			protein_coding	0	0.445161
ATAC_R1.mLb.clN_peak_13529	1	190186360	190187391	+	133	NA	intron (ENSGALG00000017246, intron 2 of 12)	NA	36848	ENSGALT00000095606	ENSGALG00000017246	ENSGALT00000027880			ME3			protein_coding	0.021339	0.501938
ATAC_R1.mLb.clN_peak_13531	1	190211255	190212224	+	28	NA	intron (ENSGALG00000017246, intron 2 of 12)	NA	61712	ENSGALT00000095606	ENSGALG00000017246	ENSGALT00000027880			ME3			protein_coding	0.012384	0.483505
ATAC_R1.mLb.clN_peak_13539	1	190271789	190272002	+	89	NA	Intergenic	NA	7688	ENSGALT00000098525	ENSGALG00000053106	ENSGALT00000098525			FAM181B			protein_coding	0.023474	0.485981
ATAC_R1.mLb.clN_peak_13540	1	190275727	190275909	+	184	NA	Intergenic	NA	3765	ENSGALT00000098525	ENSGALG00000053106	ENSGALT00000098525			FAM181B			protein_coding	0.032967	0.617486
ATAC_R1.mLb.clN_peak_13546	1	190336741	190336967	+	34	NA	Intergenic	NA	9038	ENSGALT00000000097	ENSGALG00000000071	ENSGALT00000058813						protein_coding	0.00885	0.537445
ATAC_R1.mLb.clN_peak_13547	1	190338391	190339064	+	30	NA	Intergenic	NA	10911	ENSGALT00000000097	ENSGALG00000000071	ENSGALT00000058813						protein_coding	0.026746	0.578635
ATAC_R1.mLb.clN_peak_13551	1	190356515	190357130	+	17	NA	intron (ENSGALG00000017248, intron 1 of 4)	NA	8168	ENSGALT00000093836	ENSGALG00000017248	ENSGALT00000027882			RAB30			protein_coding	0.01626	0.503247
ATAC_R1.mLb.clN_peak_13558	1	190408887	190409145	+	24	NA	intron (ENSGALG00000017249, intron 1 of 15)	NA	1247	ENSGALT00000027884	ENSGALG00000017249	ENSGALT00000027884			PCF11			protein_coding	0.027132	0.521236
ATAC_R1.mLb.clN_peak_13559	1	190428285	190429274	+	228	NA	Intergenic	NA	-2644	ENSGALT00000107123	ENSGALG00000017250	ENSGALT00000107123			ANKRD42			protein_coding	0.070779	0.588889
ATAC_R1.mLb.clN_peak_13567	1	190496781	190497795	+	103	NA	Intergenic	NA	-42916	ENSGALT00000067823	ENSGALG00000037072	ENSGALT00000067823			CCDC90B			protein_coding	0.006903	0.464039
ATAC_R1.mLb.clN_peak_13592	1	190659482	190659907	+	78	NA	Intergenic	NA	-29353	ENSGALT00000080561	ENSGALG00000041225	ENSGALT00000077007						protein_coding	0.009412	0.429577
ATAC_R1.mLb.clN_peak_13593	1	190660513	190661039	+	91	NA	Intergenic	NA	-30435	ENSGALT00000080561	ENSGALG00000041225	ENSGALT00000077007						protein_coding	0.015209	0.481973
ATAC_R1.mLb.clN_peak_13615	1	190788540	190788809	+	17	NA	intron (ENSGALG00000047652, intron 1 of 4)	NA	11260	ENSGALT00000099885	ENSGALG00000047652	ENSGALT00000099885						protein_coding	0.007435	0.533333
ATAC_R1.mLb.clN_peak_13676	1	191328244	191328669	+	14	NA	Intergenic	NA	52068	ENSGALT00000042294	ENSGALG00000025381	ENSGALT00000042294						miRNA	0.007059	0.474178
ATAC_R1.mLb.clN_peak_13700	1	191546602	191548345	+	121	NA	Intergenic	NA	4578	ENSGALT00000081090	ENSGALG00000037520	ENSGALT00000081090			CCDC89			protein_coding	0.111302	0.710436
ATAC_R1.mLb.clN_peak_13702	1	191596798	191597313	+	282	NA	Intergenic	NA	-1238	ENSGALT00000094549	ENSGALG00000032681	ENSGALT00000047224			SYTL2			protein_coding	0.003883	0.439922
ATAC_R1.mLb.clN_peak_13707	1	191633394	191634021	+	113	NA	intron (ENSGALG00000039037, intron 19 of 19)	NA	20644	ENSGALT00000021629	ENSGALG00000013247	ENSGALT00000021629						protein_coding	0.012759	0.461783
ATAC_R1.mLb.clN_peak_13709	1	191686814	191686927	+	16	NA	intron (ENSGALG00000039037, intron 1 of 19)	NA	7037	ENSGALT00000060042	ENSGALG00000039037	ENSGALT00000060042			PICALM			protein_coding	0.017699	0.447368
ATAC_R1.mLb.clN_peak_13808	1	193325200	193325370	+	11	NA	Intergenic	NA	96904	ENSGALT00000108353	ENSGALG00000049023	ENSGALT00000108353						protein_coding	0.005882	0.532164
ATAC_R1.mLb.clN_peak_13810	1	193343423	193343555	+	25	NA	Intergenic	NA	115108	ENSGALT00000108353	ENSGALG00000049023	ENSGALT00000108353						protein_coding	0.007576	0.421053
ATAC_R1.mLb.clN_peak_13812	1	193389658	193389966	+	36	NA	Intergenic	NA	-72086	ENSGALT00000070488	ENSGALG00000033966	ENSGALT00000070488			TENM4			protein_coding	0.016234	0.453074
ATAC_R1.mLb.clN_peak_13814	1	193418949	193419843	+	73	NA	Intergenic	NA	-42502	ENSGALT00000070488	ENSGALG00000033966	ENSGALT00000070488			TENM4			protein_coding	0.010067	0.41676
ATAC_R1.mLb.clN_peak_13815	1	193427298	193427642	+	122	NA	Intergenic	NA	-34428	ENSGALT00000070488	ENSGALG00000033966	ENSGALT00000070488			TENM4			protein_coding	0.026163	0.475362
ATAC_R1.mLb.clN_peak_13816	1	193432026	193432621	+	154	NA	Intergenic	NA	-29575	ENSGALT00000070488	ENSGALG00000033966	ENSGALT00000070488			TENM4			protein_coding	0.008403	0.459732
ATAC_R1.mLb.clN_peak_13817	1	193433163	193433556	+	14	NA	Intergenic	NA	-28539	ENSGALT00000070488	ENSGALG00000033966	ENSGALT00000070488			TENM4			protein_coding	0.007634	0.408629
ATAC_R1.mLb.clN_peak_13821	1	193558968	193559169	+	47	NA	intron (ENSGALG00000033966, intron 2 of 31)	NA	-75622	ENSGALT00000103599	ENSGALG00000048422	ENSGALT00000103599						lncRNA	0.00995	0.5
ATAC_R1.mLb.clN_peak_13832	1	193708007	193708763	+	19	NA	intron (ENSGALG00000033966, intron 16 of 31)	NA	-169328	ENSGALT00000078918	ENSGALG00000017262	ENSGALT00000027904			NARS2			protein_coding	0.007937	0.404227
ATAC_R1.mLb.clN_peak_13841	1	193939183	193939328	+	95	NA	Intergenic	NA	-3429	ENSGALT00000095473	ENSGALG00000054619	ENSGALT00000095473			GAB2			protein_coding	0.041379	0.616438
ATAC_R1.mLb.clN_peak_13842	1	193940782	193941346	+	21	NA	Intergenic	NA	-1620	ENSGALT00000095473	ENSGALG00000054619	ENSGALT00000095473			GAB2			protein_coding	0.007092	0.529204
ATAC_R1.mLb.clN_peak_13844	1	193954062	193954213	+	20	NA	intron (ENSGALG00000054619, intron 1 of 9)	NA	11453	ENSGALT00000102699	ENSGALG00000054619	ENSGALT00000095473			GAB2			protein_coding	0.02649	0.572368
ATAC_R1.mLb.clN_peak_13873	1	194484665	194485509	+	131	NA	intron (ENSGALG00000000681, intron 1 of 14)	NA	459	ENSGALT00000102219	ENSGALG00000000681	ENSGALT00000102219			PAK1			protein_coding	0.061611	0.586982
ATAC_R1.mLb.clN_peak_13885	1	194733034	194733261	+	22	NA	intron (ENSGALG00000040478, intron 2 of 12)	NA	14712	ENSGALT00000047372	ENSGALG00000040478	ENSGALT00000047372			CAPN5			protein_coding	0.013216	0.570175
ATAC_R1.mLb.clN_peak_13886	1	194742618	194743134	+	28	NA	intron (ENSGALG00000040478, intron 1 of 12)	NA	4983	ENSGALT00000047372	ENSGALG00000040478	ENSGALT00000047372			CAPN5			protein_coding	0.007752	0.49323
ATAC_R1.mLb.clN_peak_13889	1	194840100	194841037	+	35	NA	Intergenic	NA	-21197	ENSGALT00000031372	ENSGALG00000000755	ENSGALT00000031372			ACER3			protein_coding	0.006403	0.454158
ATAC_R1.mLb.clN_peak_13891	1	194871492	194872197	+	25	NA	intron (ENSGALG00000000761, intron 1 of 3)	NA	2231	ENSGALT00000001106	ENSGALG00000000761	ENSGALT00000001106			TSKU			protein_coding	0.031206	0.545326
ATAC_R1.mLb.clN_peak_13896	1	195088580	195088803	+	56	NA	Intergenic	NA	38544	ENSGALT00000051842	ENSGALG00000038551	ENSGALT00000051842						protein_coding	0.022422	0.486607
ATAC_R1.mLb.clN_peak_13915	1	195651914	195652457	+	16	NA	Intergenic	NA	-1123	ENSGALT00000097995	ENSGALG00000049220	ENSGALT00000097995						lncRNA	0.036832	0.577206
ATAC_R1.mLb.clN_peak_13931	1	196047945	196048089	+	15	NA	intron (ENSGALG00000017312, intron 1 of 13)	NA	5220	ENSGALT00000027978	ENSGALG00000017312	ENSGALT00000027978			PPME1			protein_coding	0	0.4
ATAC_R1.mLb.clN_peak_13939	1	196151088	196151898	+	54	NA	Intergenic	NA	-1090	ENSGALT00000058458	ENSGALG00000017319	ENSGALT00000058458			MRPL48			protein_coding	0.05679	0.614057
ATAC_R1.mLb.clN_peak_13945	1	196376366	196377264	+	36	NA	intron (ENSGALG00000017323, intron 6 of 8)	NA	19397	ENSGALT00000092464	ENSGALG00000049427	ENSGALT00000092464			RELT			protein_coding	0.023385	0.557286
ATAC_R1.mLb.clN_peak_13952	1	196448788	196449119	+	27	NA	intron (ENSGALG00000017327, intron 1 of 1)	NA	114	ENSGALT00000028001	ENSGALG00000017327	ENSGALT00000028001			P2RY6			protein_coding	0.111782	0.704819
ATAC_R1.mLb.clN_peak_13954	1	196477735	196477926	+	15	NA	intron (ENSGALG00000017326, intron 1 of 17)	NA	-24722	ENSGALT00000028004	ENSGALG00000017329	ENSGALT00000028004			FCHSD2			protein_coding	0.04712	0.5625
ATAC_R1.mLb.clN_peak_13962	1	196658897	196659303	+	30	NA	Intergenic	NA	-3982	ENSGALT00000018287	ENSGALG00000011214	ENSGALT00000018287			SERPINH1			protein_coding	0.041872	0.584767
ATAC_R1.mLb.clN_peak_13963	1	196661404	196662192	+	18	NA	Intergenic	NA	-6680	ENSGALT00000018287	ENSGALG00000011214	ENSGALT00000018287			SERPINH1			protein_coding	0.013959	0.551331
ATAC_R1.mLb.clN_peak_13966	1	196680689	196680866	+	15	NA	Intergenic	NA	-25659	ENSGALT00000018287	ENSGALG00000011214	ENSGALT00000018287			SERPINH1			protein_coding	0.033898	0.511236
ATAC_R1.mLb.clN_peak_13967	1	196684650	196684894	+	22	NA	Intergenic	NA	-29654	ENSGALT00000018287	ENSGALG00000011214	ENSGALT00000018287			SERPINH1			protein_coding	0.02459	0.465306
ATAC_R1.mLb.clN_peak_13968	1	196695293	196695665	+	29	NA	Intergenic	NA	-24947	ENSGALT00000083727	ENSGALG00000034967	ENSGALT00000051976			GDPD5			protein_coding	0.010753	0.49866
ATAC_R1.mLb.clN_peak_13970	1	196771020	196771402	+	37	NA	intron (ENSGALG00000034967, intron 2 of 15)	NA	24913	ENSGALT00000051976	ENSGALG00000034967	ENSGALT00000051976			GDPD5			protein_coding	0.013089	0.488251
ATAC_R1.mLb.clN_peak_13991	1	197128572	197128749	+	17	NA	intron (ENSGALG00000041762, intron 6 of 12)	NA	26273	ENSGALT00000043582	ENSGALG00000027982	ENSGALT00000043582						protein_coding	0.056497	0.662921
ATAC_R1.mLb.clN_peak_140	1	2811664	2811983	+	21	NA	Intergenic	NA	-3246	ENSGALT00000092495	ENSGALG00000048978	ENSGALT00000092495						lncRNA	0	0.490625
ATAC_R1.mLb.clN_peak_14002	1	197244458	197245264	+	40	NA	Intergenic	NA	5152	ENSGALT00000086313	ENSGALG00000054014	ENSGALT00000086313						protein_coding	0.073201	0.655514
ATAC_R1.mLb.clN_peak_14023	1	197524750	197525402	+	16	NA	intron (ENSGALG00000017334, intron 1 of 21)	NA	5861	ENSGALT00000028013	ENSGALG00000017334	ENSGALT00000028013						protein_coding	0.016871	0.594181
ATAC_R1.mLb.clN_peak_14025	1	197533391	197533723	+	50	NA	Intergenic	NA	-2620	ENSGALT00000028013	ENSGALG00000017334	ENSGALT00000028013						protein_coding	0.021084	0.585586
ATAC_R1.mLb.clN_peak_14035	10	530193	532520	+	52	NA	Intergenic	NA	-1185	ENSGALT00000101644	ENSGALG00000048865	ENSGALT00000101644						protein_coding	0.094542	0.622852
ATAC_R1.mLb.clN_peak_14044	10	1081165	1081696	+	37	NA	intron (ENSGALG00000046049, intron 1 of 9)	NA	153	ENSGALT00000088478	ENSGALG00000046049	ENSGALT00000088478						protein_coding	0.101695	0.723684
ATAC_R1.mLb.clN_peak_14056	10	1320606	1320720	+	15	NA	intron (ENSGALG00000038637, intron 3 of 6)	NA	-4572	ENSGALT00000058139	ENSGALG00000034240	ENSGALT00000058139			gga-mir-1670			miRNA	0.008772	0.426087
ATAC_R1.mLb.clN_peak_14069	10	1636416	1636995	+	16	NA	intron (ENSGALG00000040087, intron 2 of 10)	NA	9859	ENSGALT00000050706	ENSGALG00000040087	ENSGALT00000050706			ZNF609			protein_coding	0.060449	0.598276
ATAC_R1.mLb.clN_peak_14087	10	2051340	2051933	+	14	NA	intron (ENSGALG00000001992, intron 1 of 11)	NA	1330	ENSGALT00000062553	ENSGALG00000001992	ENSGALT00000062553			PKM			protein_coding	0.05059	0.612795
ATAC_R1.mLb.clN_peak_14097	10	2157113	2157256	+	13	NA	intron (ENSGALG00000001798, intron 3 of 15)	NA	14888	ENSGALT00000002774	ENSGALG00000001798	ENSGALT00000002774			BBS4			protein_coding	0	0.458333
ATAC_R1.mLb.clN_peak_14102	10	2285802	2286060	+	12	NA	intron (ENSGALG00000001774, intron 3 of 30)	NA	-4114	ENSGALT00000096742	ENSGALG00000001774	ENSGALT00000096742			NEO1			protein_coding	0.007752	0.444015
ATAC_R1.mLb.clN_peak_14104	10	2303728	2303883	+	36	NA	intron (ENSGALG00000001774, intron 1 of 28)	NA	13760	ENSGALT00000096742	ENSGALG00000001774	ENSGALT00000096742			NEO1			protein_coding	0.03871	0.602564
ATAC_R1.mLb.clN_peak_14105	10	2323822	2324117	+	30	NA	intron (ENSGALG00000001774, intron 1 of 28)	NA	14119	ENSGALT00000095654	ENSGALG00000055009	ENSGALT00000095654						protein_coding	0.040678	0.621622
ATAC_R1.mLb.clN_peak_14115	10	2788443	2788832	+	13	NA	intron (ENSGALG00000038458, intron 4 of 8)	NA	2814	ENSGALT00000106503	ENSGALG00000038458	ENSGALT00000080565			LOXL1			protein_coding	0.056555	0.620513
ATAC_R1.mLb.clN_peak_1412	1	18893623	18893797	+	14	NA	Intergenic	NA	86858	ENSGALT00000055780	ENSGALG00000029379	ENSGALT00000056505			BRD1			protein_coding	0.04023	0.554286
ATAC_R1.mLb.clN_peak_14131	10	2988330	2988712	+	15	NA	intron (ENSGALG00000001412, intron 1 of 13)	NA	653	ENSGALT00000002152	ENSGALG00000001412	ENSGALT00000002152			SEMA7A			protein_coding	0.031414	0.530026
ATAC_R1.mLb.clN_peak_14132	10	2993885	2994475	+	25	NA	intron (ENSGALG00000001412, intron 1 of 13)	NA	6312	ENSGALT00000002152	ENSGALG00000001412	ENSGALT00000002152			SEMA7A			protein_coding	0.042373	0.58714
ATAC_R1.mLb.clN_peak_14133	10	2995235	2995683	+	40	NA	intron (ENSGALG00000001412, intron 1 of 13)	NA	7591	ENSGALT00000002152	ENSGALG00000001412	ENSGALT00000002152			SEMA7A			protein_coding	0.013393	0.538976
ATAC_R1.mLb.clN_peak_14136	10	3036371	3036661	+	21	NA	Intergenic	NA	-6178	ENSGALT00000002203	ENSGALG00000001449	ENSGALT00000002203			STRA6			protein_coding	0.058621	0.601375
ATAC_R1.mLb.clN_peak_14148	10	3298139	3298597	+	24	NA	Intergenic	NA	85627	ENSGALT00000004272	ENSGALG00000002708	ENSGALT00000004272			LINGO1			protein_coding	0.028384	0.583878
ATAC_R1.mLb.clN_peak_14149	10	3303230	3303374	+	16	NA	Intergenic	NA	82513	ENSGALT00000090991	ENSGALG00000049128	ENSGALT00000090991						lncRNA	0.055556	0.648276
ATAC_R1.mLb.clN_peak_1415	1	18904338	18905237	+	207	NA	Intergenic	NA	75781	ENSGALT00000055780	ENSGALG00000029379	ENSGALT00000056505			BRD1			protein_coding	0.010011	0.482222
ATAC_R1.mLb.clN_peak_14151	10	3462488	3463124	+	11	NA	Intergenic	NA	-10076	ENSGALT00000104036	ENSGALG00000041641	ENSGALT00000104036			HMG20A			protein_coding	0.044025	0.529042
ATAC_R1.mLb.clN_peak_14158	10	3615774	3615904	+	23	NA	intron (ENSGALG00000002786, intron 3 of 14)	NA	25605	ENSGALT00000004399	ENSGALG00000002786	ENSGALT00000004399			PSTPIP1			protein_coding	0.061538	0.664122
ATAC_R1.mLb.clN_peak_14159	10	3617801	3618646	+	18	NA	intron (ENSGALG00000002786, intron 3 of 14)	NA	23221	ENSGALT00000004399	ENSGALG00000002786	ENSGALT00000004399			PSTPIP1			protein_coding	0.029586	0.531915
ATAC_R1.mLb.clN_peak_14161	10	3631451	3631578	+	18	NA	intron (ENSGALG00000002786, intron 1 of 14)	NA	9930	ENSGALT00000004399	ENSGALG00000002786	ENSGALT00000004399			PSTPIP1			protein_coding	0.03937	0.492188
ATAC_R1.mLb.clN_peak_14169	10	3810066	3810914	+	31	NA	intron (ENSGALG00000002925, intron 1 of 10)	NA	312	ENSGALT00000004630	ENSGALG00000002925	ENSGALT00000004630			ETFA			protein_coding	0.114387	0.685512
ATAC_R1.mLb.clN_peak_14177	10	3977749	3977903	+	41	NA	Intergenic	NA	-4721	ENSGALT00000103536	ENSGALG00000046862	ENSGALT00000103536			UBE2Q2			protein_coding	0	0.470968
ATAC_R1.mLb.clN_peak_1418	1	18983912	18985455	+	252	NA	intron (ENSGALG00000029379, intron 2 of 13)	NA	501	ENSGALT00000056505	ENSGALG00000029379	ENSGALT00000056505			BRD1			protein_coding	0.121841	0.725389
ATAC_R1.mLb.clN_peak_1418-2	1	18983912	18985455	+	252	NA	intron (ENSGALG00000029379, intron 2 of 13)	NA	501	ENSGALT00000056505	ENSGALG00000029379	ENSGALT00000056505			BRD1			protein_coding	0.121841	0.725389
ATAC_R1.mLb.clN_peak_1418-3	1	18983912	18985455	+	252	NA	intron (ENSGALG00000029379, intron 2 of 13)	NA	501	ENSGALT00000056505	ENSGALG00000029379	ENSGALT00000056505			BRD1			protein_coding	0.121841	0.725389
ATAC_R1.mLb.clN_peak_1418-4	1	18983912	18985455	+	252	NA	intron (ENSGALG00000029379, intron 2 of 13)	NA	501	ENSGALT00000056505	ENSGALG00000029379	ENSGALT00000056505			BRD1			protein_coding	0.121841	0.725389
ATAC_R1.mLb.clN_peak_1419	1	18994585	18996671	+	149	NA	Intergenic	NA	-2721	ENSGALT00000100214	ENSGALG00000029379	ENSGALT00000056505			BRD1			protein_coding	0.102589	0.687111
ATAC_R1.mLb.clN_peak_1419-2	1	18994585	18996671	+	149	NA	Intergenic	NA	-2721	ENSGALT00000100214	ENSGALG00000029379	ENSGALT00000056505			BRD1			protein_coding	0.102589	0.687111
ATAC_R1.mLb.clN_peak_1419-3	1	18994585	18996671	+	149	NA	Intergenic	NA	-2721	ENSGALT00000100214	ENSGALG00000029379	ENSGALT00000056505			BRD1			protein_coding	0.102589	0.687111
ATAC_R1.mLb.clN_peak_1419-4	1	18994585	18996671	+	149	NA	Intergenic	NA	-2721	ENSGALT00000100214	ENSGALG00000029379	ENSGALT00000056505			BRD1			protein_coding	0.102589	0.687111
ATAC_R1.mLb.clN_peak_1420	1	18999597	18999830	+	53	NA	Intergenic	NA	-1327	ENSGALT00000061375	ENSGALG00000032659	ENSGALT00000061375			ZBED4			protein_coding	0.008584	0.551282
ATAC_R1.mLb.clN_peak_14200	10	4249580	4249863	+	12	NA	intron (ENSGALG00000026674, intron 2 of 5)	NA	1529	ENSGALT00000051921	ENSGALG00000026674	ENSGALT00000046884			CIB2			protein_coding	0.017668	0.5
ATAC_R1.mLb.clN_peak_14201	10	4274886	4275189	+	32	NA	Intergenic	NA	-18472	ENSGALT00000005261	ENSGALG00000003322	ENSGALT00000005261			TBC1D2B			protein_coding	0.066007	0.575658
ATAC_R1.mLb.clN_peak_1421	1	19008002	19008267	+	19	NA	intron (ENSGALG00000032659, intron 1 of 2)	NA	7094	ENSGALT00000061375	ENSGALG00000032659	ENSGALT00000061375			ZBED4			protein_coding	0.007547	0.424812
ATAC_R1.mLb.clN_peak_14212	10	4383944	4385156	+	54	NA	Intergenic	NA	-18069	ENSGALT00000005344	ENSGALG00000003381	ENSGALT00000005344			HERC1			protein_coding	0.128713	0.723825
ATAC_R1.mLb.clN_peak_14213	10	4506634	4506874	+	20	NA	intron (ENSGALG00000003427, intron 3 of 14)	NA	18194	ENSGALT00000005420	ENSGALG00000003427	ENSGALT00000005420			USP3			protein_coding	0.025	0.506224
ATAC_R1.mLb.clN_peak_14215	10	4520625	4520786	+	18	NA	intron (ENSGALG00000003427, intron 1 of 14)	NA	4243	ENSGALT00000005420	ENSGALG00000003427	ENSGALT00000005420			USP3			protein_coding	0.006211	0.518519
ATAC_R1.mLb.clN_peak_14218	10	4527420	4527992	+	149	NA	Intergenic	NA	-2758	ENSGALT00000005420	ENSGALG00000003427	ENSGALT00000005420			USP3			protein_coding	0.06993	0.60733
ATAC_R1.mLb.clN_peak_14229	10	4680573	4681309	+	33	NA	Intergenic	NA	37553	ENSGALT00000028963	ENSGALG00000018256	ENSGALT00000028963			gga-mir-190a			miRNA	0.055707	0.58209
ATAC_R1.mLb.clN_peak_14237	10	4844615	4845436	+	57	NA	Intergenic	NA	-31532	ENSGALT00000005772	ENSGALG00000003644	ENSGALT00000005772						protein_coding	0.01827	0.452555
ATAC_R1.mLb.clN_peak_14239	10	4856899	4857132	+	14	NA	Intergenic	NA	-19542	ENSGALT00000005772	ENSGALG00000003644	ENSGALT00000005772						protein_coding	0.008584	0.512821
ATAC_R1.mLb.clN_peak_14246	10	4880803	4880943	+	25	NA	Intergenic	NA	4316	ENSGALT00000005772	ENSGALG00000003644	ENSGALT00000005772						protein_coding	0.035714	0.48227
ATAC_R1.mLb.clN_peak_14248	10	4902921	4904197	+	158	NA	intron (ENSGALG00000003705, intron 1 of 76)	NA	103	ENSGALT00000092000	ENSGALG00000003705	ENSGALT00000104306			VPS13C			protein_coding	0.097179	0.667189
ATAC_R1.mLb.clN_peak_14256	10	5048391	5048673	+	15	NA	Intergenic	NA	-2483	ENSGALT00000099884	ENSGALG00000051070	ENSGALT00000094771						lncRNA	0.01773	0.60424
ATAC_R1.mLb.clN_peak_1426	1	19069467	19070596	+	129	NA	Intergenic	NA	24944	ENSGALT00000013929	ENSGALG00000008551	ENSGALT00000013929			CRELD2			protein_coding	0.007972	0.418584
ATAC_R1.mLb.clN_peak_14274	10	5172128	5172507	+	75	NA	intron (ENSGALG00000003759, intron 1 of 10)	NA	33582	ENSGALT00000102446	ENSGALG00000003759	ENSGALT00000100407			RORA			protein_coding	0.023747	0.531579
ATAC_R1.mLb.clN_peak_14283	10	5243419	5244821	+	91	NA	intron (ENSGALG00000003759, intron 1 of 10)	NA	-68035	ENSGALT00000100407	ENSGALG00000003759	ENSGALT00000100407			RORA			protein_coding	0.022825	0.513186
ATAC_R1.mLb.clN_peak_14290	10	5341967	5342245	+	90	NA	intron (ENSGALG00000003759, intron 1 of 10)	NA	29951	ENSGALT00000100407	ENSGALG00000003759	ENSGALT00000100407			RORA			protein_coding	0.007194	0.480287
ATAC_R1.mLb.clN_peak_14304	10	5426195	5426594	+	36	NA	intron (ENSGALG00000003759, intron 1 of 9)	NA	3471	ENSGALT00000005967	ENSGALG00000003759	ENSGALT00000100407			RORA			protein_coding	0.057644	0.52
ATAC_R1.mLb.clN_peak_14305	10	5427982	5428789	+	36	NA	intron (ENSGALG00000003759, intron 1 of 9)	NA	5462	ENSGALT00000005967	ENSGALG00000003759	ENSGALT00000100407			RORA			protein_coding	0.028501	0.558168
ATAC_R1.mLb.clN_peak_14306	10	5432757	5433374	+	17	NA	intron (ENSGALG00000003759, intron 1 of 9)	NA	10142	ENSGALT00000005967	ENSGALG00000003759	ENSGALT00000100407			RORA			protein_coding	0.012966	0.454693
ATAC_R1.mLb.clN_peak_14307	10	5434375	5434799	+	17	NA	intron (ENSGALG00000003759, intron 1 of 9)	NA	11664	ENSGALT00000005967	ENSGALG00000003759	ENSGALT00000100407			RORA			protein_coding	0.025943	0.491765
ATAC_R1.mLb.clN_peak_14308	10	5449245	5449759	+	49	NA	intron (ENSGALG00000003759, intron 1 of 9)	NA	26579	ENSGALT00000005967	ENSGALG00000003759	ENSGALT00000100407			RORA			protein_coding	0.007782	0.425243
ATAC_R1.mLb.clN_peak_14309	10	5451424	5451740	+	15	NA	intron (ENSGALG00000003759, intron 1 of 9)	NA	28659	ENSGALT00000005967	ENSGALG00000003759	ENSGALT00000100407			RORA			protein_coding	0.015823	0.567823
ATAC_R1.mLb.clN_peak_14310	10	5459271	5459581	+	49	NA	intron (ENSGALG00000003759, intron 1 of 9)	NA	36503	ENSGALT00000005967	ENSGALG00000003759	ENSGALT00000100407			RORA			protein_coding	0.009677	0.434084
ATAC_R1.mLb.clN_peak_14311	10	5460233	5460680	+	19	NA	intron (ENSGALG00000003759, intron 1 of 9)	NA	-37090	ENSGALT00000089445	ENSGALG00000046000	ENSGALT00000089445			ICE2			protein_coding	0.002237	0.412946
ATAC_R1.mLb.clN_peak_14314	10	5497284	5499198	+	212	NA	intron (ENSGALG00000046000, intron 1 of 14)	NA	695	ENSGALT00000102464	ENSGALG00000046000	ENSGALT00000089445			ICE2			protein_coding	0.051724	0.538903
ATAC_R1.mLb.clN_peak_1435	1	19159444	19159756	+	14	NA	Intergenic	NA	75700	ENSGALT00000046140	ENSGALG00000051204	ENSGALT00000046140						miRNA	0.00641	0.460064
ATAC_R1.mLb.clN_peak_14355	10	5843112	5844264	+	58	NA	5' UTR (ENSGALG00000003793, exon 2 of 5)	NA	164	ENSGALT00000089760	ENSGALG00000003793	ENSGALT00000006017			GTF2A2			protein_coding	0.087674	0.61752
ATAC_R1.mLb.clN_peak_14362	10	5890484	5891869	+	120	NA	Intergenic	NA	-31857	ENSGALT00000085738	ENSGALG00000044940	ENSGALT00000085738			GCNT3			protein_coding	0.102527	0.692641
ATAC_R1.mLb.clN_peak_14364	10	5924846	5925018	+	90	NA	Intergenic	NA	-1157	ENSGALT00000106479	ENSGALG00000003802	ENSGALT00000006032			OTUD7A			protein_coding	0.023256	0.520231
ATAC_R1.mLb.clN_peak_14365	10	5925998	5926568	+	27	NA	intron (ENSGALG00000003802, intron 1 of 14)	NA	194	ENSGALT00000106479	ENSGALG00000003802	ENSGALT00000006032			OTUD7A			protein_coding	0.014035	0.434326
ATAC_R1.mLb.clN_peak_14366	10	5928289	5928479	+	43	NA	intron (ENSGALG00000003802, intron 1 of 14)	NA	2295	ENSGALT00000106479	ENSGALG00000003802	ENSGALT00000006032			OTUD7A			protein_coding	0.015789	0.554974
ATAC_R1.mLb.clN_peak_14367	10	5932397	5932763	+	20	NA	intron (ENSGALG00000003802, intron 1 of 14)	NA	6491	ENSGALT00000106479	ENSGALG00000003802	ENSGALT00000006032			OTUD7A			protein_coding	0.013661	0.498638
ATAC_R1.mLb.clN_peak_1438	1	19173742	19174606	+	25	NA	Intergenic	NA	61126	ENSGALT00000046140	ENSGALG00000051204	ENSGALT00000046140						miRNA	0.008102	0.43815
ATAC_R1.mLb.clN_peak_14390	10	6183992	6185278	+	138	NA	5' UTR (ENSGALG00000003883, exon 1 of 16)	NA	241	ENSGALT00000099856	ENSGALG00000003883	ENSGALT00000099856			MTMR10			protein_coding	0.106532	0.707848
ATAC_R1.mLb.clN_peak_144	1	2883123	2883375	+	23	NA	Intergenic	NA	-3899	ENSGALT00000010457	ENSGALG00000006473	ENSGALT00000010457			PLXNA4			protein_coding	0.083333	0.632411
ATAC_R1.mLb.clN_peak_14417	10	6525380	6525847	+	29	NA	intron (ENSGALG00000042552, intron 1 of 26)	NA	19221	ENSGALT00000065033	ENSGALG00000042552	ENSGALT00000080614			TJP1			protein_coding	0.010707	0.517094
ATAC_R1.mLb.clN_peak_14420	10	6533913	6534484	+	121	NA	intron (ENSGALG00000042552, intron 1 of 26)	NA	10636	ENSGALT00000065033	ENSGALG00000042552	ENSGALT00000080614			TJP1			protein_coding	0.033275	0.522727
ATAC_R1.mLb.clN_peak_14421	10	6536201	6536379	+	25	NA	intron (ENSGALG00000042552, intron 1 of 26)	NA	8544	ENSGALT00000065033	ENSGALG00000042552	ENSGALT00000080614			TJP1			protein_coding	0.011236	0.502793
ATAC_R1.mLb.clN_peak_14429	10	6605463	6605737	+	41	NA	Intergenic	NA	-58937	ENSGALT00000006347	ENSGALG00000003985	ENSGALT00000006347			TARSL2			protein_coding	0.014599	0.625455
ATAC_R1.mLb.clN_peak_14447	10	6784029	6785431	+	48	NA	intron (ENSGALG00000004087, intron 1 of 17)	NA	472	ENSGALT00000006501	ENSGALG00000004087	ENSGALT00000006501			THSD4			protein_coding	0.138374	0.740556
ATAC_R1.mLb.clN_peak_14457	10	6881866	6882195	+	23	NA	intron (ENSGALG00000004087, intron 6 of 17)	NA	-34913	ENSGALT00000096127	ENSGALG00000053176	ENSGALT00000096127						miRNA	0.018237	0.418182
ATAC_R1.mLb.clN_peak_14460	10	6893430	6894789	+	56	NA	intron (ENSGALG00000004087, intron 6 of 17)	NA	-46992	ENSGALT00000096127	ENSGALG00000053176	ENSGALT00000096127						miRNA	0.036792	0.511029
ATAC_R1.mLb.clN_peak_14467	10	7069309	7069636	+	32	NA	Intergenic	NA	80069	ENSGALT00000006519	ENSGALG00000004096	ENSGALT00000006519			CHRNA7			protein_coding	0.015291	0.591463
ATAC_R1.mLb.clN_peak_14469	10	7087551	7087950	+	23	NA	Intergenic	NA	61791	ENSGALT00000006519	ENSGALG00000004096	ENSGALT00000006519			CHRNA7			protein_coding	0.002506	0.4375
ATAC_R1.mLb.clN_peak_14482	10	7180894	7182253	+	31	NA	Intergenic	NA	-3647	ENSGALT00000006599	ENSGALG00000004150	ENSGALT00000006599			MYO1E			protein_coding	0.068433	0.639706
ATAC_R1.mLb.clN_peak_14483	10	7184890	7186477	+	106	NA	intron (ENSGALG00000004150, intron 1 of 27)	NA	463	ENSGALT00000006599	ENSGALG00000004150	ENSGALT00000006599			MYO1E			protein_coding	0.112791	0.68073
ATAC_R1.mLb.clN_peak_14485	10	7207217	7207830	+	126	NA	intron (ENSGALG00000004150, intron 1 of 27)	NA	22303	ENSGALT00000006599	ENSGALG00000004150	ENSGALT00000006599			MYO1E			protein_coding	0.011419	0.509772
ATAC_R1.mLb.clN_peak_14489	10	7317339	7317602	+	16	NA	Intergenic	NA	-2186	ENSGALT00000006632	ENSGALG00000004171	ENSGALT00000070461			RNF111			protein_coding	0.011407	0.465909
ATAC_R1.mLb.clN_peak_14509	10	7580274	7580586	+	15	NA	intron (ENSGALG00000004270, intron 1 of 12)	NA	22933	ENSGALT00000084591	ENSGALG00000004270	ENSGALT00000084591			ALDH1A2			protein_coding	0.019231	0.501597
ATAC_R1.mLb.clN_peak_14510	10	7588321	7589218	+	71	NA	intron (ENSGALG00000004270, intron 4 of 12)	NA	31272	ENSGALT00000084591	ENSGALG00000004270	ENSGALT00000084591			ALDH1A2			protein_coding	0.007804	0.436526
ATAC_R1.mLb.clN_peak_14513	10	7627838	7628530	+	113	NA	Intergenic	NA	64155	ENSGALT00000106660	ENSGALG00000047038	ENSGALT00000103852						lncRNA	0.014451	0.466089
ATAC_R1.mLb.clN_peak_14515	10	7683301	7684413	+	35	NA	intron (ENSGALG00000047038, intron 1 of 3)	NA	8482	ENSGALT00000106660	ENSGALG00000047038	ENSGALT00000103852						lncRNA	0.017086	0.493261
ATAC_R1.mLb.clN_peak_14525	10	7830747	7831096	+	22	NA	Intergenic	NA	9917	ENSGALT00000107830	ENSGALG00000052424	ENSGALT00000107830						lncRNA	0.002865	0.454286
ATAC_R1.mLb.clN_peak_14529	10	7864112	7865362	+	33	NA	intron (ENSGALG00000004304, intron 9 of 13)	NA	27524	ENSGALT00000091688	ENSGALG00000004304	ENSGALT00000095254			TCF12			protein_coding	0.0352	0.548361
ATAC_R1.mLb.clN_peak_1453	1	19283229	19283357	+	19	NA	Intergenic	NA	-29079	ENSGALT00000103590	ENSGALG00000050602	ENSGALT00000103590						lncRNA	0	0.511628
ATAC_R1.mLb.clN_peak_14531	10	7872967	7873414	+	120	NA	intron (ENSGALG00000004304, intron 6 of 13)	NA	19071	ENSGALT00000091688	ENSGALG00000004304	ENSGALT00000095254			TCF12			protein_coding	0.017897	0.515625
ATAC_R1.mLb.clN_peak_14535	10	7900511	7900950	+	49	NA	intron (ENSGALG00000004304, intron 4 of 16)	NA	-8469	ENSGALT00000091688	ENSGALG00000004304	ENSGALT00000095254			TCF12			protein_coding	0.034169	0.506818
ATAC_R1.mLb.clN_peak_14536	10	7906029	7906192	+	14	NA	intron (ENSGALG00000004304, intron 2 of 16)	NA	-13849	ENSGALT00000091688	ENSGALG00000004304	ENSGALT00000095254			TCF12			protein_coding	0.018405	0.597561
ATAC_R1.mLb.clN_peak_14537	10	7906958	7907731	+	23	NA	intron (ENSGALG00000004304, intron 2 of 16)	NA	-15083	ENSGALT00000091688	ENSGALG00000004304	ENSGALT00000095254			TCF12			protein_coding	0.016818	0.418605
ATAC_R1.mLb.clN_peak_14538	10	7908826	7909083	+	24	NA	intron (ENSGALG00000004304, intron 2 of 16)	NA	-16693	ENSGALT00000091688	ENSGALG00000004304	ENSGALT00000095254			TCF12			protein_coding	0.007782	0.581395
ATAC_R1.mLb.clN_peak_14551	10	8160603	8160995	+	13	NA	Intergenic	NA	-28960	ENSGALT00000057270	ENSGALG00000042476	ENSGALT00000057270			TEX9			protein_coding	0.030612	0.508906
ATAC_R1.mLb.clN_peak_14552	10	8166370	8166730	+	25	NA	Intergenic	NA	-24057	ENSGALT00000101360	ENSGALG00000041896	ENSGALT00000101360			RFX7			protein_coding	0.019444	0.443213
ATAC_R1.mLb.clN_peak_14553	10	8175352	8175956	+	25	NA	Intergenic	NA	-14953	ENSGALT00000101360	ENSGALG00000041896	ENSGALT00000101360			RFX7			protein_coding	0.028146	0.490909
ATAC_R1.mLb.clN_peak_14559	10	8267230	8267369	+	14	NA	Intergenic	NA	-13010	ENSGALT00000061730	ENSGALG00000037336	ENSGALT00000061730			PRTG			protein_coding	0.007194	0.457143
ATAC_R1.mLb.clN_peak_14563	10	8284305	8284834	+	143	NA	intron (ENSGALG00000037336, intron 2 of 19)	NA	4260	ENSGALT00000061730	ENSGALG00000037336	ENSGALT00000061730			PRTG			protein_coding	0.011342	0.441509
ATAC_R1.mLb.clN_peak_14566	10	8301515	8302053	+	141	NA	intron (ENSGALG00000037336, intron 2 of 19)	NA	21475	ENSGALT00000061730	ENSGALG00000037336	ENSGALT00000061730			PRTG			protein_coding	0.018587	0.513915
ATAC_R1.mLb.clN_peak_14569	10	8312690	8312898	+	19	NA	intron (ENSGALG00000037336, intron 2 of 19)	NA	32485	ENSGALT00000061730	ENSGALG00000037336	ENSGALT00000061730			PRTG			protein_coding	0.024038	0.416268
ATAC_R1.mLb.clN_peak_14571	10	8339687	8340510	+	150	NA	intron (ENSGALG00000037336, intron 11 of 19)	NA	-37948	ENSGALT00000006970	ENSGALG00000004369	ENSGALT00000006970			PYGO1			protein_coding	0.014581	0.455097
ATAC_R1.mLb.clN_peak_14572	10	8341292	8341499	+	123	NA	intron (ENSGALG00000037336, intron 11 of 19)	NA	-36651	ENSGALT00000006970	ENSGALG00000004369	ENSGALT00000006970			PYGO1			protein_coding	0.019324	0.533654
ATAC_R1.mLb.clN_peak_14576	10	8404271	8406045	+	80	NA	intron (ENSGALG00000004387, intron 1 of 8)	NA	354	ENSGALT00000053892	ENSGALG00000004387	ENSGALT00000053892			CCPG1			protein_coding	0.11894	0.683944
ATAC_R1.mLb.clN_peak_14581	10	8439919	8440046	+	11	NA	intron (ENSGALG00000004435, intron 1 of 6)	NA	-2632	ENSGALT00000007059	ENSGALG00000004435	ENSGALT00000007059			RAB27A			protein_coding	0.023622	0.5
ATAC_R1.mLb.clN_peak_14582	10	8440756	8441222	+	26	NA	intron (ENSGALG00000004435, intron 1 of 6)	NA	-1625	ENSGALT00000007059	ENSGALG00000004435	ENSGALT00000007059			RAB27A			protein_coding	0.019313	0.481799
ATAC_R1.mLb.clN_peak_14585	10	8448909	8449455	+	186	NA	intron (ENSGALG00000004435, intron 1 of 5)	NA	6547	ENSGALT00000106709	ENSGALG00000004435	ENSGALT00000007059			RAB27A			protein_coding	0.025641	0.491773
ATAC_R1.mLb.clN_peak_14589	10	8486491	8487237	+	78	NA	intron (ENSGALG00000048679, intron 1 of 3)	NA	11225	ENSGALT00000099682	ENSGALG00000048679	ENSGALT00000099682						lncRNA	0.006702	0.493976
ATAC_R1.mLb.clN_peak_14590	10	8497274	8498009	+	12	NA	intron (ENSGALG00000048679, intron 1 of 3)	NA	22002	ENSGALT00000099682	ENSGALG00000048679	ENSGALT00000099682						lncRNA	0.004082	0.419837
ATAC_R1.mLb.clN_peak_14666	10	9031839	9032482	+	79	NA	Intergenic	NA	-71553	ENSGALT00000060640	ENSGALG00000038618	ENSGALT00000060640			ONECUT1			protein_coding	0.015552	0.512422
ATAC_R1.mLb.clN_peak_14692	10	9135150	9135366	+	19	NA	intron (ENSGALG00000042839, intron 1 of 11)	NA	2252	ENSGALT00000067684	ENSGALG00000042839	ENSGALT00000080167			FAM214A			protein_coding	0.069444	0.617512
ATAC_R1.mLb.clN_peak_14693	10	9135874	9136056	+	78	NA	intron (ENSGALG00000042839, intron 1 of 11)	NA	2959	ENSGALT00000067684	ENSGALG00000042839	ENSGALT00000080167			FAM214A			protein_coding	0.027473	0.606557
ATAC_R1.mLb.clN_peak_14694	10	9141489	9143740	+	63	NA	intron (ENSGALG00000042839, intron 1 of 11)	NA	-2048	ENSGALT00000080167	ENSGALG00000042839	ENSGALT00000080167			FAM214A			protein_coding	0.070635	0.624334
ATAC_R1.mLb.clN_peak_14696	10	9149536	9149961	+	34	NA	intron (ENSGALG00000042839, intron 1 of 11)	NA	5086	ENSGALT00000080167	ENSGALG00000042839	ENSGALT00000080167			FAM214A			protein_coding	0.044706	0.610329
ATAC_R1.mLb.clN_peak_14701	10	9178167	9180134	+	79	NA	intron (ENSGALG00000017370, intron 1 of 2)	NA	313	ENSGALT00000039081	ENSGALG00000017370	ENSGALT00000039081			ARPP19			protein_coding	0.121505	0.675813
ATAC_R1.mLb.clN_peak_14707	10	9210878	9211300	+	38	NA	intron (ENSGALG00000031987, intron 3 of 41)	NA	18871	ENSGALT00000055281	ENSGALG00000031987	ENSGALT00000055281			MYO5A			protein_coding	0.007109	0.451537
ATAC_R1.mLb.clN_peak_14708	10	9212633	9213370	+	35	NA	intron (ENSGALG00000031987, intron 3 of 41)	NA	20783	ENSGALT00000055281	ENSGALG00000031987	ENSGALT00000055281			MYO5A			protein_coding	0.023066	0.550136
ATAC_R1.mLb.clN_peak_14715	10	9299273	9300044	+	37	NA	intron (ENSGALG00000033198, intron 19 of 40)	NA	13389	ENSGALT00000058969	ENSGALG00000033198	ENSGALT00000058969			MYO5C			protein_coding	0.037613	0.476684
ATAC_R1.mLb.clN_peak_14716	10	9306359	9306660	+	25	NA	intron (ENSGALG00000033198, intron 29 of 40)	NA	-17260	ENSGALT00000051268	ENSGALG00000039307	ENSGALT00000051268			GNB5			protein_coding	0.019934	0.456954
ATAC_R1.mLb.clN_peak_14722	10	9359452	9359791	+	20	NA	Intergenic	NA	13212	ENSGALT00000082198	ENSGALG00000030871	ENSGALT00000082198			BCL2L10			protein_coding	0.035398	0.567647
ATAC_R1.mLb.clN_peak_14727	10	9381701	9383491	+	62	NA	intron (ENSGALG00000031448, intron 1 of 5)	NA	243	ENSGALT00000090669	ENSGALG00000031448	ENSGALT00000104833			MAPK6			protein_coding	0.135754	0.728643
ATAC_R1.mLb.clN_peak_14727-2	10	9381701	9383491	+	62	NA	intron (ENSGALG00000031448, intron 1 of 5)	NA	243	ENSGALT00000090669	ENSGALG00000031448	ENSGALT00000104833			MAPK6			protein_coding	0.135754	0.728643
ATAC_R1.mLb.clN_peak_14727-3	10	9381701	9383491	+	62	NA	intron (ENSGALG00000031448, intron 1 of 5)	NA	243	ENSGALT00000090669	ENSGALG00000031448	ENSGALT00000104833			MAPK6			protein_coding	0.135754	0.728643
ATAC_R1.mLb.clN_peak_14727-4	10	9381701	9383491	+	62	NA	intron (ENSGALG00000031448, intron 1 of 5)	NA	243	ENSGALT00000090669	ENSGALG00000031448	ENSGALT00000104833			MAPK6			protein_coding	0.135754	0.728643
ATAC_R1.mLb.clN_peak_14740	10	9483380	9485760	+	86	NA	intron (ENSGALG00000004710, intron 1 of 9)	NA	712	ENSGALT00000007504	ENSGALG00000004710	ENSGALT00000007504			TMOD3			protein_coding	0.065126	0.627887
ATAC_R1.mLb.clN_peak_14744	10	9500242	9501268	+	75	NA	intron (ENSGALG00000004740, intron 3 of 9)	NA	2637	ENSGALT00000007552	ENSGALG00000004740	ENSGALT00000007552			TMOD2			protein_coding	0.020468	0.512171
ATAC_R1.mLb.clN_peak_14758	10	9603547	9603682	+	21	NA	intron (ENSGALG00000047289, intron 1 of 1)	NA	-11580	ENSGALT00000106610	ENSGALG00000048838	ENSGALT00000106610						lncRNA	0.022222	0.683824
ATAC_R1.mLb.clN_peak_14761	10	9610198	9611059	+	104	NA	intron (ENSGALG00000047289, intron 1 of 1)	NA	-4566	ENSGALT00000106610	ENSGALG00000048838	ENSGALT00000106610						lncRNA	0.022067	0.479118
ATAC_R1.mLb.clN_peak_14762	10	9616722	9617102	+	68	NA	intron (ENSGALG00000048838, intron 1 of 1)	NA	1718	ENSGALT00000106610	ENSGALG00000048838	ENSGALT00000106610						lncRNA	0.013158	0.472441
ATAC_R1.mLb.clN_peak_14764	10	9638666	9640106	+	170	NA	intron (ENSGALG00000048838, intron 1 of 1)	NA	243	ENSGALT00000093693	ENSGALG00000047289	ENSGALT00000093693			TNFAIP8L3			protein_coding	0.075694	0.648855
ATAC_R1.mLb.clN_peak_14767	10	9652990	9653150	+	17	NA	intron (ENSGALG00000048838, intron 1 of 1)	NA	-13441	ENSGALT00000093693	ENSGALG00000047289	ENSGALT00000093693			TNFAIP8L3			protein_coding	0	0.459627
ATAC_R1.mLb.clN_peak_14803	10	10050409	10050844	+	19	NA	Intergenic	NA	23514	ENSGALT00000107214	ENSGALG00000048589	ENSGALT00000107214						lncRNA	0.004598	0.449541
ATAC_R1.mLb.clN_peak_1482	1	19729978	19730577	+	237	NA	Intergenic	NA	-173356	ENSGALT00000098695	ENSGALG00000049901	ENSGALT00000098695						lncRNA	0.056761	0.555
ATAC_R1.mLb.clN_peak_14845	10	10344403	10344802	+	19	NA	intron (ENSGALG00000030542, intron 1 of 16)	NA	5132	ENSGALT00000098604	ENSGALG00000030542	ENSGALT00000052257			SEMA6D			protein_coding	0.027569	0.5875
ATAC_R1.mLb.clN_peak_14858	10	10437178	10437461	+	65	NA	Intergenic	NA	56073	ENSGALT00000097521	ENSGALG00000051344	ENSGALT00000097521						lncRNA	0.010601	0.528169
ATAC_R1.mLb.clN_peak_14865	10	10470893	10471345	+	93	NA	Intergenic	NA	22273	ENSGALT00000097521	ENSGALG00000051344	ENSGALT00000097521						lncRNA	0.013274	0.492274
ATAC_R1.mLb.clN_peak_14877	10	10588580	10588792	+	23	NA	Intergenic	NA	-1232	ENSGALT00000086444	ENSGALG00000038032	ENSGALT00000089204			DUT			protein_coding	0	0.478873
ATAC_R1.mLb.clN_peak_14881	10	10618364	10618615	+	12	NA	Intergenic	NA	28033	ENSGALT00000052536	ENSGALG00000038032	ENSGALT00000089204			DUT			protein_coding	0.015936	0.496032
ATAC_R1.mLb.clN_peak_14882	10	10619385	10620572	+	30	NA	Intergenic	NA	29522	ENSGALT00000052536	ENSGALG00000038032	ENSGALT00000089204			DUT			protein_coding	0.009267	0.497475
ATAC_R1.mLb.clN_peak_14901	10	10750315	10751324	+	193	NA	intron (ENSGALG00000004960, intron 3 of 65)	NA	18018	ENSGALT00000007955	ENSGALG00000004960	ENSGALT00000007955						protein_coding	0.018831	0.573267
ATAC_R1.mLb.clN_peak_14909	10	10837569	10838293	+	20	NA	Intergenic	NA	-2233	ENSGALT00000008025	ENSGALG00000005011	ENSGALT00000008025						protein_coding	0.01105	0.536552
ATAC_R1.mLb.clN_peak_14914	10	10848415	10849212	+	41	NA	Intergenic	NA	-1983	ENSGALT00000091324	ENSGALG00000048077	ENSGALT00000091324						protein_coding	0.036386	0.595238
ATAC_R1.mLb.clN_peak_14917	10	10872531	10872917	+	27	NA	Intergenic	NA	-5345	ENSGALT00000068917	ENSGALG00000041362	ENSGALT00000068917			SECISBP2L			protein_coding	0.005181	0.405685
ATAC_R1.mLb.clN_peak_14918	10	10875384	10876380	+	157	NA	Intergenic	NA	-8503	ENSGALT00000068917	ENSGALG00000041362	ENSGALT00000068917			SECISBP2L			protein_coding	0.094378	0.705115
ATAC_R1.mLb.clN_peak_14920	10	10900257	10900425	+	76	NA	intron (ENSGALG00000000404, intron 1 of 12)	NA	4178	ENSGALT00000000550	ENSGALG00000000404	ENSGALT00000000550			COPS2			protein_coding	0.011905	0.538462
ATAC_R1.mLb.clN_peak_14964	10	11236834	11237276	+	43	NA	Intergenic	NA	-4940	ENSGALT00000038771	ENSGALG00000023451	ENSGALT00000038771			TRPM7			protein_coding	0.013575	0.431151
ATAC_R1.mLb.clN_peak_14974	10	11377896	11379399	+	28	NA	Intergenic	NA	-18794	ENSGALT00000060009	ENSGALG00000005992	ENSGALT00000060009			PDE8A			protein_coding	0.006653	0.4375
ATAC_R1.mLb.clN_peak_14976	10	11395655	11396870	+	104	NA	Intergenic	NA	-1179	ENSGALT00000060009	ENSGALG00000005992	ENSGALT00000060009			PDE8A			protein_coding	0.134156	0.70148
ATAC_R1.mLb.clN_peak_14981	10	11418964	11419335	+	29	NA	intron (ENSGALG00000005992, intron 1 of 18)	NA	21708	ENSGALT00000060009	ENSGALG00000005992	ENSGALT00000060009			PDE8A			protein_coding	0.024259	0.543011
ATAC_R1.mLb.clN_peak_14982	10	11427649	11428083	+	36	NA	intron (ENSGALG00000005992, intron 1 of 18)	NA	30425	ENSGALT00000060009	ENSGALG00000005992	ENSGALT00000060009			PDE8A			protein_coding	0.013825	0.445977
ATAC_R1.mLb.clN_peak_14996	10	11593461	11594114	+	19	NA	Intergenic	NA	-4922	ENSGALT00000009667	ENSGALG00000006008	ENSGALT00000009667			HOMER2			protein_coding	0.009188	0.518349
ATAC_R1.mLb.clN_peak_14997	10	11599665	11600608	+	114	NA	Intergenic	NA	-11271	ENSGALT00000009667	ENSGALG00000006008	ENSGALT00000009667			HOMER2			protein_coding	0.007423	0.493644
ATAC_R1.mLb.clN_peak_14998	10	11601329	11601711	+	23	NA	Intergenic	NA	-12655	ENSGALT00000009667	ENSGALG00000006008	ENSGALT00000009667			HOMER2			protein_coding	0.028796	0.550914
ATAC_R1.mLb.clN_peak_15008	10	11695946	11696064	+	30	NA	intron (ENSGALG00000049798, intron 3 of 5)	NA	-23618	ENSGALT00000094948	ENSGALG00000048128	ENSGALT00000094948						lncRNA	0.016949	0.605042
ATAC_R1.mLb.clN_peak_15009	10	11702198	11703667	+	48	NA	intron (ENSGALG00000049798, intron 1 of 5)	NA	-16691	ENSGALT00000094948	ENSGALG00000048128	ENSGALT00000094948						lncRNA	0.030633	0.551701
ATAC_R1.mLb.clN_peak_15011	10	11710838	11711286	+	20	NA	intron (ENSGALG00000049798, intron 1 of 5)	NA	-8561	ENSGALT00000094948	ENSGALG00000048128	ENSGALT00000094948						lncRNA	0.03125	0.608018
ATAC_R1.mLb.clN_peak_15017	10	11777774	11778142	+	188	NA	intron (ENSGALG00000006041, intron 1 of 3)	NA	36319	ENSGALT00000009730	ENSGALG00000006041	ENSGALT00000009730			BNC1			protein_coding	0.002717	0.468835
ATAC_R1.mLb.clN_peak_15019	10	11786258	11786625	+	204	NA	intron (ENSGALG00000006041, intron 1 of 3)	NA	27836	ENSGALT00000009730	ENSGALG00000006041	ENSGALT00000009730			BNC1			protein_coding	0.010899	0.472826
ATAC_R1.mLb.clN_peak_15020	10	11788518	11788849	+	65	NA	intron (ENSGALG00000006041, intron 1 of 3)	NA	25594	ENSGALT00000009730	ENSGALG00000006041	ENSGALT00000009730			BNC1			protein_coding	0.012085	0.503012
ATAC_R1.mLb.clN_peak_15029	10	11892126	11892304	+	13	NA	intron (ENSGALG00000006045, intron 6 of 8)	NA	26743	ENSGALT00000009815	ENSGALG00000006083	ENSGALT00000009815						protein_coding	0.005618	0.47486
ATAC_R1.mLb.clN_peak_15052	10	12244181	12244436	+	14	NA	intron (ENSGALG00000053611, intron 1 of 2)	NA	18543	ENSGALT00000090640	ENSGALG00000053611	ENSGALT00000102416						lncRNA	0.023529	0.472656
ATAC_R1.mLb.clN_peak_15062	10	12428119	12428434	+	34	NA	Intergenic	NA	-22728	ENSGALT00000101311	ENSGALG00000035438	ENSGALT00000064174						lncRNA	0.003175	0.46519
ATAC_R1.mLb.clN_peak_15064	10	12512985	12513333	+	62	NA	Intergenic	NA	-12107	ENSGALT00000010302	ENSGALG00000006376	ENSGALT00000010302			TMC3			protein_coding	0.022989	0.581662
ATAC_R1.mLb.clN_peak_15068	10	12543401	12544336	+	128	NA	intron (ENSGALG00000021193, intron 1 of 5)	NA	126	ENSGALT00000034132	ENSGALG00000021193	ENSGALT00000034132			STARD5			protein_coding	0.105882	0.682692
ATAC_R1.mLb.clN_peak_15077	10	12677359	12678696	+	103	NA	intron (ENSGALG00000006403, intron 1 of 2)	NA	524	ENSGALT00000042638	ENSGALG00000006403	ENSGALT00000042638			MESD			protein_coding	0.063575	0.602392
ATAC_R1.mLb.clN_peak_15080	10	12702635	12703375	+	24	NA	intron (ENSGALG00000006413, intron 16 of 27)	NA	25502	ENSGALT00000042638	ENSGALG00000006403	ENSGALT00000042638			MESD			protein_coding	0.010811	0.468286
ATAC_R1.mLb.clN_peak_15098	10	12936404	12936976	+	21	NA	Intergenic	NA	-6020	ENSGALT00000093431	ENSGALG00000047530	ENSGALT00000093431						lncRNA	0.017483	0.469459
ATAC_R1.mLb.clN_peak_15108	10	13082964	13083789	+	35	NA	intron (ENSGALG00000006516, intron 1 of 2)	NA	195	ENSGALT00000010528	ENSGALG00000006516	ENSGALT00000010528			MTHFS			protein_coding	0.095758	0.700969
ATAC_R1.mLb.clN_peak_15110	10	13179879	13180181	+	13	NA	Intergenic	NA	20830	ENSGALT00000010531	ENSGALG00000006519	ENSGALT00000010531			KIAA1024			protein_coding	0.013245	0.468647
ATAC_R1.mLb.clN_peak_15120	10	13294756	13294893	+	15	NA	intron (ENSGALG00000006631, intron 1 of 21)	NA	754	ENSGALT00000010711	ENSGALG00000006631	ENSGALT00000010711			TICRR			protein_coding	0.072993	0.594203
ATAC_R1.mLb.clN_peak_15136	10	13446475	13447104	+	34	NA	intron (ENSGALG00000006689, intron 2 of 9)	NA	6528	ENSGALT00000095721	ENSGALG00000006689	ENSGALT00000095721			ABHD2			protein_coding	0.006359	0.412698
ATAC_R1.mLb.clN_peak_15138	10	13470773	13471014	+	41	NA	Intergenic	NA	-3644	ENSGALT00000010834	ENSGALG00000006702	ENSGALT00000010834			MFGE8			protein_coding	0.020747	0.607438
ATAC_R1.mLb.clN_peak_15139	10	13472910	13474147	+	58	NA	Intergenic	NA	-1009	ENSGALT00000010834	ENSGALG00000006702	ENSGALT00000010834			MFGE8			protein_coding	0.025869	0.550889
ATAC_R1.mLb.clN_peak_15140	10	13478731	13478901	+	16	NA	intron (ENSGALG00000006702, intron 7 of 9)	NA	4279	ENSGALT00000010834	ENSGALG00000006702	ENSGALT00000010834			MFGE8			protein_coding	0.029412	0.538012
ATAC_R1.mLb.clN_peak_15148	10	13583646	13583787	+	10	NA	Intergenic	NA	-3360	ENSGALT00000108106	ENSGALG00000047039	ENSGALT00000093568						lncRNA	0.028369	0.556338
ATAC_R1.mLb.clN_peak_1515	1	20172435	20172968	+	222	NA	Intergenic	NA	68288	ENSGALT00000013934	ENSGALG00000008554	ENSGALT00000013934			IL17REL			protein_coding	0.058161	0.638577
ATAC_R1.mLb.clN_peak_15151	10	13606725	13607250	+	25	NA	Intergenic	NA	8870	ENSGALT00000010964	ENSGALG00000006777	ENSGALT00000010964			MRPS11			protein_coding	0.057143	0.608365
ATAC_R1.mLb.clN_peak_15153	10	13624916	13625080	+	16	NA	Intergenic	NA	9121	ENSGALT00000010970	ENSGALG00000006782	ENSGALT00000010970			MRPL46			protein_coding	0.018293	0.557576
ATAC_R1.mLb.clN_peak_15162	10	13879257	13879490	+	12	NA	Intergenic	NA	13293	ENSGALT00000090513	ENSGALG00000048473	ENSGALT00000098814						lncRNA	0	0.440171
ATAC_R1.mLb.clN_peak_15171	10	14226482	14227339	+	26	NA	intron (ENSGALG00000006819, intron 18 of 22)	NA	107714	ENSGALT00000011024	ENSGALG00000006819	ENSGALT00000011024			AGBL1			protein_coding	0.004667	0.448718
ATAC_R1.mLb.clN_peak_15172	10	14247147	14247489	+	66	NA	intron (ENSGALG00000006819, intron 17 of 22)	NA	87306	ENSGALT00000011024	ENSGALG00000006819	ENSGALT00000011024			AGBL1			protein_coding	0.049708	0.603499
ATAC_R1.mLb.clN_peak_15174	10	14302865	14303397	+	33	NA	intron (ENSGALG00000006819, intron 5 of 22)	NA	31493	ENSGALT00000011024	ENSGALG00000006819	ENSGALT00000011024			AGBL1			protein_coding	0.005639	0.452158
ATAC_R1.mLb.clN_peak_15186	10	14506313	14506421	+	51	NA	Intergenic	NA	-21618	ENSGALT00000096434	ENSGALG00000006840	ENSGALT00000096434						protein_coding	0.018519	0.541284
ATAC_R1.mLb.clN_peak_15187	10	14507207	14507360	+	34	NA	Intergenic	NA	-22534	ENSGALT00000096434	ENSGALG00000006840	ENSGALT00000096434						protein_coding	0.006536	0.532468
ATAC_R1.mLb.clN_peak_15191	10	14574668	14574808	+	13	NA	Intergenic	NA	-29398	ENSGALT00000099314	ENSGALG00000046779	ENSGALT00000099314						protein_coding	0.021429	0.510638
ATAC_R1.mLb.clN_peak_15192	10	14581401	14581756	+	37	NA	Intergenic	NA	-36238	ENSGALT00000099314	ENSGALG00000046779	ENSGALT00000099314						protein_coding	0.011268	0.516854
ATAC_R1.mLb.clN_peak_15193	10	14589715	14589874	+	16	NA	Intergenic	NA	-44454	ENSGALT00000099314	ENSGALG00000046779	ENSGALT00000099314						protein_coding	0.056604	0.5875
ATAC_R1.mLb.clN_peak_15194	10	14609118	14609254	+	15	NA	Intergenic	NA	-41378	ENSGALT00000066973	ENSGALG00000030250	ENSGALT00000066973			SV2B			protein_coding	0.022059	0.613139
ATAC_R1.mLb.clN_peak_15195	10	14610281	14610871	+	54	NA	Intergenic	NA	-39988	ENSGALT00000066973	ENSGALG00000030250	ENSGALT00000066973			SV2B			protein_coding	0.108475	0.717428
ATAC_R1.mLb.clN_peak_15198	10	14621399	14621785	+	52	NA	Intergenic	NA	-28972	ENSGALT00000066973	ENSGALG00000030250	ENSGALT00000066973			SV2B			protein_coding	0.018135	0.50646
ATAC_R1.mLb.clN_peak_15200	10	14632654	14633292	+	29	NA	Intergenic	NA	-17591	ENSGALT00000066973	ENSGALG00000030250	ENSGALT00000066973			SV2B			protein_coding	0.020376	0.500782
ATAC_R1.mLb.clN_peak_15202	10	14678439	14679259	+	21	NA	Intergenic	NA	28285	ENSGALT00000066973	ENSGALG00000030250	ENSGALT00000066973			SV2B			protein_coding	0.02561	0.53106
ATAC_R1.mLb.clN_peak_15204	10	14772545	14772765	+	33	NA	intron (ENSGALG00000053971, intron 3 of 3)	NA	7965	ENSGALT00000102610	ENSGALG00000053971	ENSGALT00000098253						lncRNA	0	0.452489
ATAC_R1.mLb.clN_peak_15206	10	14790220	14790477	+	13	NA	intron (ENSGALG00000006871, intron 1 of 9)	NA	3381	ENSGALT00000033975	ENSGALG00000006871	ENSGALT00000033975			SLCO3A1			protein_coding	0.046693	0.585271
ATAC_R1.mLb.clN_peak_15207	10	14791484	14791672	+	28	NA	intron (ENSGALG00000006871, intron 1 of 9)	NA	4611	ENSGALT00000033975	ENSGALG00000006871	ENSGALT00000033975			SLCO3A1			protein_coding	0.015957	0.57672
ATAC_R1.mLb.clN_peak_15217	10	15026633	15026873	+	19	NA	Intergenic	NA	-6283	ENSGALT00000093859	ENSGALG00000046822	ENSGALT00000093859						lncRNA	0.066667	0.560166
ATAC_R1.mLb.clN_peak_15218	10	15028585	15028948	+	16	NA	Intergenic	NA	-8185	ENSGALT00000096865	ENSGALG00000053016	ENSGALT00000096865						lncRNA	0.011019	0.505495
ATAC_R1.mLb.clN_peak_15219	10	15029899	15030071	+	13	NA	Intergenic	NA	-6966	ENSGALT00000096865	ENSGALG00000053016	ENSGALT00000096865						lncRNA	0.023256	0.560694
ATAC_R1.mLb.clN_peak_15220	10	15033478	15033870	+	15	NA	Intergenic	NA	-3277	ENSGALT00000096865	ENSGALG00000053016	ENSGALT00000096865						lncRNA	0.012755	0.493639
ATAC_R1.mLb.clN_peak_15224	10	15065118	15066175	+	73	NA	intron (ENSGALG00000006949, intron 2 of 38)	NA	3986	ENSGALT00000076666	ENSGALG00000006949	ENSGALT00000076666			CHD2			protein_coding	0.062441	0.623819
ATAC_R1.mLb.clN_peak_15225	10	15068268	15068599	+	20	NA	intron (ENSGALG00000006949, intron 2 of 38)	NA	6773	ENSGALT00000076666	ENSGALG00000006949	ENSGALT00000076666			CHD2			protein_coding	0.030211	0.46988
ATAC_R1.mLb.clN_peak_15226	10	15073552	15074064	+	27	NA	intron (ENSGALG00000006949, intron 2 of 38)	NA	-2137	ENSGALT00000055081	ENSGALG00000030267	ENSGALT00000055081						miRNA	0.03125	0.588694
ATAC_R1.mLb.clN_peak_15227	10	15079766	15080207	+	20	NA	intron (ENSGALG00000006949, intron 4 of 38)	NA	4041	ENSGALT00000055081	ENSGALG00000030267	ENSGALT00000055081						miRNA	0.020408	0.576923
ATAC_R1.mLb.clN_peak_15232	10	15155072	15155630	+	37	NA	intron (ENSGALG00000052950, intron 2 of 2)	NA	-2120	ENSGALT00000100724	ENSGALG00000051465	ENSGALT00000100724						lncRNA	0.02509	0.527728
ATAC_R1.mLb.clN_peak_15235	10	15179499	15180187	+	24	NA	intron (ENSGALG00000053910, intron 1 of 6)	NA	3411	ENSGALT00000105728	ENSGALG00000053910	ENSGALT00000105728						lncRNA	0.017442	0.528302
ATAC_R1.mLb.clN_peak_15239	10	15274024	15274839	+	32	NA	intron (ENSGALG00000049552, intron 1 of 1)	NA	5851	ENSGALT00000096351	ENSGALG00000049552	ENSGALT00000096351						lncRNA	0.004908	0.449755
ATAC_R1.mLb.clN_peak_15240	10	15337401	15338314	+	56	NA	intron (ENSGALG00000053910, intron 2 of 6)	NA	-23654	ENSGALT00000095626	ENSGALG00000048412	ENSGALT00000095626						lncRNA	0.009858	0.491247
ATAC_R1.mLb.clN_peak_15243	10	15382821	15383078	+	23	NA	intron (ENSGALG00000048242, intron 4 of 4)	NA	21438	ENSGALT00000095626	ENSGALG00000048412	ENSGALT00000095626						lncRNA	0.07393	0.635659
ATAC_R1.mLb.clN_peak_15246	10	15432680	15432844	+	13	NA	intron (ENSGALG00000030157, intron 4 of 21)	NA	10737	ENSGALT00000069955	ENSGALG00000030157	ENSGALT00000069955			MCTP2			protein_coding	0.030488	0.593939
ATAC_R1.mLb.clN_peak_15251	10	15643695	15644570	+	28	NA	Intergenic	NA	50305	ENSGALT00000104732	ENSGALG00000041838	ENSGALT00000104732						lncRNA	0.053714	0.58105
ATAC_R1.mLb.clN_peak_15253	10	15748111	15748505	+	52	NA	intron (ENSGALG00000041838, intron 1 of 4)	NA	48732	ENSGALT00000045038	ENSGALG00000028916	ENSGALT00000045038			RF02271			misc_RNA	0.007614	0.463291
ATAC_R1.mLb.clN_peak_15254	10	15755859	15756487	+	17	NA	intron (ENSGALG00000041838, intron 1 of 4)	NA	56597	ENSGALT00000045038	ENSGALG00000028916	ENSGALT00000045038			RF02271			misc_RNA	0.028662	0.491256
ATAC_R1.mLb.clN_peak_15255	10	15769928	15770114	+	19	NA	intron (ENSGALG00000041838, intron 1 of 4)	NA	70445	ENSGALT00000045038	ENSGALG00000028916	ENSGALT00000045038			RF02271			misc_RNA	0.032258	0.588235
ATAC_R1.mLb.clN_peak_15259	10	15928623	15929172	+	64	NA	Intergenic	NA	-45198	ENSGALT00000101689	ENSGALG00000047667	ENSGALT00000096458						lncRNA	0.010929	0.409091
ATAC_R1.mLb.clN_peak_15262	10	15976022	15976303	+	37	NA	intron (ENSGALG00000048420, intron 1 of 3)	NA	1126	ENSGALT00000101418	ENSGALG00000048420	ENSGALT00000106459						lncRNA	0.021352	0.510638
ATAC_R1.mLb.clN_peak_15266	10	16084617	16085220	+	224	NA	Intergenic	NA	32411	ENSGALT00000099077	ENSGALG00000049752	ENSGALT00000099077						lncRNA	0.028192	0.534768
ATAC_R1.mLb.clN_peak_15269	10	16127241	16127495	+	22	NA	Intergenic	NA	-9868	ENSGALT00000100070	ENSGALG00000049752	ENSGALT00000099077						lncRNA	0.035433	0.552941
ATAC_R1.mLb.clN_peak_15272	10	16227370	16227535	+	22	NA	intron (ENSGALG00000053534, intron 3 of 3)	NA	6857	ENSGALT00000100878	ENSGALG00000053534	ENSGALT00000100878						lncRNA	0	0.403614
ATAC_R1.mLb.clN_peak_15277	10	16281451	16281732	+	20	NA	Intergenic	NA	9856	ENSGALT00000069791	ENSGALG00000007000	ENSGALT00000011332			NR2F2			protein_coding	0.046263	0.546099
ATAC_R1.mLb.clN_peak_15299	10	16829612	16829727	+	22	NA	Intergenic	NA	26769	ENSGALT00000103090	ENSGALG00000050885	ENSGALT00000090523						lncRNA	0.034783	0.551724
ATAC_R1.mLb.clN_peak_15310	10	16914299	16914444	+	30	NA	Intergenic	NA	13825	ENSGALT00000011347	ENSGALG00000007012	ENSGALT00000011347			ARRDC4			protein_coding	0.006897	0.513699
ATAC_R1.mLb.clN_peak_15326	10	17129281	17130055	+	93	NA	intron (ENSGALG00000040651, intron 20 of 20)	NA	15189	ENSGALT00000011355	ENSGALG00000007022	ENSGALT00000011355			PGPEP1L			protein_coding	0.024548	0.512258
ATAC_R1.mLb.clN_peak_1533	1	20327596	20329358	+	117	NA	5' UTR (ENSGALG00000000003, exon 1 of 3)	NA	251	ENSGALT00000000003	ENSGALG00000000003	ENSGALT00000000003			PANX2			protein_coding	0.132804	0.737379
ATAC_R1.mLb.clN_peak_15330	10	17186865	17187262	+	46	NA	intron (ENSGALG00000040651, intron 2 of 20)	NA	72584	ENSGALT00000011355	ENSGALG00000007022	ENSGALT00000011355			PGPEP1L			protein_coding	0.037783	0.502513
ATAC_R1.mLb.clN_peak_15331	10	17194110	17194849	+	66	NA	intron (ENSGALG00000040651, intron 2 of 20)	NA	70184	ENSGALT00000074990	ENSGALG00000040651	ENSGALT00000074990			IGF1R			protein_coding	0.020298	0.532432
ATAC_R1.mLb.clN_peak_15333	10	17206737	17207424	+	11	NA	intron (ENSGALG00000040651, intron 2 of 20)	NA	57583	ENSGALT00000074990	ENSGALG00000040651	ENSGALT00000074990			IGF1R			protein_coding	0.017467	0.523256
ATAC_R1.mLb.clN_peak_15334	10	17211363	17212552	+	48	NA	intron (ENSGALG00000040651, intron 2 of 20)	NA	52706	ENSGALT00000074990	ENSGALG00000040651	ENSGALT00000074990			IGF1R			protein_coding	0.063078	0.589076
ATAC_R1.mLb.clN_peak_15334-2	10	17211363	17212552	+	48	NA	intron (ENSGALG00000040651, intron 2 of 20)	NA	52706	ENSGALT00000074990	ENSGALG00000040651	ENSGALT00000074990			IGF1R			protein_coding	0.063078	0.589076
ATAC_R1.mLb.clN_peak_15334-3	10	17211363	17212552	+	48	NA	intron (ENSGALG00000040651, intron 2 of 20)	NA	52706	ENSGALT00000074990	ENSGALG00000040651	ENSGALT00000074990			IGF1R			protein_coding	0.063078	0.589076
ATAC_R1.mLb.clN_peak_15334-4	10	17211363	17212552	+	48	NA	intron (ENSGALG00000040651, intron 2 of 20)	NA	52706	ENSGALT00000074990	ENSGALG00000040651	ENSGALT00000074990			IGF1R			protein_coding	0.063078	0.589076
ATAC_R1.mLb.clN_peak_15335	10	17222419	17222849	+	21	NA	intron (ENSGALG00000040651, intron 2 of 20)	NA	42029	ENSGALT00000074990	ENSGALG00000040651	ENSGALT00000074990			IGF1R			protein_coding	0.037209	0.563805
ATAC_R1.mLb.clN_peak_15336	10	17223575	17223925	+	23	NA	intron (ENSGALG00000040651, intron 2 of 20)	NA	40913	ENSGALT00000074990	ENSGALG00000040651	ENSGALT00000074990			IGF1R			protein_coding	0.042857	0.527066
ATAC_R1.mLb.clN_peak_15337	10	17233456	17233632	+	12	NA	intron (ENSGALG00000040651, intron 2 of 20)	NA	31119	ENSGALT00000074990	ENSGALG00000040651	ENSGALT00000074990			IGF1R			protein_coding	0.022727	0.587571
ATAC_R1.mLb.clN_peak_15338	10	17234309	17235112	+	21	NA	intron (ENSGALG00000040651, intron 2 of 20)	NA	29953	ENSGALT00000074990	ENSGALG00000040651	ENSGALT00000074990			IGF1R			protein_coding	0.038605	0.544776
ATAC_R1.mLb.clN_peak_15339	10	17238362	17238532	+	18	NA	intron (ENSGALG00000040651, intron 2 of 20)	NA	26216	ENSGALT00000074990	ENSGALG00000040651	ENSGALT00000074990			IGF1R			protein_coding	0.035294	0.51462
ATAC_R1.mLb.clN_peak_15340	10	17239749	17240103	+	33	NA	intron (ENSGALG00000040651, intron 2 of 20)	NA	24737	ENSGALT00000074990	ENSGALG00000040651	ENSGALT00000074990			IGF1R			protein_coding	0.022599	0.501408
ATAC_R1.mLb.clN_peak_15342	10	17253302	17253668	+	15	NA	intron (ENSGALG00000040651, intron 1 of 20)	NA	11178	ENSGALT00000074990	ENSGALG00000040651	ENSGALT00000074990			IGF1R			protein_coding	0.016393	0.455041
ATAC_R1.mLb.clN_peak_15343	10	17254632	17255214	+	68	NA	intron (ENSGALG00000040651, intron 1 of 20)	NA	9740	ENSGALT00000074990	ENSGALG00000040651	ENSGALT00000074990			IGF1R			protein_coding	0.036082	0.586621
ATAC_R1.mLb.clN_peak_15344	10	17256604	17256904	+	22	NA	intron (ENSGALG00000040651, intron 1 of 20)	NA	7909	ENSGALT00000074990	ENSGALG00000040651	ENSGALT00000074990			IGF1R			protein_coding	0.036667	0.511628
ATAC_R1.mLb.clN_peak_15345	10	17261878	17262085	+	26	NA	intron (ENSGALG00000040651, intron 1 of 20)	NA	2682	ENSGALT00000074990	ENSGALG00000040651	ENSGALT00000074990			IGF1R			protein_coding	0.067633	0.682692
ATAC_R1.mLb.clN_peak_15347	10	17267936	17268062	+	14	NA	Intergenic	NA	-3336	ENSGALT00000074990	ENSGALG00000040651	ENSGALT00000074990			IGF1R			protein_coding	0.055556	0.590551
ATAC_R1.mLb.clN_peak_15348	10	17278373	17279507	+	84	NA	Intergenic	NA	-14277	ENSGALT00000074990	ENSGALG00000040651	ENSGALT00000074990			IGF1R			protein_coding	0.078483	0.625551
ATAC_R1.mLb.clN_peak_15358	10	17455518	17455928	+	15	NA	intron (ENSGALG00000032366, intron 1 of 10)	NA	-12973	ENSGALT00000099976	ENSGALG00000032366	ENSGALT00000099976			MEF2A			protein_coding	0.014634	0.489051
ATAC_R1.mLb.clN_peak_15369	10	17615624	17616165	+	46	NA	intron (ENSGALG00000038688, intron 10 of 22)	NA	-82890	ENSGALT00000011484	ENSGALG00000007092	ENSGALT00000011484			LYSMD4			protein_coding	0.011091	0.479705
ATAC_R1.mLb.clN_peak_15370	10	17651438	17651678	+	23	NA	intron (ENSGALG00000038688, intron 7 of 22)	NA	55348	ENSGALT00000062948	ENSGALG00000038688	ENSGALT00000074281			ADAMTS17			protein_coding	0.0125	0.460581
ATAC_R1.mLb.clN_peak_15371	10	17652138	17652583	+	25	NA	intron (ENSGALG00000038688, intron 7 of 22)	NA	54546	ENSGALT00000062948	ENSGALG00000038688	ENSGALT00000074281			ADAMTS17			protein_coding	0.004494	0.421525
ATAC_R1.mLb.clN_peak_15372	10	17675919	17676212	+	30	NA	intron (ENSGALG00000038688, intron 4 of 22)	NA	30841	ENSGALT00000062948	ENSGALG00000038688	ENSGALT00000074281			ADAMTS17			protein_coding	0.006826	0.452381
ATAC_R1.mLb.clN_peak_15373	10	17704818	17705923	+	27	NA	intron (ENSGALG00000038688, intron 2 of 22)	NA	1536	ENSGALT00000062948	ENSGALG00000038688	ENSGALT00000074281			ADAMTS17			protein_coding	0.085973	0.657324
ATAC_R1.mLb.clN_peak_15383	10	17862488	17862775	+	15	NA	Intergenic	NA	-13075	ENSGALT00000078438	ENSGALG00000033365	ENSGALT00000078438			ALDH1A3			protein_coding	0.010453	0.399306
ATAC_R1.mLb.clN_peak_15391	10	17974440	17974857	+	13	NA	intron (ENSGALG00000007141, intron 30 of 31)	NA	59531	ENSGALT00000108059	ENSGALG00000007141	ENSGALT00000108059			LRRK1			protein_coding	0.028777	0.564593
ATAC_R1.mLb.clN_peak_15394	10	18030980	18031162	+	20	NA	intron (ENSGALG00000026468, intron 2 of 2)	NA	13787	ENSGALT00000045614	ENSGALG00000026468	ENSGALT00000045614			CHSY1			protein_coding	0.016484	0.535519
ATAC_R1.mLb.clN_peak_15403	10	18110529	18110702	+	19	NA	intron (ENSGALG00000007248, intron 2 of 5)	NA	8393	ENSGALT00000011730	ENSGALG00000007248	ENSGALT00000011730						protein_coding	0.023121	0.574713
ATAC_R1.mLb.clN_peak_15406	10	18126701	18127711	+	16	NA	Intergenic	NA	-15805	ENSGALT00000011736	ENSGALG00000007252	ENSGALT00000011736			ANKDD1A			protein_coding	0.005941	0.480712
ATAC_R1.mLb.clN_peak_15414	10	18258198	18258343	+	16	NA	intron (ENSGALG00000007365, intron 4 of 5)	NA	3406	ENSGALT00000011910	ENSGALG00000007365	ENSGALT00000011910			PARP16			protein_coding	0	0.445205
ATAC_R1.mLb.clN_peak_15417	10	18265205	18265399	+	19	NA	Intergenic	NA	-3626	ENSGALT00000011910	ENSGALG00000007365	ENSGALT00000011910			PARP16			protein_coding	0.025773	0.6
ATAC_R1.mLb.clN_peak_15418	10	18271465	18271912	+	37	NA	Intergenic	NA	-10012	ENSGALT00000011910	ENSGALG00000007365	ENSGALT00000011910			PARP16			protein_coding	0.035794	0.5625
ATAC_R1.mLb.clN_peak_15419	10	18283111	18283803	+	133	NA	intron (ENSGALG00000007371, intron 9 of 13)	NA	5518	ENSGALT00000042146	ENSGALG00000025233	ENSGALT00000042146			gga-mir-1722			miRNA	0.028902	0.554113
ATAC_R1.mLb.clN_peak_1542	1	20385399	20385815	+	56	NA	intron (ENSGALG00000030705, intron 1 of 7)	NA	2502	ENSGALT00000072540	ENSGALG00000030705	ENSGALT00000072540			TRABD			protein_coding	0.012019	0.53717
ATAC_R1.mLb.clN_peak_15420	10	18291010	18291717	+	205	NA	intron (ENSGALG00000007371, intron 7 of 13)	NA	-2388	ENSGALT00000042146	ENSGALG00000025233	ENSGALT00000042146			gga-mir-1722			miRNA	0.035361	0.570621
ATAC_R1.mLb.clN_peak_15421	10	18299193	18299441	+	14	NA	intron (ENSGALG00000007371, intron 6 of 13)	NA	-10342	ENSGALT00000042146	ENSGALG00000025233	ENSGALT00000042146			gga-mir-1722			miRNA	0.024194	0.485944
ATAC_R1.mLb.clN_peak_15422	10	18299916	18300232	+	26	NA	intron (ENSGALG00000007371, intron 6 of 13)	NA	-11099	ENSGALT00000042146	ENSGALG00000025233	ENSGALT00000042146			gga-mir-1722			miRNA	0.015823	0.488959
ATAC_R1.mLb.clN_peak_15423	10	18301064	18301483	+	13	NA	intron (ENSGALG00000007371, intron 6 of 13)	NA	-12298	ENSGALT00000042146	ENSGALG00000025233	ENSGALT00000042146			gga-mir-1722			miRNA	0.01432	0.540476
ATAC_R1.mLb.clN_peak_15424	10	18311447	18311970	+	33	NA	intron (ENSGALG00000007371, intron 4 of 13)	NA	-22733	ENSGALT00000042146	ENSGALG00000025233	ENSGALT00000042146			gga-mir-1722			miRNA	0.00956	0.492366
ATAC_R1.mLb.clN_peak_15425	10	18320009	18320120	+	23	NA	intron (ENSGALG00000007371, intron 2 of 13)	NA	-31089	ENSGALT00000042146	ENSGALG00000025233	ENSGALT00000042146			gga-mir-1722			miRNA	0.126126	0.669643
ATAC_R1.mLb.clN_peak_15426	10	18321465	18322296	+	66	NA	intron (ENSGALG00000007371, intron 2 of 13)	NA	-32905	ENSGALT00000042146	ENSGALG00000025233	ENSGALT00000042146			gga-mir-1722			miRNA	0.028881	0.551683
ATAC_R1.mLb.clN_peak_15427	10	18334416	18335011	+	24	NA	intron (ENSGALG00000007371, intron 2 of 13)	NA	21885	ENSGALT00000038397	ENSGALG00000007371	ENSGALT00000038397			IGDCC3			protein_coding	0.048739	0.580537
ATAC_R1.mLb.clN_peak_15428	10	18338223	18338400	+	21	NA	intron (ENSGALG00000007371, intron 2 of 13)	NA	18287	ENSGALT00000038397	ENSGALG00000007371	ENSGALT00000038397			IGDCC3			protein_coding	0.016949	0.544944
ATAC_R1.mLb.clN_peak_15433	10	18361749	18361891	+	14	NA	Intergenic	NA	-2364	ENSGALT00000099078	ENSGALG00000054259	ENSGALT00000099078						lncRNA	0.049296	0.664336
ATAC_R1.mLb.clN_peak_15434	10	18362368	18362580	+	12	NA	Intergenic	NA	-1710	ENSGALT00000099078	ENSGALG00000054259	ENSGALT00000099078						lncRNA	0.103774	0.661972
ATAC_R1.mLb.clN_peak_15437	10	18379356	18379722	+	59	NA	intron (ENSGALG00000007410, intron 17 of 18)	NA	15355	ENSGALT00000099078	ENSGALG00000054259	ENSGALT00000099078						lncRNA	0.010929	0.572207
ATAC_R1.mLb.clN_peak_15438	10	18402447	18403053	+	19	NA	intron (ENSGALG00000007410, intron 3 of 18)	NA	19816	ENSGALT00000096930	ENSGALG00000007410	ENSGALT00000011986			IGDCC4			protein_coding	0.019802	0.523888
ATAC_R1.mLb.clN_peak_15439	10	18417080	18417452	+	27	NA	intron (ENSGALG00000007410, intron 1 of 18)	NA	5300	ENSGALT00000096930	ENSGALG00000007410	ENSGALT00000011986			IGDCC4			protein_coding	0.021505	0.581769
ATAC_R1.mLb.clN_peak_15440	10	18419291	18419457	+	26	NA	intron (ENSGALG00000007410, intron 1 of 18)	NA	3192	ENSGALT00000096930	ENSGALG00000007410	ENSGALT00000011986			IGDCC4			protein_coding	0.006024	0.48503
ATAC_R1.mLb.clN_peak_15442	10	18441727	18442376	+	16	NA	intron (ENSGALG00000007410, intron 1 of 19)	NA	5929	ENSGALT00000011986	ENSGALG00000007410	ENSGALT00000011986			IGDCC4			protein_coding	0.027735	0.550769
ATAC_R1.mLb.clN_peak_15443	10	18443322	18443487	+	13	NA	intron (ENSGALG00000007410, intron 1 of 19)	NA	4576	ENSGALT00000011986	ENSGALG00000007410	ENSGALT00000011986			IGDCC4			protein_coding	0.066667	0.674699
ATAC_R1.mLb.clN_peak_15445	10	18449047	18449246	+	11	NA	Intergenic	NA	-1166	ENSGALT00000011986	ENSGALG00000007410	ENSGALT00000011986			IGDCC4			protein_coding	0.025126	0.595
ATAC_R1.mLb.clN_peak_15458	10	18627627	18627777	+	21	NA	intron (ENSGALG00000007631, intron 21 of 23)	NA	38354	ENSGALT00000012312	ENSGALG00000007615	ENSGALT00000012312			RAB11A			protein_coding	0.046667	0.609272
ATAC_R1.mLb.clN_peak_15460	10	18691735	18692173	+	39	NA	intron (ENSGALG00000007631, intron 6 of 21)	NA	102606	ENSGALT00000012312	ENSGALG00000007615	ENSGALT00000012312			RAB11A			protein_coding	0.002283	0.514806
ATAC_R1.mLb.clN_peak_15461	10	18724976	18725187	+	16	NA	intron (ENSGALG00000007631, intron 4 of 21)	NA	72313	ENSGALT00000012349	ENSGALG00000007631	ENSGALT00000012349			MEGF11			protein_coding	0.004739	0.54717
ATAC_R1.mLb.clN_peak_15464	10	18750758	18751163	+	21	NA	intron (ENSGALG00000007631, intron 4 of 21)	NA	46434	ENSGALT00000012349	ENSGALG00000007631	ENSGALT00000012349			MEGF11			protein_coding	0.012346	0.480296
ATAC_R1.mLb.clN_peak_15467	10	18809288	18809612	+	50	NA	Intergenic	NA	-12017	ENSGALT00000104816	ENSGALG00000007631	ENSGALT00000012349			MEGF11			protein_coding	0.003086	0.4
ATAC_R1.mLb.clN_peak_15476	10	18992583	18992762	+	25	NA	intron (ENSGALG00000051849, intron 3 of 5)	NA	3913	ENSGALT00000102089	ENSGALG00000051849	ENSGALT00000102089						lncRNA	0.078212	0.672222
ATAC_R1.mLb.clN_peak_15489	10	19131384	19131970	+	16	NA	intron (ENSGALG00000025898, intron 3 of 3)	NA	-11894	ENSGALT00000102842	ENSGALG00000048094	ENSGALT00000102842						lncRNA	0.037543	0.603066
ATAC_R1.mLb.clN_peak_15490	10	19136534	19137121	+	23	NA	intron (ENSGALG00000025898, intron 3 of 3)	NA	-6744	ENSGALT00000102842	ENSGALG00000048094	ENSGALT00000102842						lncRNA	0.028961	0.522109
ATAC_R1.mLb.clN_peak_15492	10	19158362	19158541	+	12	NA	Intergenic	NA	14880	ENSGALT00000102842	ENSGALG00000048094	ENSGALT00000102842						lncRNA	0.005587	0.555556
ATAC_R1.mLb.clN_peak_15497	10	19248692	19248813	+	23	NA	intron (ENSGALG00000035701, intron 1 of 8)	NA	22576	ENSGALT00000074963	ENSGALG00000035701	ENSGALT00000074963			SMAD3			protein_coding	0.049587	0.614754
ATAC_R1.mLb.clN_peak_15498	10	19252137	19252262	+	25	NA	intron (ENSGALG00000035701, intron 1 of 8)	NA	26023	ENSGALT00000074963	ENSGALG00000035701	ENSGALT00000074963			SMAD3			protein_coding	0.024	0.587302
ATAC_R1.mLb.clN_peak_15507	10	19434534	19434714	+	32	NA	intron (ENSGALG00000007930, intron 12 of 19)	NA	49735	ENSGALT00000012881	ENSGALG00000007930	ENSGALT00000101745			MAP2K5			protein_coding	0.033333	0.513812
ATAC_R1.mLb.clN_peak_15512	10	19521191	19521527	+	21	NA	Intergenic	NA	-1039	ENSGALT00000053504	ENSGALG00000007970	ENSGALT00000108302			PIAS1			protein_coding	0.014881	0.448071
ATAC_R1.mLb.clN_peak_15513	10	19522193	19523043	+	16	NA	intron (ENSGALG00000007970, intron 1 of 13)	NA	220	ENSGALT00000074548	ENSGALG00000007970	ENSGALT00000108302			PIAS1			protein_coding	0.108235	0.722679
ATAC_R1.mLb.clN_peak_15514	10	19538632	19539097	+	16	NA	intron (ENSGALG00000007970, intron 1 of 13)	NA	-1129	ENSGALT00000108302	ENSGALG00000007970	ENSGALT00000108302			PIAS1			protein_coding	0.004301	0.412017
ATAC_R1.mLb.clN_peak_15516	10	19576823	19577169	+	17	NA	intron (ENSGALG00000007979, intron 2 of 4)	NA	997	ENSGALT00000012956	ENSGALG00000007979	ENSGALT00000012956			CALML4			protein_coding	0.017341	0.524496
ATAC_R1.mLb.clN_peak_15518	10	19582578	19582862	+	11	NA	intron (ENSGALG00000007981, intron 3 of 6)	NA	2487	ENSGALT00000012959	ENSGALG00000007981	ENSGALT00000012959			CLN6			protein_coding	0.045775	0.568421
ATAC_R1.mLb.clN_peak_15521	10	19599336	19599647	+	18	NA	intron (ENSGALG00000008007, intron 21 of 30)	NA	8608	ENSGALT00000042920	ENSGALG00000028173	ENSGALT00000042920			gga-mir-6550			miRNA	0.022508	0.544872
ATAC_R1.mLb.clN_peak_15523	10	19635998	19636593	+	11	NA	Intergenic	NA	-7192	ENSGALT00000012997	ENSGALG00000008007	ENSGALT00000012997			ITGA11			protein_coding	0.023529	0.540268
ATAC_R1.mLb.clN_peak_15525	10	19710073	19710202	+	22	NA	Intergenic	NA	-6673	ENSGALT00000076561	ENSGALG00000008063	ENSGALT00000013092			NOX5			protein_coding	0.015504	0.507692
ATAC_R1.mLb.clN_peak_15526	10	19714478	19714624	+	19	NA	Intergenic	NA	-2259	ENSGALT00000076561	ENSGALG00000008063	ENSGALT00000013092			NOX5			protein_coding	0.10274	0.659864
ATAC_R1.mLb.clN_peak_15527	10	19715152	19715540	+	14	NA	Intergenic	NA	-1464	ENSGALT00000076561	ENSGALG00000008063	ENSGALT00000013092			NOX5			protein_coding	0.048969	0.565553
ATAC_R1.mLb.clN_peak_15530	10	19734878	19735502	+	24	NA	Intergenic	NA	-4480	ENSGALT00000045248	ENSGALG00000028191	ENSGALT00000045248			GLCE			protein_coding	0.012821	0.5056
ATAC_R1.mLb.clN_peak_15536	10	19906444	19906592	+	27	NA	Intergenic	NA	4354	ENSGALT00000099406	ENSGALG00000050802	ENSGALT00000099406						lncRNA	0.101351	0.738255
ATAC_R1.mLb.clN_peak_15561	10	20371155	20371502	+	25	NA	intron (ENSGALG00000008262, intron 26 of 26)	NA	-1752	ENSGALT00000081677	ENSGALG00000033557	ENSGALT00000081677			CTSH			protein_coding	0.017291	0.62069
ATAC_R1.mLb.clN_peak_15577	10	20687550	20688560	+	21	NA	intron (ENSGALG00000052203, intron 1 of 2)	NA	308	ENSGALT00000104605	ENSGALG00000052203	ENSGALT00000104605						protein_coding	0.139604	0.720079
ATAC_R1.mLb.clN_peak_15579	10	20696351	20697106	+	15	NA	intron (ENSGALG00000042201, intron 1 of 24)	NA	201	ENSGALT00000049272	ENSGALG00000042201	ENSGALT00000099387			TP53BP1			protein_coding	0.15894	0.767196
ATAC_R1.mLb.clN_peak_15591	11	21001	21754	+	18	NA	Intergenic	NA	-27845	ENSGALT00000090795	ENSGALG00000047540	ENSGALT00000090795						protein_coding	0.014608	0.493369
ATAC_R1.mLb.clN_peak_15592	11	23519	23813	+	19	NA	Intergenic	NA	-25556	ENSGALT00000090795	ENSGALG00000047540	ENSGALT00000090795						protein_coding	0.027211	0.613559
ATAC_R1.mLb.clN_peak_15598	11	267684	268040	+	39	NA	Intergenic	NA	-2081	ENSGALT00000047034	ENSGALG00000041475	ENSGALT00000047034						protein_coding	0.011236	0.420168
ATAC_R1.mLb.clN_peak_15601	11	321520	321733	+	14	NA	intron (ENSGALG00000029324, intron 2 of 4)	NA	1575	ENSGALT00000089321	ENSGALG00000029324	ENSGALT00000089321						protein_coding	0.014085	0.5
ATAC_R1.mLb.clN_peak_15644	11	1030456	1030697	+	37	NA	intron (ENSGALG00000001779, intron 1 of 6)	NA	3481	ENSGALT00000002737	ENSGALG00000001779	ENSGALT00000002737			KIAA0895L			protein_coding	0.020747	0.516529
ATAC_R1.mLb.clN_peak_1566	1	20593233	20593461	+	11	NA	intron (ENSGALG00000040023, intron 1 of 12)	NA	1343	ENSGALT00000067030	ENSGALG00000040023	ENSGALT00000067030			MAPK11			protein_coding	0.017544	0.480349
ATAC_R1.mLb.clN_peak_15661	11	1229778	1229915	+	20	NA	Intergenic	NA	-5485	ENSGALT00000086015	ENSGALG00000044087	ENSGALT00000086015			KCTD19			protein_coding	0.036496	0.601449
ATAC_R1.mLb.clN_peak_15663	11	1262429	1262762	+	22	NA	Intergenic	NA	-7508	ENSGALT00000040176	ENSGALG00000048534	ENSGALT00000040176						protein_coding	0.009009	0.482036
ATAC_R1.mLb.clN_peak_15664	11	1263216	1263607	+	31	NA	Intergenic	NA	6729	ENSGALT00000042441	ENSGALG00000025528	ENSGALT00000042441			gga-mir-1616			miRNA	0.028133	0.586735
ATAC_R1.mLb.clN_peak_15665	11	1281226	1281364	+	16	NA	intron (ENSGALG00000023898, intron 10 of 10)	NA	-11155	ENSGALT00000042441	ENSGALG00000025528	ENSGALT00000042441			gga-mir-1616			miRNA	0.007246	0.510791
ATAC_R1.mLb.clN_peak_15677	11	1683700	1684218	+	30	NA	intron (ENSGALG00000002458, intron 13 of 18)	NA	-18376	ENSGALT00000003894	ENSGALG00000002467	ENSGALT00000003894			MTSS2			protein_coding	0.03668	0.564547
ATAC_R1.mLb.clN_peak_15684	11	1838632	1839051	+	71	NA	intron (ENSGALG00000039818, intron 1 of 25)	NA	21953	ENSGALT00000066690	ENSGALG00000039818	ENSGALT00000066690			GLG1			protein_coding	0.019093	0.55
ATAC_R1.mLb.clN_peak_15685	11	1840091	1840412	+	25	NA	intron (ENSGALG00000039818, intron 1 of 25)	NA	20543	ENSGALT00000066690	ENSGALG00000039818	ENSGALT00000066690			GLG1			protein_coding	0.021807	0.565217
ATAC_R1.mLb.clN_peak_15687	11	1862876	1863194	+	27	NA	Intergenic	NA	-2241	ENSGALT00000066690	ENSGALG00000039818	ENSGALT00000066690			GLG1			protein_coding	0.012579	0.526646
ATAC_R1.mLb.clN_peak_15690	11	1903698	1904538	+	62	NA	intron (ENSGALG00000002798, intron 23 of 25)	NA	-2265	ENSGALT00000095077	ENSGALG00000002775	ENSGALT00000095077			FA2H			protein_coding	0.022619	0.51962
ATAC_R1.mLb.clN_peak_15694	11	1985410	1985778	+	53	NA	intron (ENSGALG00000002853, intron 5 of 6)	NA	-6817	ENSGALT00000061497	ENSGALG00000042895	ENSGALT00000061497			BCAR1			protein_coding	0.029891	0.569106
ATAC_R1.mLb.clN_peak_15695	11	2009947	2010278	+	16	NA	intron (ENSGALG00000002853, intron 5 of 6)	NA	21734	ENSGALT00000004497	ENSGALG00000002853	ENSGALT00000004497			CFDP1			protein_coding	0.024169	0.463855
ATAC_R1.mLb.clN_peak_157	1	3294377	3295097	+	90	NA	intron (ENSGALG00000006473, intron 23 of 31)	NA	-14223	ENSGALT00000044352	ENSGALG00000027460	ENSGALT00000044352			gga-mir-6621			miRNA	0.005556	0.471567
ATAC_R1.mLb.clN_peak_1573	1	20688899	20689232	+	15	NA	intron (ENSGALG00000039861, intron 14 of 36)	NA	35184	ENSGALT00000104092	ENSGALG00000039861	ENSGALT00000104092			PLXNB2			protein_coding	0.012012	0.494012
ATAC_R1.mLb.clN_peak_15736	11	3254418	3255894	+	100	NA	intron (ENSGALG00000003374, intron 1 of 14)	NA	153	ENSGALT00000055908	ENSGALG00000003374	ENSGALT00000005333			ESRP2			protein_coding	0.04607	0.519296
ATAC_R1.mLb.clN_peak_15741	11	3372356	3372519	+	27	NA	intron (ENSGALG00000003396, intron 1 of 10)	NA	6007	ENSGALT00000075817	ENSGALG00000003396	ENSGALT00000075817			NFATC3			protein_coding	0.02454	0.542683
ATAC_R1.mLb.clN_peak_15746	11	3444244	3444533	+	29	NA	Intergenic	NA	-1675	ENSGALT00000005414	ENSGALG00000003425	ENSGALT00000005414			GALR1L			protein_coding	0.051903	0.558621
ATAC_R1.mLb.clN_peak_15756	11	3698149	3698920	+	173	NA	Intergenic	NA	-14733	ENSGALT00000005659	ENSGALG00000003574	ENSGALT00000005659			LPCAT2			protein_coding	0.062257	0.57772
ATAC_R1.mLb.clN_peak_15758	11	3740321	3740868	+	17	NA	intron (ENSGALG00000003580, intron 1 of 12)	NA	1063	ENSGALT00000005666	ENSGALG00000003580	ENSGALT00000005666			MMP2			protein_coding	0.005484	0.392336
ATAC_R1.mLb.clN_peak_1579	1	20774630	20775007	+	23	NA	intron (ENSGALG00000039861, intron 1 of 27)	NA	42332	ENSGALT00000093514	ENSGALG00000049506	ENSGALT00000093514						lncRNA	0.013263	0.441799
ATAC_R1.mLb.clN_peak_15791	11	4038637	4038934	+	24	NA	Intergenic	NA	59124	ENSGALT00000094325	ENSGALG00000051024	ENSGALT00000106082						lncRNA	0.043771	0.647651
ATAC_R1.mLb.clN_peak_15801	11	4158259	4158477	+	16	NA	Intergenic	NA	-12550	ENSGALT00000061838	ENSGALG00000040442	ENSGALT00000061838						lncRNA	0.022936	0.474886
ATAC_R1.mLb.clN_peak_15810	11	4212052	4212813	+	18	NA	Intergenic	NA	9721	ENSGALT00000104137	ENSGALG00000049262	ENSGALT00000098974						lncRNA	0.032852	0.509186
ATAC_R1.mLb.clN_peak_15817	11	4304239	4304694	+	25	NA	Intergenic	NA	-70974	ENSGALT00000105659	ENSGALG00000054351	ENSGALT00000105659						lncRNA	0.008791	0.442982
ATAC_R1.mLb.clN_peak_15823	11	4428055	4428663	+	68	NA	intron (ENSGALG00000049098, intron 7 of 9)	NA	52919	ENSGALT00000102428	ENSGALG00000054351	ENSGALT00000105659						lncRNA	0.006579	0.553366
ATAC_R1.mLb.clN_peak_15828	11	4486059	4487050	+	149	NA	intron (ENSGALG00000049098, intron 3 of 9)	NA	58555	ENSGALT00000094597	ENSGALG00000049098	ENSGALT00000094597						lncRNA	0.040363	0.523185
ATAC_R1.mLb.clN_peak_1583	1	20796829	20797066	+	68	NA	intron (ENSGALG00000039861, intron 1 of 27)	NA	25101	ENSGALT00000075689	ENSGALG00000039861	ENSGALT00000104092			PLXNB2			protein_coding	0.025316	0.533613
ATAC_R1.mLb.clN_peak_15836	11	4554408	4555576	+	32	NA	Intergenic	NA	7584	ENSGALT00000058026	ENSGALG00000042045	ENSGALT00000058026			IRX3			protein_coding	0.039384	0.49444
ATAC_R1.mLb.clN_peak_15837	11	4556099	4556211	+	26	NA	Intergenic	NA	8747	ENSGALT00000058026	ENSGALG00000042045	ENSGALT00000058026			IRX3			protein_coding	0.0625	0.672566
ATAC_R1.mLb.clN_peak_1584	1	20804689	20805017	+	42	NA	intron (ENSGALG00000039861, intron 1 of 27)	NA	17195	ENSGALT00000075689	ENSGALG00000039861	ENSGALT00000104092			PLXNB2			protein_coding	0.021341	0.516717
ATAC_R1.mLb.clN_peak_15844	11	4641587	4641975	+	13	NA	Intergenic	NA	94373	ENSGALT00000058026	ENSGALG00000042045	ENSGALT00000058026			IRX3			protein_coding	0.012887	0.514139
ATAC_R1.mLb.clN_peak_15871	11	5061831	5063198	+	126	NA	intron (ENSGALG00000039178, intron 3 of 40)	NA	27220	ENSGALT00000071709	ENSGALG00000039178	ENSGALT00000071709			CHD9			protein_coding	0.023409	0.481725
ATAC_R1.mLb.clN_peak_1588	1	20826232	20826754	+	23	NA	Intergenic	NA	-4445	ENSGALT00000075689	ENSGALG00000039861	ENSGALT00000104092			PLXNB2			protein_coding	0.011494	0.424474
ATAC_R1.mLb.clN_peak_15896	11	5263536	5263645	+	18	NA	intron (ENSGALG00000034649, intron 2 of 8)	NA	-7567	ENSGALT00000073125	ENSGALG00000034649	ENSGALT00000065574			TOX3			protein_coding	0.027523	0.527273
ATAC_R1.mLb.clN_peak_15898	11	5271875	5272364	+	16	NA	intron (ENSGALG00000034649, intron 1 of 6)	NA	962	ENSGALT00000073125	ENSGALG00000034649	ENSGALT00000065574			TOX3			protein_coding	0.083845	0.606122
ATAC_R1.mLb.clN_peak_15899	11	5272899	5273719	+	53	NA	intron (ENSGALG00000034649, intron 1 of 6)	NA	2152	ENSGALT00000073125	ENSGALG00000034649	ENSGALT00000065574			TOX3			protein_coding	0.021951	0.520097
ATAC_R1.mLb.clN_peak_1591	1	20843637	20843838	+	15	NA	Intergenic	NA	-21689	ENSGALT00000075689	ENSGALG00000039861	ENSGALT00000104092			PLXNB2			protein_coding	0.00995	0.415842
ATAC_R1.mLb.clN_peak_1592	1	20844982	20845161	+	25	NA	Intergenic	NA	-23023	ENSGALT00000075689	ENSGALG00000039861	ENSGALT00000104092			PLXNB2			protein_coding	0.022346	0.566667
ATAC_R1.mLb.clN_peak_1593	1	20849790	20850019	+	13	NA	Intergenic	NA	-27856	ENSGALT00000075689	ENSGALG00000039861	ENSGALT00000104092			PLXNB2			protein_coding	0.008734	0.452174
ATAC_R1.mLb.clN_peak_15946	11	5794619	5794730	+	17	NA	Intergenic	NA	-57560	ENSGALT00000095821	ENSGALG00000049202	ENSGALT00000095821						lncRNA	0.018018	0.330357
ATAC_R1.mLb.clN_peak_15947	11	5795448	5796152	+	44	NA	Intergenic	NA	-58686	ENSGALT00000095821	ENSGALG00000049202	ENSGALT00000095821						lncRNA	0.015625	0.470922
ATAC_R1.mLb.clN_peak_1596	1	20879130	20879494	+	62	NA	Intergenic	NA	-57264	ENSGALT00000075689	ENSGALG00000039861	ENSGALT00000104092			PLXNB2			protein_coding	0.024725	0.509589
ATAC_R1.mLb.clN_peak_1597	1	20883602	20883877	+	93	NA	Intergenic	NA	-53059	ENSGALT00000099608	ENSGALG00000052942	ENSGALT00000099608						lncRNA	0.007273	0.554348
ATAC_R1.mLb.clN_peak_15970	11	5937996	5938255	+	19	NA	intron (ENSGALG00000039238, intron 2 of 3)	NA	2843	ENSGALT00000065986	ENSGALG00000039238	ENSGALT00000069721			SALL1			protein_coding	0.127413	0.642308
ATAC_R1.mLb.clN_peak_15972	11	5950974	5952736	+	195	NA	Intergenic	NA	16573	ENSGALT00000065986	ENSGALG00000039238	ENSGALT00000069721			SALL1			protein_coding	0.12202	0.66591
ATAC_R1.mLb.clN_peak_1600	1	20897299	20898837	+	192	NA	Intergenic	NA	-38730	ENSGALT00000099608	ENSGALG00000052942	ENSGALT00000099608						lncRNA	0.119636	0.727096
ATAC_R1.mLb.clN_peak_16001	11	6151912	6152386	+	168	NA	Intergenic	NA	19491	ENSGALT00000093355	ENSGALG00000003753	ENSGALT00000093355			CYLD			protein_coding	0.00211	0.458947
ATAC_R1.mLb.clN_peak_1601	1	20909550	20910682	+	47	NA	Intergenic	NA	-26682	ENSGALT00000099608	ENSGALG00000052942	ENSGALT00000099608						lncRNA	0.014134	0.464254
ATAC_R1.mLb.clN_peak_16012	11	6231954	6232865	+	51	NA	Intergenic	NA	55977	ENSGALT00000049921	ENSGALG00000038374	ENSGALT00000049921			SNX20			protein_coding	0.041712	0.539474
ATAC_R1.mLb.clN_peak_16015	11	6270464	6270872	+	18	NA	intron (ENSGALG00000003767, intron 4 of 9)	NA	75887	ENSGALT00000055713	ENSGALG00000003767	ENSGALT00000005977			NKD1			protein_coding	0.019608	0.625917
ATAC_R1.mLb.clN_peak_16019	11	6288508	6290359	+	34	NA	intron (ENSGALG00000003767, intron 1 of 7)	NA	57122	ENSGALT00000055713	ENSGALG00000003767	ENSGALT00000005977			NKD1			protein_coding	0.016748	0.473002
ATAC_R1.mLb.clN_peak_16022	11	6310564	6311857	+	62	NA	intron (ENSGALG00000003767, intron 1 of 7)	NA	35345	ENSGALT00000055713	ENSGALG00000003767	ENSGALT00000005977			NKD1			protein_coding	0.015468	0.49459
ATAC_R1.mLb.clN_peak_16024	11	6328397	6329759	+	91	NA	intron (ENSGALG00000003767, intron 1 of 7)	NA	17477	ENSGALT00000055713	ENSGALG00000003767	ENSGALT00000005977			NKD1			protein_coding	0.013216	0.465884
ATAC_R1.mLb.clN_peak_16025	11	6332227	6332430	+	41	NA	intron (ENSGALG00000003767, intron 1 of 7)	NA	14227	ENSGALT00000055713	ENSGALG00000003767	ENSGALT00000005977			NKD1			protein_coding	0	0.460784
ATAC_R1.mLb.clN_peak_16026	11	6334429	6335738	+	70	NA	intron (ENSGALG00000003767, intron 1 of 7)	NA	11472	ENSGALT00000055713	ENSGALG00000003767	ENSGALT00000005977			NKD1			protein_coding	0.03285	0.546565
ATAC_R1.mLb.clN_peak_16029	11	6345636	6347139	+	93	NA	5' UTR (ENSGALG00000003767, exon 1 of 9)	NA	168	ENSGALT00000055713	ENSGALG00000003767	ENSGALT00000005977			NKD1			protein_coding	0.081171	0.62234
ATAC_R1.mLb.clN_peak_16047	11	6572696	6572926	+	59	NA	intron (ENSGALG00000003837, intron 1 of 26)	NA	8147	ENSGALT00000006090	ENSGALG00000003837	ENSGALT00000006090			ADCY7			protein_coding	0.008696	0.536797
ATAC_R1.mLb.clN_peak_16048	11	6574036	6574297	+	126	NA	intron (ENSGALG00000003837, intron 1 of 26)	NA	6792	ENSGALT00000006090	ENSGALG00000003837	ENSGALT00000006090			ADCY7			protein_coding	0.007663	0.515267
ATAC_R1.mLb.clN_peak_16053	11	6615578	6616379	+	45	NA	intron (ENSGALG00000031851, intron 1 of 11)	NA	11464	ENSGALT00000067822	ENSGALG00000031851	ENSGALT00000067822			TENT4B			protein_coding	0.02372	0.527431
ATAC_R1.mLb.clN_peak_16068	11	6712012	6712470	+	13	NA	intron (ENSGALG00000003891, intron 1 of 8)	NA	-9349	ENSGALT00000054769	ENSGALG00000003891	ENSGALT00000092524			ZNF423			protein_coding	0.017467	0.599129
ATAC_R1.mLb.clN_peak_16071	11	6728327	6728454	+	13	NA	intron (ENSGALG00000003891, intron 2 of 8)	NA	1014	ENSGALT00000092524	ENSGALG00000003891	ENSGALT00000092524			ZNF423			protein_coding	0.031496	0.53125
ATAC_R1.mLb.clN_peak_16078	11	6760566	6760884	+	18	NA	intron (ENSGALG00000003891, intron 4 of 8)	NA	12079	ENSGALT00000073748	ENSGALG00000003891	ENSGALT00000092524			ZNF423			protein_coding	0.018868	0.489028
ATAC_R1.mLb.clN_peak_16081	11	6771554	6771949	+	13	NA	intron (ENSGALG00000003891, intron 4 of 8)	NA	23105	ENSGALT00000073748	ENSGALG00000003891	ENSGALT00000092524			ZNF423			protein_coding	0.025316	0.573232
ATAC_R1.mLb.clN_peak_16084	11	6787472	6788100	+	84	NA	intron (ENSGALG00000003891, intron 4 of 8)	NA	-15672	ENSGALT00000006188	ENSGALG00000003891	ENSGALT00000092524			ZNF423			protein_coding	0.039809	0.591415
ATAC_R1.mLb.clN_peak_16087	11	6801929	6802842	+	65	NA	intron (ENSGALG00000003891, intron 4 of 8)	NA	-1073	ENSGALT00000006188	ENSGALG00000003891	ENSGALT00000092524			ZNF423			protein_coding	0.131435	0.766958
ATAC_R1.mLb.clN_peak_16089	11	6816334	6816525	+	14	NA	intron (ENSGALG00000003891, intron 4 of 4)	NA	12971	ENSGALT00000006188	ENSGALG00000003891	ENSGALT00000092524			ZNF423			protein_coding	0	0.453125
ATAC_R1.mLb.clN_peak_16090	11	6817892	6819192	+	85	NA	intron (ENSGALG00000003891, intron 4 of 4)	NA	15084	ENSGALT00000006188	ENSGALG00000003891	ENSGALT00000092524			ZNF423			protein_coding	0.028462	0.55342
ATAC_R1.mLb.clN_peak_16099	11	6874607	6874825	+	19	NA	intron (ENSGALG00000003891, intron 8 of 8)	NA	32876	ENSGALT00000097165	ENSGALG00000049731	ENSGALT00000097165						lncRNA	0.018349	0.56621
ATAC_R1.mLb.clN_peak_16101	11	6876722	6877027	+	38	NA	intron (ENSGALG00000003891, intron 8 of 8)	NA	30718	ENSGALT00000097165	ENSGALG00000049731	ENSGALT00000097165						lncRNA	0.013115	0.594771
ATAC_R1.mLb.clN_peak_16104	11	6895486	6895607	+	14	NA	Intergenic	NA	12046	ENSGALT00000097165	ENSGALG00000049731	ENSGALT00000097165						lncRNA	0	0.581967
ATAC_R1.mLb.clN_peak_16105	11	6898063	6898733	+	170	NA	Intergenic	NA	9194	ENSGALT00000097165	ENSGALG00000049731	ENSGALT00000097165						lncRNA	0.068657	0.630402
ATAC_R1.mLb.clN_peak_16112	11	6967525	6968096	+	37	NA	Intergenic	NA	-16690	ENSGALT00000105944	ENSGALG00000048719	ENSGALT00000105944						lncRNA	0.005254	0.414336
ATAC_R1.mLb.clN_peak_16113	11	6969218	6969436	+	17	NA	Intergenic	NA	-15173	ENSGALT00000105944	ENSGALG00000048719	ENSGALT00000105944						lncRNA	0.027523	0.552511
ATAC_R1.mLb.clN_peak_16126	11	7049966	7050657	+	33	NA	Intergenic	NA	11192	ENSGALT00000066199	ENSGALG00000042664	ENSGALT00000066199			CBLN1			protein_coding	0.017366	0.49711
ATAC_R1.mLb.clN_peak_16158	11	7370228	7370665	+	267	NA	intron (ENSGALG00000003916, intron 2 of 2)	NA	4509	ENSGALT00000108264	ENSGALG00000003916	ENSGALT00000108264			SIAH1			protein_coding	0.032037	0.545662
ATAC_R1.mLb.clN_peak_16182	11	7654780	7655121	+	13	NA	Intergenic	NA	-1143	ENSGALT00000090481	ENSGALG00000004071	ENSGALT00000060299			NETO2			protein_coding	0.038123	0.479532
ATAC_R1.mLb.clN_peak_16223	11	8117040	8118567	+	125	NA	intron (ENSGALG00000025819, intron 1 of 1)	NA	274	ENSGALT00000044199	ENSGALG00000025819	ENSGALT00000044199			UQCRFS1			protein_coding	0.072692	0.604712
ATAC_R1.mLb.clN_peak_16234	11	8195011	8195408	+	72	NA	intron (ENSGALG00000051048, intron 1 of 2)	NA	26337	ENSGALT00000101980	ENSGALG00000051048	ENSGALT00000101980						lncRNA	0.015113	0.472362
ATAC_R1.mLb.clN_peak_16263	11	8338156	8338938	+	46	NA	intron (ENSGALG00000030532, intron 4 of 4)	NA	14015	ENSGALT00000052441	ENSGALG00000032402	ENSGALT00000052441			VSTM2B			protein_coding	0.014066	0.54917
ATAC_R1.mLb.clN_peak_16266	11	8343693	8344115	+	16	NA	intron (ENSGALG00000030532, intron 3 of 4)	NA	-11952	ENSGALT00000055017	ENSGALG00000041972	ENSGALT00000055017			POP4			protein_coding	0.018957	0.513002
ATAC_R1.mLb.clN_peak_16268	11	8350061	8350395	+	69	NA	intron (ENSGALG00000030532, intron 1 of 4)	NA	-5628	ENSGALT00000055017	ENSGALG00000041972	ENSGALT00000055017			POP4			protein_coding	0.032934	0.498507
ATAC_R1.mLb.clN_peak_16274	11	8377489	8378760	+	48	NA	intron (ENSGALG00000029853, intron 3 of 3)	NA	6255	ENSGALT00000064935	ENSGALG00000029853	ENSGALT00000059101						lncRNA	0.015736	0.496069
ATAC_R1.mLb.clN_peak_16287	11	8487217	8487419	+	17	NA	intron (ENSGALG00000050478, intron 1 of 2)	NA	7873	ENSGALT00000104646	ENSGALG00000050478	ENSGALT00000104646						lncRNA	0.00495	0.487685
ATAC_R1.mLb.clN_peak_16294	11	8518802	8519307	+	19	NA	intron (ENSGALG00000004506, intron 3 of 10)	NA	16108	ENSGALT00000007178	ENSGALG00000004506	ENSGALT00000007178			URI1			protein_coding	0.00396	0.424901
ATAC_R1.mLb.clN_peak_16305	11	8617541	8617804	+	11	NA	Intergenic	NA	114726	ENSGALT00000007178	ENSGALG00000004506	ENSGALT00000007178			URI1			protein_coding	0.007605	0.42803
ATAC_R1.mLb.clN_peak_16323	11	8752660	8752881	+	35	NA	intron (ENSGALG00000035602, intron 1 of 4)	NA	8434	ENSGALT00000069310	ENSGALG00000035602	ENSGALT00000097469			ZNF536			protein_coding	0.013575	0.612613
ATAC_R1.mLb.clN_peak_16343	11	8893745	8894249	+	36	NA	intron (ENSGALG00000035602, intron 4 of 4)	NA	17114	ENSGALT00000042187	ENSGALG00000025274	ENSGALT00000042187			gga-mir-1789			miRNA	0.019841	0.49505
ATAC_R1.mLb.clN_peak_16352	11	8941491	8941930	+	193	NA	intron (ENSGALG00000035602, intron 4 of 4)	NA	-15435	ENSGALT00000042273	ENSGALG00000025360	ENSGALT00000042273			gga-mir-1791			miRNA	0.09795	0.670455
ATAC_R1.mLb.clN_peak_16387	11	9240943	9241086	+	12	NA	intron (ENSGALG00000004528, intron 1 of 1)	NA	-43803	ENSGALT00000102829	ENSGALG00000048971	ENSGALT00000102829						lncRNA	0.006993	0.555556
ATAC_R1.mLb.clN_peak_16470	11	10043206	10044727	+	76	NA	intron (ENSGALG00000004839, intron 18 of 18)	NA	-13934	ENSGALT00000056913	ENSGALG00000004853	ENSGALT00000094647			LRP3			protein_coding	0.04405	0.54205
ATAC_R1.mLb.clN_peak_16474	11	10074607	10074910	+	32	NA	intron (ENSGALG00000004853, intron 3 of 6)	NA	7910	ENSGALT00000007751	ENSGALG00000004853	ENSGALT00000094647			LRP3			protein_coding	0	0.430921
ATAC_R1.mLb.clN_peak_16482	11	10168613	10169116	+	16	NA	intron (ENSGALG00000052771, intron 1 of 2)	NA	4538	ENSGALT00000092476	ENSGALG00000052771	ENSGALT00000092476						lncRNA	0.00994	0.422619
ATAC_R1.mLb.clN_peak_16493	11	10249470	10250349	+	16	NA	intron (ENSGALG00000052771, intron 2 of 2)	NA	33702	ENSGALT00000093487	ENSGALG00000053385	ENSGALT00000093487						lncRNA	0.01934	0.492045
ATAC_R1.mLb.clN_peak_16508	11	10353287	10353801	+	59	NA	intron (ENSGALG00000004899, intron 11 of 14)	NA	-30079	ENSGALT00000095275	ENSGALG00000047514	ENSGALT00000095275						protein_coding	0.011673	0.48932
ATAC_R1.mLb.clN_peak_16528	11	10534661	10535393	+	243	NA	intron (ENSGALG00000004903, intron 2 of 3)	NA	44018	ENSGALT00000007842	ENSGALG00000004903	ENSGALT00000007842			CHST8			protein_coding	0.009563	0.447476
ATAC_R1.mLb.clN_peak_16541	11	10693429	10695694	+	27	NA	5' UTR (ENSGALG00000004907, exon 1 of 6)	NA	505	ENSGALT00000051813	ENSGALG00000004907	ENSGALT00000083840			KCTD15			protein_coding	0.081678	0.584731
ATAC_R1.mLb.clN_peak_16572	11	11066513	11067635	+	25	NA	intron (ENSGALG00000025864, intron 2 of 6)	NA	10052	ENSGALT00000045710	ENSGALG00000028430	ENSGALT00000045710			gga-mir-6589			miRNA	0.02852	0.459484
ATAC_R1.mLb.clN_peak_16575	11	11108631	11108802	+	14	NA	intron (ENSGALG00000025864, intron 1 of 6)	NA	3403	ENSGALT00000097763	ENSGALG00000025864	ENSGALT00000043640			WTIP			protein_coding	0.035088	0.5
ATAC_R1.mLb.clN_peak_16589	11	11304425	11306125	+	138	NA	intron (ENSGALG00000005146, intron 1 of 1)	NA	356	ENSGALT00000008264	ENSGALG00000005146	ENSGALT00000008264			PDP2			protein_coding	0.098235	0.659024
ATAC_R1.mLb.clN_peak_16592	11	11323531	11324334	+	197	NA	intron (ENSGALG00000038957, intron 1 of 19)	NA	224	ENSGALT00000051059	ENSGALG00000038957	ENSGALT00000051059			NAE1			protein_coding	0.098381	0.681592
ATAC_R1.mLb.clN_peak_16604	11	11437042	11437170	+	13	NA	intron (ENSGALG00000000424, intron 3 of 6)	NA	2775	ENSGALT00000039221	ENSGALG00000000424	ENSGALT00000039221			BNAS2			protein_coding	0.007812	0.449612
ATAC_R1.mLb.clN_peak_16616	11	11535859	11536013	+	18	NA	intron (ENSGALG00000032349, intron 1 of 11)	NA	11962	ENSGALT00000063435	ENSGALG00000032349	ENSGALT00000063435			CDH5			protein_coding	0.019481	0.574194
ATAC_R1.mLb.clN_peak_16618	11	11554070	11554594	+	19	NA	Intergenic	NA	-6434	ENSGALT00000063435	ENSGALG00000032349	ENSGALT00000063435			CDH5			protein_coding	0.022901	0.531429
ATAC_R1.mLb.clN_peak_16623	11	11568847	11569338	+	12	NA	Intergenic	NA	-21194	ENSGALT00000063435	ENSGALG00000032349	ENSGALT00000063435			CDH5			protein_coding	0.008147	0.45935
ATAC_R1.mLb.clN_peak_16640	11	11699086	11700009	+	71	NA	intron (ENSGALG00000051793, intron 3 of 4)	NA	71357	ENSGALT00000093979	ENSGALG00000051793	ENSGALT00000093979						lncRNA	0.010834	0.436147
ATAC_R1.mLb.clN_peak_16666	11	11947642	11948279	+	72	NA	intron (ENSGALG00000053476, intron 1 of 3)	NA	20908	ENSGALT00000095527	ENSGALG00000053476	ENSGALT00000108029						lncRNA	0.020408	0.50627
ATAC_R1.mLb.clN_peak_16667	11	11958445	11959230	+	83	NA	intron (ENSGALG00000053476, intron 1 of 3)	NA	31785	ENSGALT00000095527	ENSGALG00000053476	ENSGALT00000108029						lncRNA	0.019108	0.417303
ATAC_R1.mLb.clN_peak_16668	11	11959711	11959845	+	14	NA	intron (ENSGALG00000053476, intron 1 of 3)	NA	32726	ENSGALT00000095527	ENSGALG00000053476	ENSGALT00000108029						lncRNA	0.022388	0.451852
ATAC_R1.mLb.clN_peak_16678	11	12054386	12054670	+	60	NA	intron (ENSGALG00000053476, intron 4 of 4)	NA	-65015	ENSGALT00000056787	ENSGALG00000039985	ENSGALT00000049612			CDH11			protein_coding	0.014085	0.480702
ATAC_R1.mLb.clN_peak_16695	11	12212057	12212402	+	30	NA	Intergenic	NA	34502	ENSGALT00000049612	ENSGALG00000039985	ENSGALT00000049612			CDH11			protein_coding	0.014493	0.508671
ATAC_R1.mLb.clN_peak_16696	11	12213759	12214440	+	159	NA	Intergenic	NA	36372	ENSGALT00000049612	ENSGALG00000039985	ENSGALT00000049612			CDH11			protein_coding	0.010279	0.431085
ATAC_R1.mLb.clN_peak_16732	11	12883788	12884063	+	24	NA	intron (ENSGALG00000005319, intron 4 of 12)	NA	13535	ENSGALT00000100264	ENSGALG00000052636	ENSGALT00000100264						protein_coding	0.003636	0.405797
ATAC_R1.mLb.clN_peak_168	1	3671339	3671522	+	31	NA	intron (ENSGALG00000047975, intron 1 of 3)	NA	692	ENSGALT00000100041	ENSGALG00000047975	ENSGALT00000100041						lncRNA	0.010929	0.532609
ATAC_R1.mLb.clN_peak_16817	11	13850361	13850820	+	16	NA	intron (ENSGALG00000005347, intron 2 of 21)	NA	12262	ENSGALT00000008573	ENSGALG00000005347	ENSGALT00000094853			ADAMTS18			protein_coding	0.010893	0.415217
ATAC_R1.mLb.clN_peak_16833	11	13991529	13991872	+	67	NA	intron (ENSGALG00000013225, intron 3 of 8)	NA	9558	ENSGALT00000021603	ENSGALG00000013225	ENSGALT00000021603			VAT1L			protein_coding	0.011662	0.520349
ATAC_R1.mLb.clN_peak_16834	11	13992520	13992995	+	32	NA	intron (ENSGALG00000013225, intron 3 of 8)	NA	10615	ENSGALT00000021603	ENSGALG00000013225	ENSGALT00000021603			VAT1L			protein_coding	0.012632	0.436975
ATAC_R1.mLb.clN_peak_16876	11	14464349	14465086	+	18	NA	intron (ENSGALG00000005377, intron 8 of 8)	NA	225970	ENSGALT00000105110	ENSGALG00000026258	ENSGALT00000043755			MAF			protein_coding	0.020353	0.476965
ATAC_R1.mLb.clN_peak_16879	11	14481085	14482683	+	27	NA	intron (ENSGALG00000005377, intron 8 of 8)	NA	208803	ENSGALT00000105110	ENSGALG00000026258	ENSGALT00000043755			MAF			protein_coding	0.02816	0.523452
ATAC_R1.mLb.clN_peak_16883	11	14518249	14518453	+	36	NA	intron (ENSGALG00000005377, intron 8 of 8)	NA	172336	ENSGALT00000105110	ENSGALG00000026258	ENSGALT00000043755			MAF			protein_coding	0.009804	0.487805
ATAC_R1.mLb.clN_peak_1689	1	22065047	22065473	+	18	NA	Intergenic	NA	79932	ENSGALT00000046405	ENSGALG00000040954	ENSGALT00000046405			GPR37			protein_coding	0	0.395785
ATAC_R1.mLb.clN_peak_16890	11	14557415	14558021	+	73	NA	intron (ENSGALG00000026258, intron 2 of 2)	NA	132969	ENSGALT00000105110	ENSGALG00000026258	ENSGALT00000043755			MAF			protein_coding	0.026403	0.479407
ATAC_R1.mLb.clN_peak_16891	11	14581430	14582445	+	15	NA	intron (ENSGALG00000026258, intron 2 of 2)	NA	108750	ENSGALT00000105110	ENSGALG00000026258	ENSGALT00000043755			MAF			protein_coding	0.034483	0.524606
ATAC_R1.mLb.clN_peak_16893	11	14589219	14590199	+	35	NA	intron (ENSGALG00000026258, intron 2 of 2)	NA	100978	ENSGALT00000105110	ENSGALG00000026258	ENSGALT00000043755			MAF			protein_coding	0.013265	0.460754
ATAC_R1.mLb.clN_peak_16898	11	14628444	14628890	+	23	NA	intron (ENSGALG00000026258, intron 2 of 2)	NA	62020	ENSGALT00000105110	ENSGALG00000026258	ENSGALT00000043755			MAF			protein_coding	0.006726	0.489933
ATAC_R1.mLb.clN_peak_1690	1	22071585	22071955	+	27	NA	Intergenic	NA	86442	ENSGALT00000046405	ENSGALG00000040954	ENSGALT00000046405			GPR37			protein_coding	0.005405	0.463612
ATAC_R1.mLb.clN_peak_1693	1	22096086	22097162	+	47	NA	Intergenic	NA	111296	ENSGALT00000046405	ENSGALG00000040954	ENSGALT00000046405			GPR37			protein_coding	0.002788	0.41597
ATAC_R1.mLb.clN_peak_16938	11	15033346	15033793	+	35	NA	Intergenic	NA	-86815	ENSGALT00000056169	ENSGALG00000005402	ENSGALT00000056169			DYNLRB2			protein_coding	0.026846	0.553571
ATAC_R1.mLb.clN_peak_16939	11	15039449	15040086	+	571	NA	Intergenic	NA	-80617	ENSGALT00000056169	ENSGALG00000005402	ENSGALT00000056169			DYNLRB2			protein_coding	0.021978	0.545455
ATAC_R1.mLb.clN_peak_16977	11	15357583	15358495	+	257	NA	Intergenic	NA	11998	ENSGALT00000086628	ENSGALG00000034430	ENSGALT00000086628			CMC2			protein_coding	0.086623	0.648412
ATAC_R1.mLb.clN_peak_1698	1	22162425	22162909	+	108	NA	Intergenic	NA	68990	ENSGALT00000071534	ENSGALG00000031527	ENSGALT00000071534			ARL8BL			protein_coding	0.010331	0.527835
ATAC_R1.mLb.clN_peak_16983	11	15428643	15428983	+	45	NA	intron (ENSGALG00000005435, intron 29 of 43)	NA	-10766	ENSGALT00000068424	ENSGALG00000032679	ENSGALT00000068424			GCSH			protein_coding	0.014706	0.524927
ATAC_R1.mLb.clN_peak_16991	11	15480863	15481148	+	34	NA	intron (ENSGALG00000013437, intron 1 of 11)	NA	6208	ENSGALT00000021912	ENSGALG00000013437	ENSGALT00000021912			GAN			protein_coding	0.021053	0.604895
ATAC_R1.mLb.clN_peak_16993	11	15494599	15495040	+	22	NA	intron (ENSGALG00000013437, intron 9 of 11)	NA	20022	ENSGALT00000021912	ENSGALG00000013437	ENSGALT00000021912			GAN			protein_coding	0.022676	0.441176
ATAC_R1.mLb.clN_peak_16994	11	15523777	15523892	+	17	NA	intron (ENSGALG00000048397, intron 3 of 6)	NA	8011	ENSGALT00000092912	ENSGALG00000051775	ENSGALT00000092912						lncRNA	0.008696	0.534483
ATAC_R1.mLb.clN_peak_16998	11	15543323	15543608	+	24	NA	Intergenic	NA	-11620	ENSGALT00000092912	ENSGALG00000051775	ENSGALT00000092912						lncRNA	0.014035	0.43007
ATAC_R1.mLb.clN_peak_17002	11	15562852	15563054	+	65	NA	intron (ENSGALG00000038494, intron 1 of 20)	NA	6907	ENSGALT00000079712	ENSGALG00000038494	ENSGALT00000099173			CMIP			protein_coding	0.059406	0.591133
ATAC_R1.mLb.clN_peak_17003	11	15569921	15570844	+	18	NA	intron (ENSGALG00000038494, intron 1 of 20)	NA	14336	ENSGALT00000079712	ENSGALG00000038494	ENSGALT00000099173			CMIP			protein_coding	0.018418	0.465368
ATAC_R1.mLb.clN_peak_17006	11	15579844	15580159	+	18	NA	intron (ENSGALG00000038494, intron 1 of 20)	NA	-22379	ENSGALT00000099173	ENSGALG00000038494	ENSGALT00000099173			CMIP			protein_coding	0.022222	0.490506
ATAC_R1.mLb.clN_peak_17008	11	15610831	15611542	+	73	NA	intron (ENSGALG00000038494, intron 2 of 19)	NA	8806	ENSGALT00000099173	ENSGALG00000038494	ENSGALT00000099173			CMIP			protein_coding	0.012658	0.478933
ATAC_R1.mLb.clN_peak_17018	11	15671384	15671569	+	51	NA	Intergenic	NA	-6612	ENSGALT00000050238	ENSGALG00000033507	ENSGALT00000050238						protein_coding	0.010811	0.5
ATAC_R1.mLb.clN_peak_17026	11	15748824	15749400	+	50	NA	intron (ENSGALG00000005467, intron 1 of 4)	NA	1477	ENSGALT00000008780	ENSGALG00000005467	ENSGALT00000008780			HSD17B2			protein_coding	0.013889	0.537262
ATAC_R1.mLb.clN_peak_17031	11	15784069	15784185	+	25	NA	5' UTR (ENSGALG00000005473, exon 2 of 3)	NA	1068	ENSGALT00000096418	ENSGALG00000005473	ENSGALT00000096418			PNAT3			protein_coding	0.034483	0.555556
ATAC_R1.mLb.clN_peak_17034	11	15808662	15809575	+	250	NA	intron (ENSGALG00000031983, intron 1 of 6)	NA	207	ENSGALT00000069736	ENSGALG00000031983	ENSGALT00000076128			MPHOSPH6			protein_coding	0.072289	0.621444
ATAC_R1.mLb.clN_peak_17038	11	15841298	15841814	+	80	NA	intron (ENSGALG00000053008, intron 1 of 2)	NA	-32212	ENSGALT00000076128	ENSGALG00000031983	ENSGALT00000076128			MPHOSPH6			protein_coding	0.065891	0.537718
ATAC_R1.mLb.clN_peak_17048	11	15940393	15940538	+	13	NA	intron (ENSGALG00000053008, intron 1 of 2)	NA	4107	ENSGALT00000107767	ENSGALG00000053008	ENSGALT00000103593						lncRNA	0	0.369863
ATAC_R1.mLb.clN_peak_17052	11	15967189	15968073	+	32	NA	intron (ENSGALG00000005483, intron 1 of 13)	NA	1144	ENSGALT00000008808	ENSGALG00000005483	ENSGALT00000008808			CDH13			protein_coding	0.00905	0.489266
ATAC_R1.mLb.clN_peak_17053	11	15977616	15977757	+	10	NA	intron (ENSGALG00000005483, intron 1 of 13)	NA	11199	ENSGALT00000008808	ENSGALG00000005483	ENSGALT00000008808			CDH13			protein_coding	0.014184	0.394366
ATAC_R1.mLb.clN_peak_1709	1	22236212	22236689	+	21	NA	Intergenic	NA	-4730	ENSGALT00000054219	ENSGALG00000031527	ENSGALT00000071534			ARL8BL			protein_coding	0.006289	0.445607
ATAC_R1.mLb.clN_peak_17090	11	16399492	16399636	+	18	NA	Intergenic	NA	67585	ENSGALT00000097276	ENSGALG00000052314	ENSGALT00000097276						lncRNA	0.020833	0.462069
ATAC_R1.mLb.clN_peak_17103	11	16521786	16522450	+	23	NA	Intergenic	NA	13889	ENSGALT00000065261	ENSGALG00000030803	ENSGALT00000065261						lncRNA	0.073795	0.630075
ATAC_R1.mLb.clN_peak_17121	11	16702426	16703435	+	52	NA	intron (ENSGALG00000049872, intron 1 of 2)	NA	2878	ENSGALT00000100996	ENSGALG00000049872	ENSGALT00000100996						lncRNA	0.00892	0.474257
ATAC_R1.mLb.clN_peak_17122	11	16707983	16708523	+	152	NA	intron (ENSGALG00000049872, intron 2 of 2)	NA	8201	ENSGALT00000100996	ENSGALG00000049872	ENSGALT00000100996						lncRNA	0.009259	0.471349
ATAC_R1.mLb.clN_peak_17127	11	16741167	16742734	+	34	NA	intron (ENSGALG00000035743, intron 1 of 27)	NA	212	ENSGALT00000074820	ENSGALG00000035743	ENSGALT00000074820						pseudogene	0.042757	0.588648
ATAC_R1.mLb.clN_peak_17128	11	16747026	16747350	+	101	NA	intron (ENSGALG00000035743, intron 3 of 27)	NA	5450	ENSGALT00000074820	ENSGALG00000035743	ENSGALT00000074820						pseudogene	0.006173	0.526154
ATAC_R1.mLb.clN_peak_17130	11	16773086	16773533	+	15	NA	intron (ENSGALG00000033137, intron 3 of 8)	NA	2747	ENSGALT00000070930	ENSGALG00000033137	ENSGALT00000070930			TLDC1			protein_coding	0.006711	0.441964
ATAC_R1.mLb.clN_peak_17131	11	16775403	16776252	+	96	NA	intron (ENSGALG00000033137, intron 2 of 8)	NA	229	ENSGALT00000070930	ENSGALG00000033137	ENSGALT00000070930			TLDC1			protein_coding	0.084806	0.607059
ATAC_R1.mLb.clN_peak_17132	11	16780125	16780235	+	19	NA	Intergenic	NA	-4085	ENSGALT00000087079	ENSGALG00000033137	ENSGALT00000070930			TLDC1			protein_coding	0.009091	0.522523
ATAC_R1.mLb.clN_peak_17143	11	16957295	16957483	+	20	NA	Intergenic	NA	-36155	ENSGALT00000039029	ENSGALG00000005708	ENSGALT00000039029			HNF4beta			protein_coding	0.010638	0.481481
ATAC_R1.mLb.clN_peak_17148	11	17044205	17044652	+	32	NA	intron (ENSGALG00000039008, intron 8 of 10)	NA	3231	ENSGALT00000081572	ENSGALG00000039008	ENSGALT00000104980						protein_coding	0.004474	0.455357
ATAC_R1.mLb.clN_peak_17155	11	17176880	17177091	+	28	NA	Intergenic	NA	73729	ENSGALT00000096314	ENSGALG00000049222	ENSGALT00000096314						lncRNA	0.023697	0.485849
ATAC_R1.mLb.clN_peak_17158	11	17290947	17292727	+	95	NA	Intergenic	NA	40110	ENSGALT00000107635	ENSGALG00000051911	ENSGALT00000107635						lncRNA	0.010674	0.471084
ATAC_R1.mLb.clN_peak_17159	11	17297581	17297831	+	26	NA	Intergenic	NA	45979	ENSGALT00000107635	ENSGALG00000051911	ENSGALT00000107635						lncRNA	0.02	0.454183
ATAC_R1.mLb.clN_peak_17179	11	17596790	17596907	+	28	NA	intron (ENSGALG00000005757, intron 2 of 9)	NA	302	ENSGALT00000009243	ENSGALG00000005757	ENSGALT00000009243			IRF8			protein_coding	0.042735	0.576271
ATAC_R1.mLb.clN_peak_17186	11	17646298	17646431	+	24	NA	intron (ENSGALG00000031896, intron 2 of 15)	NA	3936	ENSGALT00000078489	ENSGALG00000031896	ENSGALT00000078489			GSE1			protein_coding	0.082707	0.686567
ATAC_R1.mLb.clN_peak_17187	11	17648540	17648661	+	19	NA	intron (ENSGALG00000031896, intron 1 of 15)	NA	1700	ENSGALT00000078489	ENSGALG00000031896	ENSGALT00000078489			GSE1			protein_coding	0.024793	0.516393
ATAC_R1.mLb.clN_peak_17191	11	17668771	17668882	+	16	NA	Intergenic	NA	-18526	ENSGALT00000078489	ENSGALG00000031896	ENSGALT00000078489			GSE1			protein_coding	0.045045	0.544643
ATAC_R1.mLb.clN_peak_17196	11	17682048	17682182	+	28	NA	Intergenic	NA	-31815	ENSGALT00000078489	ENSGALG00000031896	ENSGALT00000078489			GSE1			protein_coding	0.074627	0.666667
ATAC_R1.mLb.clN_peak_17198	11	17689006	17690053	+	24	NA	Intergenic	NA	33968	ENSGALT00000053222	ENSGALG00000041408	ENSGALT00000053222						protein_coding	0.054441	0.646947
ATAC_R1.mLb.clN_peak_172	1	3689158	3689563	+	13	NA	intron (ENSGALG00000006409, intron 1 of 9)	NA	1255	ENSGALT00000101543	ENSGALG00000006409	ENSGALT00000101543			PODXL			protein_coding	0.019753	0.536946
ATAC_R1.mLb.clN_peak_17200	11	17701119	17701701	+	59	NA	intron (ENSGALG00000041408, intron 1 of 1)	NA	22087	ENSGALT00000053222	ENSGALG00000041408	ENSGALT00000053222						protein_coding	0.060137	0.646655
ATAC_R1.mLb.clN_peak_17203	11	17737900	17738221	+	16	NA	Intergenic	NA	-14563	ENSGALT00000053222	ENSGALG00000041408	ENSGALT00000053222						protein_coding	0.05919	0.627329
ATAC_R1.mLb.clN_peak_17206	11	17765986	17766156	+	12	NA	Intergenic	NA	-5548	ENSGALT00000047237	ENSGALG00000025938	ENSGALT00000047237			KIAA0513			protein_coding	0.047059	0.666667
ATAC_R1.mLb.clN_peak_17207	11	17768537	17768857	+	11	NA	Intergenic	NA	-8174	ENSGALT00000047237	ENSGALG00000025938	ENSGALT00000047237			KIAA0513			protein_coding	0.034375	0.507788
ATAC_R1.mLb.clN_peak_17208	11	17769511	17770201	+	30	NA	Intergenic	NA	-9333	ENSGALT00000047237	ENSGALG00000025938	ENSGALT00000047237			KIAA0513			protein_coding	0.008696	0.532562
ATAC_R1.mLb.clN_peak_17212	11	17794838	17795017	+	23	NA	Intergenic	NA	-1454	ENSGALT00000101886	ENSGALG00000055010	ENSGALT00000101886			MAP1LC3B2			protein_coding	0.011173	0.494444
ATAC_R1.mLb.clN_peak_17214	11	17823660	17823830	+	23	NA	intron (ENSGALG00000034166, intron 2 of 12)	NA	25561	ENSGALT00000054303	ENSGALG00000034166	ENSGALT00000054303			ZCCHC14			protein_coding	0.005882	0.561404
ATAC_R1.mLb.clN_peak_17216	11	17883826	17884905	+	22	NA	intron (ENSGALG00000029424, intron 2 of 4)	NA	17802	ENSGALT00000072180	ENSGALG00000029424	ENSGALT00000072180			JPH3			protein_coding	0.017609	0.552778
ATAC_R1.mLb.clN_peak_17218	11	17903991	17904284	+	14	NA	intron (ENSGALG00000029424, intron 4 of 4)	NA	36054	ENSGALT00000052703	ENSGALG00000037315	ENSGALT00000052703			KLHDC4			protein_coding	0.047782	0.608844
ATAC_R1.mLb.clN_peak_17228	11	17999608	18000708	+	19	NA	intron (ENSGALG00000005855, intron 1 of 6)	NA	263	ENSGALT00000009408	ENSGALG00000005855	ENSGALT00000009408			CA5B			protein_coding	0.081818	0.607629
ATAC_R1.mLb.clN_peak_17233	11	18091498	18091792	+	13	NA	intron (ENSGALG00000005872, intron 12 of 13)	NA	-51659	ENSGALT00000066243	ENSGALG00000042565	ENSGALT00000066243						lncRNA	0.034014	0.525424
ATAC_R1.mLb.clN_peak_17236	11	18165506	18165747	+	10	NA	Intergenic	NA	-6791	ENSGALT00000097141	ENSGALG00000052966	ENSGALT00000103273						lncRNA	0.016598	0.524793
ATAC_R1.mLb.clN_peak_17240	11	18251417	18251534	+	17	NA	Intergenic	NA	-69541	ENSGALT00000100845	ENSGALG00000047024	ENSGALT00000100845						protein_coding	0.008547	0.584746
ATAC_R1.mLb.clN_peak_17243	11	18298440	18298699	+	19	NA	Intergenic	NA	-22447	ENSGALT00000100845	ENSGALG00000047024	ENSGALT00000100845						protein_coding	0.042471	0.646154
ATAC_R1.mLb.clN_peak_17244	11	18300100	18300516	+	49	NA	Intergenic	NA	-20708	ENSGALT00000100845	ENSGALG00000047024	ENSGALT00000100845						protein_coding	0.033654	0.597122
ATAC_R1.mLb.clN_peak_1725	1	22359301	22359893	+	118	NA	intron (ENSGALG00000008797, intron 1 of 10)	NA	8508	ENSGALT00000014301	ENSGALG00000008797	ENSGALT00000014301			WASL			protein_coding	0.005068	0.470489
ATAC_R1.mLb.clN_peak_17256	11	18464821	18465679	+	15	NA	intron (ENSGALG00000031000, intron 1 of 4)	NA	314	ENSGALT00000049652	ENSGALG00000031000	ENSGALT00000087257			APRT			protein_coding	0.052448	0.649593
ATAC_R1.mLb.clN_peak_1726	1	22365471	22365927	+	13	NA	intron (ENSGALG00000008797, intron 1 of 10)	NA	14610	ENSGALT00000014301	ENSGALG00000008797	ENSGALT00000014301			WASL			protein_coding	0.008772	0.40919
ATAC_R1.mLb.clN_peak_17261	11	18561881	18562111	+	12	NA	intron (ENSGALG00000030040, intron 1 of 10)	NA	433	ENSGALT00000070489	ENSGALG00000030040	ENSGALT00000070489			CDH15			protein_coding	0.117391	0.757576
ATAC_R1.mLb.clN_peak_17262	11	18574675	18574808	+	14	NA	intron (ENSGALG00000030040, intron 2 of 7)	NA	9606	ENSGALT00000079145	ENSGALG00000030040	ENSGALT00000070489			CDH15			protein_coding	0.052632	0.597015
ATAC_R1.mLb.clN_peak_17263	11	18594943	18595436	+	20	NA	intron (ENSGALG00000030040, intron 8 of 10)	NA	-9120	ENSGALT00000060683	ENSGALG00000030040	ENSGALT00000070489			CDH15			protein_coding	0.030426	0.532389
ATAC_R1.mLb.clN_peak_17267	11	18640896	18641250	+	49	NA	intron (ENSGALG00000052842, intron 2 of 12)	NA	-10612	ENSGALT00000042239	ENSGALG00000025326	ENSGALT00000042239			gga-mir-1560			miRNA	0.059322	0.664789
ATAC_R1.mLb.clN_peak_17268	11	18656222	18656717	+	14	NA	intron (ENSGALG00000052842, intron 2 of 12)	NA	-26008	ENSGALT00000042239	ENSGALG00000025326	ENSGALT00000042239			gga-mir-1560			miRNA	0.048485	0.673387
ATAC_R1.mLb.clN_peak_17269	11	18669682	18670019	+	14	NA	intron (ENSGALG00000052842, intron 2 of 12)	NA	12946	ENSGALT00000060882	ENSGALG00000036130	ENSGALT00000060882			gga-mir-1785			miRNA	0.065282	0.662722
ATAC_R1.mLb.clN_peak_1727	1	22369605	22369915	+	12	NA	intron (ENSGALG00000008797, intron 1 of 10)	NA	18671	ENSGALT00000014301	ENSGALG00000008797	ENSGALT00000014301			WASL			protein_coding	0.006452	0.498392
ATAC_R1.mLb.clN_peak_17295	11	18892368	18892965	+	19	NA	intron (ENSGALG00000035882, intron 9 of 14)	NA	10941	ENSGALT00000047643	ENSGALG00000035882	ENSGALT00000104228			TANGO6			protein_coding	0.018425	0.573579
ATAC_R1.mLb.clN_peak_173	1	3690541	3691686	+	19	NA	intron (ENSGALG00000006409, intron 1 of 9)	NA	3008	ENSGALT00000101543	ENSGALG00000006409	ENSGALT00000101543			PODXL			protein_coding	0.016594	0.488656
ATAC_R1.mLb.clN_peak_17304	11	18983915	18984307	+	19	NA	intron (ENSGALG00000039300, intron 1 of 13)	NA	2003	ENSGALT00000074746	ENSGALG00000039300	ENSGALT00000074746			NFAT5			protein_coding	0.015306	0.46056
ATAC_R1.mLb.clN_peak_17308	11	19048558	19049391	+	45	NA	intron (ENSGALG00000000699, intron 3 of 22)	NA	4336	ENSGALT00000055498	ENSGALG00000000699	ENSGALT00000055498			WWP2			protein_coding	0.058824	0.598321
ATAC_R1.mLb.clN_peak_17309	11	19057162	19057352	+	30	NA	intron (ENSGALG00000000699, intron 6 of 22)	NA	-11401	ENSGALT00000028968	ENSGALG00000018261	ENSGALT00000028968			gga-mir-140			miRNA	0.073684	0.670157
ATAC_R1.mLb.clN_peak_17310	11	19064662	19065230	+	32	NA	intron (ENSGALG00000000699, intron 9 of 22)	NA	-3712	ENSGALT00000028968	ENSGALG00000018261	ENSGALT00000028968			gga-mir-140			miRNA	0.047535	0.667838
ATAC_R1.mLb.clN_peak_17312	11	19128960	19130407	+	15	NA	Intergenic	NA	-49536	ENSGALT00000001001	ENSGALG00000000707	ENSGALT00000001001			PSMD7			protein_coding	0.05736	0.566298
ATAC_R1.mLb.clN_peak_17313	11	19168747	19169017	+	14	NA	Intergenic	NA	-30629	ENSGALT00000107951	ENSGALG00000053123	ENSGALT00000107951						lncRNA	0.007407	0.557196
ATAC_R1.mLb.clN_peak_17319	11	19381272	19381769	+	16	NA	Intergenic	NA	107886	ENSGALT00000042296	ENSGALG00000025383	ENSGALT00000042296			gga-mir-1699			miRNA	0.036217	0.526104
ATAC_R1.mLb.clN_peak_17322	11	19442848	19443272	+	19	NA	Intergenic	NA	46346	ENSGALT00000042296	ENSGALG00000025383	ENSGALT00000042296			gga-mir-1699			miRNA	0.042453	0.661176
ATAC_R1.mLb.clN_peak_17330	11	19509493	19509738	+	36	NA	intron (ENSGALG00000000713, intron 2 of 8)	NA	16429	ENSGALT00000063417	ENSGALG00000000713	ENSGALT00000063417			ZFHX3			protein_coding	0.032653	0.53252
ATAC_R1.mLb.clN_peak_17331	11	19538815	19539264	+	57	NA	intron (ENSGALG00000000713, intron 3 of 8)	NA	45853	ENSGALT00000063417	ENSGALG00000000713	ENSGALT00000063417			ZFHX3			protein_coding	0.033408	0.648889
ATAC_R1.mLb.clN_peak_17334	11	19600157	19600299	+	33	NA	intron (ENSGALG00000000713, intron 9 of 9)	NA	-62455	ENSGALT00000092295	ENSGALG00000050622	ENSGALT00000092295						lncRNA	0.014085	0.573427
ATAC_R1.mLb.clN_peak_17335	11	19604558	19605218	+	170	NA	intron (ENSGALG00000000713, intron 9 of 9)	NA	-57795	ENSGALT00000092295	ENSGALG00000050622	ENSGALT00000092295						lncRNA	0.098485	0.649017
ATAC_R1.mLb.clN_peak_17344	11	19756557	19756671	+	42	NA	Intergenic	NA	-5906	ENSGALT00000043828	ENSGALG00000028253	ENSGALT00000043828			ATXN1L			protein_coding	0.008772	0.582609
ATAC_R1.mLb.clN_peak_17348	11	19830162	19831317	+	32	NA	Intergenic	NA	-5313	ENSGALT00000001314	ENSGALG00000000893	ENSGALT00000001314			TAT			protein_coding	0.097835	0.686851
ATAC_R1.mLb.clN_peak_17372	12	599643	599821	+	31	NA	Intergenic	NA	-42223	ENSGALT00000060040	ENSGALG00000041650	ENSGALT00000060040			DUSP7			protein_coding	0	0.564246
ATAC_R1.mLb.clN_peak_17373	12	600686	601250	+	35	NA	Intergenic	NA	-40987	ENSGALT00000060040	ENSGALG00000041650	ENSGALT00000060040			DUSP7			protein_coding	0.005319	0.499115
ATAC_R1.mLb.clN_peak_17387	12	1091638	1091818	+	17	NA	intron (ENSGALG00000035596, intron 5 of 13)	NA	8792	ENSGALT00000055942	ENSGALG00000035596	ENSGALT00000055942			NT5DC2			protein_coding	0.005556	0.524862
ATAC_R1.mLb.clN_peak_17388	12	1096820	1096992	+	22	NA	intron (ENSGALG00000035596, intron 1 of 13)	NA	3614	ENSGALT00000055942	ENSGALG00000035596	ENSGALT00000055942			NT5DC2			protein_coding	0.052326	0.618497
ATAC_R1.mLb.clN_peak_1739	1	22428839	22430033	+	77	NA	Intergenic	NA	-3659	ENSGALT00000014313	ENSGALG00000008805	ENSGALT00000014313			LMOD2			protein_coding	0.010888	0.476987
ATAC_R1.mLb.clN_peak_174	1	3699931	3700125	+	13	NA	intron (ENSGALG00000006409, intron 1 of 9)	NA	11923	ENSGALT00000101543	ENSGALG00000006409	ENSGALT00000101543			PODXL			protein_coding	0.005155	0.533333
ATAC_R1.mLb.clN_peak_17403	12	1723450	1723650	+	15	NA	intron (ENSGALG00000002016, intron 1 of 17)	NA	2670	ENSGALT00000036292	ENSGALG00000002016	ENSGALT00000058550			PRKCD			protein_coding	0.005	0.497512
ATAC_R1.mLb.clN_peak_17408	12	1817740	1818030	+	17	NA	intron (ENSGALG00000002099, intron 1 of 14)	NA	1303	ENSGALT00000098781	ENSGALG00000002099	ENSGALT00000106892						protein_coding	0.093103	0.618557
ATAC_R1.mLb.clN_peak_17409	12	1831594	1831862	+	22	NA	Intergenic	NA	-3900	ENSGALT00000003276	ENSGALG00000002099	ENSGALT00000106892						protein_coding	0.037313	0.572491
ATAC_R1.mLb.clN_peak_17410	12	1832320	1832647	+	17	NA	Intergenic	NA	-4655	ENSGALT00000003276	ENSGALG00000002099	ENSGALT00000106892						protein_coding	0.015291	0.567073
ATAC_R1.mLb.clN_peak_17412	12	1844782	1845083	+	25	NA	Intergenic	NA	-1494	ENSGALT00000003341	ENSGALG00000002138	ENSGALT00000003341			HYAL2			protein_coding	0.056478	0.672185
ATAC_R1.mLb.clN_peak_17413	12	1846452	1846649	+	14	NA	Intergenic	NA	-3112	ENSGALT00000003341	ENSGALG00000002138	ENSGALT00000003341			HYAL2			protein_coding	0.071066	0.626263
ATAC_R1.mLb.clN_peak_17419	12	1966755	1967334	+	16	NA	intron (ENSGALG00000038242, intron 2 of 37)	NA	21624	ENSGALT00000100548	ENSGALG00000038242	ENSGALT00000100548			CACNA2D2			protein_coding	0.02418	0.539655
ATAC_R1.mLb.clN_peak_17425	12	2130686	2130954	+	21	NA	Intergenic	NA	9344	ENSGALT00000098382	ENSGALG00000053192	ENSGALT00000098382						lncRNA	0.014925	0.550186
ATAC_R1.mLb.clN_peak_17433	12	2282060	2282306	+	23	NA	intron (ENSGALG00000002283, intron 2 of 10)	NA	8414	ENSGALT00000100515	ENSGALG00000002283	ENSGALT00000091044			MAPKAPK3			protein_coding	0.03252	0.643725
ATAC_R1.mLb.clN_peak_17435	12	2295420	2295604	+	12	NA	intron (ENSGALG00000002283, intron 2 of 10)	NA	-20085	ENSGALT00000094571	ENSGALG00000049719	ENSGALT00000094571						lncRNA	0.021739	0.535135
ATAC_R1.mLb.clN_peak_17451	12	2620097	2620244	+	23	NA	intron (ENSGALG00000002335, intron 52 of 53)	NA	6248	ENSGALT00000045735	ENSGALG00000027850	ENSGALT00000045735			RF02271			misc_RNA	0.040816	0.567568
ATAC_R1.mLb.clN_peak_17471	12	2884841	2885436	+	24	NA	intron (ENSGALG00000037784, intron 1 of 2)	NA	13394	ENSGALT00000065253	ENSGALG00000037784	ENSGALT00000065253			DAG1			protein_coding	0.016807	0.563758
ATAC_R1.mLb.clN_peak_17472	12	2891659	2892071	+	12	NA	intron (ENSGALG00000037784, intron 1 of 2)	NA	6667	ENSGALT00000065253	ENSGALG00000037784	ENSGALT00000065253			DAG1			protein_coding	0.053398	0.561743
ATAC_R1.mLb.clN_peak_17473	12	2899670	2900038	+	15	NA	Intergenic	NA	-1322	ENSGALT00000065253	ENSGALG00000037784	ENSGALT00000065253			DAG1			protein_coding	0.065217	0.639566
ATAC_R1.mLb.clN_peak_17489	12	3260452	3260572	+	17	NA	intron (ENSGALG00000003806, intron 1 of 5)	NA	1793	ENSGALT00000089943	ENSGALG00000003806	ENSGALT00000034226			RHOA			protein_coding	0.008333	0.553719
ATAC_R1.mLb.clN_peak_17498	12	3429405	3429667	+	25	NA	Intergenic	NA	-12734	ENSGALT00000006843	ENSGALG00000004297	ENSGALT00000006843			DNAH1			protein_coding	0.064885	0.604563
ATAC_R1.mLb.clN_peak_175	1	3702163	3702276	+	14	NA	intron (ENSGALG00000006409, intron 1 of 9)	NA	14114	ENSGALT00000101543	ENSGALG00000006409	ENSGALT00000101543			PODXL			protein_coding	0	0.5
ATAC_R1.mLb.clN_peak_17500	12	3443486	3443734	+	12	NA	intron (ENSGALG00000004297, intron 2 of 77)	NA	1340	ENSGALT00000094856	ENSGALG00000004297	ENSGALT00000006843			DNAH1			protein_coding	0.008065	0.473896
ATAC_R1.mLb.clN_peak_17519	12	3661344	3662078	+	35	NA	Intergenic	NA	-2558	ENSGALT00000071108	ENSGALG00000004661	ENSGALT00000071108			SHISA5			protein_coding	0.057221	0.602721
ATAC_R1.mLb.clN_peak_17526	12	3729025	3729741	+	143	NA	intron (ENSGALG00000004684, intron 2 of 12)	NA	10595	ENSGALT00000007462	ENSGALG00000004684	ENSGALT00000007462			IPPK			protein_coding	0.01257	0.478382
ATAC_R1.mLb.clN_peak_17532	12	3769833	3769947	+	31	NA	intron (ENSGALG00000004695, intron 2 of 9)	NA	7618	ENSGALT00000007480	ENSGALG00000004695	ENSGALT00000007480			ECM2			protein_coding	0	0.443478
ATAC_R1.mLb.clN_peak_17536	12	3882342	3882976	+	79	NA	intron (ENSGALG00000044083, intron 1 of 6)	NA	2463	ENSGALT00000089721	ENSGALG00000044083	ENSGALT00000089721						lncRNA	0.023659	0.527559
ATAC_R1.mLb.clN_peak_17537	12	3886258	3887045	+	66	NA	intron (ENSGALG00000044083, intron 1 of 6)	NA	-4190	ENSGALT00000102023	ENSGALG00000044083	ENSGALT00000089721						lncRNA	0.016518	0.484772
ATAC_R1.mLb.clN_peak_17538	12	3899341	3899676	+	78	NA	intron (ENSGALG00000044083, intron 4 of 6)	NA	8667	ENSGALT00000102023	ENSGALG00000044083	ENSGALT00000089721						lncRNA	0.014925	0.502976
ATAC_R1.mLb.clN_peak_17557	12	4059043	4059535	+	55	NA	Intergenic	NA	-63540	ENSGALT00000098468	ENSGALG00000052595	ENSGALT00000101712						lncRNA	0.006098	0.442191
ATAC_R1.mLb.clN_peak_17559	12	4064382	4064826	+	102	NA	Intergenic	NA	-58225	ENSGALT00000098468	ENSGALG00000052595	ENSGALT00000101712						lncRNA	0.015766	0.539326
ATAC_R1.mLb.clN_peak_17560	12	4072540	4072754	+	95	NA	Intergenic	NA	-50182	ENSGALT00000098468	ENSGALG00000052595	ENSGALT00000101712						lncRNA	0.014019	0.55814
ATAC_R1.mLb.clN_peak_1759	1	22640077	22640334	+	20	NA	Intergenic	NA	-30086	ENSGALT00000014508	ENSGALG00000008926	ENSGALT00000091929			CADPS2			protein_coding	0.011673	0.453488
ATAC_R1.mLb.clN_peak_17596	12	4303498	4303873	+	13	NA	intron (ENSGALG00000030908, intron 2 of 21)	NA	56111	ENSGALT00000104664	ENSGALG00000030908	ENSGALT00000046962						protein_coding	0.010667	0.50266
ATAC_R1.mLb.clN_peak_1767	1	22686859	22687975	+	140	NA	intron (ENSGALG00000008926, intron 1 of 30)	NA	17126	ENSGALT00000051038	ENSGALG00000008926	ENSGALT00000091929			CADPS2			protein_coding	0.006272	0.468218
ATAC_R1.mLb.clN_peak_17679	12	4916797	4917140	+	111	NA	intron (ENSGALG00000004937, intron 3 of 5)	NA	22345	ENSGALT00000099011	ENSGALG00000029396	ENSGALT00000052482						lncRNA	0.008746	0.438953
ATAC_R1.mLb.clN_peak_17680	12	4919309	4919831	+	191	NA	intron (ENSGALG00000004937, intron 3 of 5)	NA	23811	ENSGALT00000007902	ENSGALG00000004937	ENSGALT00000007902			VGLL4			protein_coding	0.009579	0.489484
ATAC_R1.mLb.clN_peak_17681	12	4923047	4923181	+	21	NA	intron (ENSGALG00000004937, intron 2 of 5)	NA	20267	ENSGALT00000007902	ENSGALG00000004937	ENSGALT00000007902			VGLL4			protein_coding	0.014925	0.518519
ATAC_R1.mLb.clN_peak_17685	12	4942254	4942529	+	109	NA	intron (ENSGALG00000004937, intron 2 of 5)	NA	990	ENSGALT00000007902	ENSGALG00000004937	ENSGALT00000007902			VGLL4			protein_coding	0.050909	0.557971
ATAC_R1.mLb.clN_peak_17687	12	4964786	4966144	+	87	NA	intron (ENSGALG00000004937, intron 2 of 5)	NA	11406	ENSGALT00000044326	ENSGALG00000004937	ENSGALT00000007902			VGLL4			protein_coding	0.012518	0.408389
ATAC_R1.mLb.clN_peak_17726	12	5387857	5388389	+	24	NA	intron (ENSGALG00000004998, intron 1 of 17)	NA	4227	ENSGALT00000055408	ENSGALG00000004998	ENSGALT00000033956			RAF1			protein_coding	0.039474	0.491557
ATAC_R1.mLb.clN_peak_17747	12	5564416	5564852	+	70	NA	intron (ENSGALG00000005024, intron 2 of 7)	NA	26550	ENSGALT00000036273	ENSGALG00000005024	ENSGALT00000036273						protein_coding	0.009174	0.439359
ATAC_R1.mLb.clN_peak_17766	12	5732890	5733416	+	17	NA	intron (ENSGALG00000005042, intron 1 of 13)	NA	9419	ENSGALT00000096669	ENSGALG00000005042	ENSGALT00000096669			IQSEC1			protein_coding	0.009506	0.425047
ATAC_R1.mLb.clN_peak_17770	12	5752491	5752705	+	15	NA	intron (ENSGALG00000005042, intron 1 of 13)	NA	-10026	ENSGALT00000096669	ENSGALG00000005042	ENSGALT00000096669			IQSEC1			protein_coding	0.018692	0.572093
ATAC_R1.mLb.clN_peak_17784	12	5835864	5837169	+	93	NA	intron (ENSGALG00000036916, intron 2 of 3)	NA	-43636	ENSGALT00000008081	ENSGALG00000005042	ENSGALT00000096669			IQSEC1			protein_coding	0.042912	0.563553
ATAC_R1.mLb.clN_peak_17794	12	5909228	5909396	+	14	NA	intron (ENSGALG00000036916, intron 1 of 2)	NA	59715	ENSGALT00000092255	ENSGALG00000036916	ENSGALT00000092255						protein_coding	0.005952	0.384615
ATAC_R1.mLb.clN_peak_17810	12	6098815	6100044	+	360	NA	Intergenic	NA	-1092	ENSGALT00000008165	ENSGALG00000005092	ENSGALT00000008165			HDAC11			protein_coding	0.096827	0.661789
ATAC_R1.mLb.clN_peak_17822	12	6184098	6185446	+	104	NA	Intergenic	NA	-25393	ENSGALT00000008222	ENSGALG00000005120	ENSGALT00000008222			FBLN2			protein_coding	0.062315	0.58636
ATAC_R1.mLb.clN_peak_17824	12	6192368	6193003	+	50	NA	Intergenic	NA	-17480	ENSGALT00000008222	ENSGALG00000005120	ENSGALT00000008222			FBLN2			protein_coding	0.009449	0.43239
ATAC_R1.mLb.clN_peak_17830	12	6214098	6214300	+	92	NA	intron (ENSGALG00000005120, intron 1 of 15)	NA	4034	ENSGALT00000008222	ENSGALG00000005120	ENSGALT00000008222			FBLN2			protein_coding	0.009901	0.640394
ATAC_R1.mLb.clN_peak_17831	12	6217027	6217504	+	213	NA	intron (ENSGALG00000005120, intron 1 of 15)	NA	7100	ENSGALT00000008222	ENSGALG00000005120	ENSGALT00000008222			FBLN2			protein_coding	0.012579	0.495816
ATAC_R1.mLb.clN_peak_17833	12	6225505	6226342	+	16	NA	intron (ENSGALG00000005120, intron 1 of 15)	NA	15758	ENSGALT00000008222	ENSGALG00000005120	ENSGALT00000008222			FBLN2			protein_coding	0.010753	0.436754
ATAC_R1.mLb.clN_peak_17837	12	6257946	6258314	+	22	NA	intron (ENSGALG00000005120, intron 6 of 15)	NA	-24778	ENSGALT00000097159	ENSGALG00000047733	ENSGALT00000097159						lncRNA	0.002717	0.414634
ATAC_R1.mLb.clN_peak_17838	12	6262314	6263154	+	148	NA	intron (ENSGALG00000005120, intron 7 of 15)	NA	-20174	ENSGALT00000097159	ENSGALG00000047733	ENSGALT00000097159						lncRNA	0.016667	0.450654
ATAC_R1.mLb.clN_peak_1784	1	22898859	22899619	+	30	NA	intron (ENSGALG00000008926, intron 17 of 30)	NA	-78401	ENSGALT00000014537	ENSGALG00000008941	ENSGALT00000014537			FEZF1			protein_coding	0.014474	0.480946
ATAC_R1.mLb.clN_peak_17845	12	6308303	6309002	+	19	NA	intron (ENSGALG00000047733, intron 1 of 3)	NA	25717	ENSGALT00000098964	ENSGALG00000047733	ENSGALT00000097159						lncRNA	0.011445	0.542857
ATAC_R1.mLb.clN_peak_17880	12	6497313	6498898	+	276	NA	Intergenic	NA	-7811	ENSGALT00000028973	ENSGALG00000018266	ENSGALT00000028973			gga-let-7a-1			miRNA	0.109779	0.688525
ATAC_R1.mLb.clN_peak_17885	12	6523290	6524213	+	256	NA	Intergenic	NA	-8883	ENSGALT00000036271	ENSGALG00000005128	ENSGALT00000099251			PTPDC1			protein_coding	0.102925	0.674242
ATAC_R1.mLb.clN_peak_17904	12	6625385	6625762	+	26	NA	Intergenic	NA	-61854	ENSGALT00000101396	ENSGALG00000050679	ENSGALT00000101396						lncRNA	0.018568	0.505291
ATAC_R1.mLb.clN_peak_17910	12	6657066	6657213	+	16	NA	Intergenic	NA	-30288	ENSGALT00000101396	ENSGALG00000050679	ENSGALT00000101396						lncRNA	0	0.391892
ATAC_R1.mLb.clN_peak_17911	12	6662420	6663568	+	16	NA	Intergenic	NA	-24433	ENSGALT00000101396	ENSGALG00000050679	ENSGALT00000101396						lncRNA	0.013066	0.464752
ATAC_R1.mLb.clN_peak_17931	12	6777200	6777323	+	15	NA	intron (ENSGALG00000039208, intron 1 of 21)	NA	1512	ENSGALT00000061326	ENSGALG00000039208	ENSGALT00000092907			PHF2			protein_coding	0.097561	0.685484
ATAC_R1.mLb.clN_peak_17951	12	6964939	6966499	+	85	NA	intron (ENSGALG00000038850, intron 1 of 25)	NA	10082	ENSGALT00000081539	ENSGALG00000038850	ENSGALT00000066447			WNK2			protein_coding	0.028846	0.525304
ATAC_R1.mLb.clN_peak_17952	12	6971626	6972114	+	23	NA	intron (ENSGALG00000038850, intron 1 of 25)	NA	3931	ENSGALT00000081539	ENSGALG00000038850	ENSGALT00000066447			WNK2			protein_coding	0.022541	0.513292
ATAC_R1.mLb.clN_peak_17953	12	6972687	6973055	+	131	NA	intron (ENSGALG00000038850, intron 1 of 25)	NA	2930	ENSGALT00000081539	ENSGALG00000038850	ENSGALT00000066447			WNK2			protein_coding	0.024457	0.598916
ATAC_R1.mLb.clN_peak_17970	12	7089460	7091730	+	18	NA	Intergenic	NA	-8352	ENSGALT00000096497	ENSGALG00000025886	ENSGALT00000096497			SUSD3			protein_coding	0.014978	0.51299
ATAC_R1.mLb.clN_peak_17970-2	12	7089460	7091730	+	18	NA	Intergenic	NA	-8352	ENSGALT00000096497	ENSGALG00000025886	ENSGALT00000096497			SUSD3			protein_coding	0.014978	0.51299
ATAC_R1.mLb.clN_peak_17970-3	12	7089460	7091730	+	18	NA	Intergenic	NA	-8352	ENSGALT00000096497	ENSGALG00000025886	ENSGALT00000096497			SUSD3			protein_coding	0.014978	0.51299
ATAC_R1.mLb.clN_peak_17970-4	12	7089460	7091730	+	18	NA	Intergenic	NA	-8352	ENSGALT00000096497	ENSGALG00000025886	ENSGALT00000096497			SUSD3			protein_coding	0.014978	0.51299
ATAC_R1.mLb.clN_peak_17972	12	7099681	7099998	+	16	NA	Intergenic	NA	-17596	ENSGALT00000096497	ENSGALG00000025886	ENSGALT00000096497			SUSD3			protein_coding	0.0347	0.509434
ATAC_R1.mLb.clN_peak_17974	12	7135325	7135972	+	174	NA	intron (ENSGALG00000005237, intron 7 of 18)	NA	25219	ENSGALT00000100503	ENSGALG00000005237	ENSGALT00000059485			FGD3			protein_coding	0.01391	0.584877
ATAC_R1.mLb.clN_peak_17975	12	7145393	7145930	+	72	NA	intron (ENSGALG00000005237, intron 4 of 18)	NA	15206	ENSGALT00000100503	ENSGALG00000005237	ENSGALT00000059485			FGD3			protein_coding	0.024209	0.552045
ATAC_R1.mLb.clN_peak_17976	12	7147649	7148016	+	54	NA	intron (ENSGALG00000005237, intron 4 of 18)	NA	13035	ENSGALT00000100503	ENSGALG00000005237	ENSGALT00000059485			FGD3			protein_coding	0.00545	0.456522
ATAC_R1.mLb.clN_peak_17977	12	7159055	7160494	+	32	NA	intron (ENSGALG00000005237, intron 1 of 18)	NA	1093	ENSGALT00000100503	ENSGALG00000005237	ENSGALT00000059485			FGD3			protein_coding	0.011814	0.506944
ATAC_R1.mLb.clN_peak_17978	12	7164713	7165300	+	22	NA	intron (ENSGALG00000005237, intron 1 of 18)	NA	-4139	ENSGALT00000100503	ENSGALG00000005237	ENSGALT00000059485			FGD3			protein_coding	0.006814	0.433673
ATAC_R1.mLb.clN_peak_17979	12	7172358	7172602	+	15	NA	intron (ENSGALG00000005237, intron 1 of 18)	NA	-11613	ENSGALT00000100503	ENSGALG00000005237	ENSGALT00000059485			FGD3			protein_coding	0	0.42449
ATAC_R1.mLb.clN_peak_17980	12	7179368	7180104	+	33	NA	intron (ENSGALG00000005237, intron 1 of 18)	NA	-18869	ENSGALT00000100503	ENSGALG00000005237	ENSGALT00000059485			FGD3			protein_coding	0.050272	0.559023
ATAC_R1.mLb.clN_peak_17986	12	7270013	7270337	+	29	NA	intron (ENSGALG00000005249, intron 2 of 8)	NA	28497	ENSGALT00000008433	ENSGALG00000005249	ENSGALT00000008433			BICD2			protein_coding	0.018519	0.52
ATAC_R1.mLb.clN_peak_17989	12	7280938	7282370	+	36	NA	intron (ENSGALG00000005249, intron 2 of 8)	NA	17018	ENSGALT00000008433	ENSGALG00000005249	ENSGALT00000008433			BICD2			protein_coding	0.013966	0.510816
ATAC_R1.mLb.clN_peak_17990	12	7285682	7285828	+	49	NA	intron (ENSGALG00000005249, intron 2 of 8)	NA	12917	ENSGALT00000008433	ENSGALG00000005249	ENSGALT00000008433			BICD2			protein_coding	0.006849	0.469388
ATAC_R1.mLb.clN_peak_17991	12	7291205	7291938	+	91	NA	intron (ENSGALG00000005249, intron 2 of 8)	NA	7101	ENSGALT00000008433	ENSGALG00000005249	ENSGALT00000008433			BICD2			protein_coding	0.042292	0.565395
ATAC_R1.mLb.clN_peak_17997	12	7314844	7315293	+	12	NA	Intergenic	NA	-16175	ENSGALT00000104080	ENSGALG00000005249	ENSGALT00000008433			BICD2			protein_coding	0.020045	0.517778
ATAC_R1.mLb.clN_peak_18007	12	7431739	7431992	+	23	NA	Intergenic	NA	-18965	ENSGALT00000054403	ENSGALG00000041547	ENSGALT00000054403			DCP1A			protein_coding	0.023715	0.507874
ATAC_R1.mLb.clN_peak_18019	12	7543069	7544160	+	46	NA	intron (ENSGALG00000005332, intron 9 of 47)	NA	87909	ENSGALT00000008609	ENSGALG00000005363	ENSGALT00000008609			CHDH			protein_coding	0.011916	0.406593
ATAC_R1.mLb.clN_peak_18036	12	7707647	7707841	+	11	NA	Intergenic	NA	-13037	ENSGALT00000008674	ENSGALG00000005400	ENSGALT00000092194			CACNA2D3			protein_coding	0	0.441026
ATAC_R1.mLb.clN_peak_18037	12	7708423	7708682	+	105	NA	Intergenic	NA	-12229	ENSGALT00000008674	ENSGALG00000005400	ENSGALT00000092194			CACNA2D3			protein_coding	0	0.465385
ATAC_R1.mLb.clN_peak_18043	12	7759773	7759959	+	19	NA	intron (ENSGALG00000005400, intron 2 of 34)	NA	39085	ENSGALT00000106889	ENSGALG00000005400	ENSGALT00000092194			CACNA2D3			protein_coding	0.005376	0.42246
ATAC_R1.mLb.clN_peak_18071	12	7984681	7985562	+	365	NA	intron (ENSGALG00000005400, intron 12 of 34)	NA	76596	ENSGALT00000092194	ENSGALG00000005400	ENSGALT00000092194			CACNA2D3			protein_coding	0.00454	0.421769
ATAC_R1.mLb.clN_peak_18082	12	8180138	8181066	+	385	NA	Intergenic	NA	-10877	ENSGALT00000105383	ENSGALG00000050673	ENSGALT00000105383						lncRNA	0.045259	0.547901
ATAC_R1.mLb.clN_peak_18101	12	8304177	8304668	+	16	NA	intron (ENSGALG00000034168, intron 4 of 4)	NA	10801	ENSGALT00000070747	ENSGALG00000034168	ENSGALT00000070747			WNT5A			protein_coding	0.016293	0.54065
ATAC_R1.mLb.clN_peak_18107	12	8343939	8344977	+	131	NA	Intergenic	NA	-20133	ENSGALT00000105626	ENSGALG00000054043	ENSGALT00000099461						lncRNA	0.026975	0.559192
ATAC_R1.mLb.clN_peak_18132	12	8519594	8520272	+	59	NA	intron (ENSGALG00000005419, intron 12 of 14)	NA	-195608	ENSGALT00000105626	ENSGALG00000054043	ENSGALT00000099461						lncRNA	0.007375	0.400589
ATAC_R1.mLb.clN_peak_18136	12	8538472	8539057	+	43	NA	intron (ENSGALG00000005419, intron 11 of 14)	NA	201368	ENSGALT00000057683	ENSGALG00000005419	ENSGALT00000008705			ERC2			protein_coding	0.006838	0.467577
ATAC_R1.mLb.clN_peak_18158	12	8873271	8874180	+	17	NA	intron (ENSGALG00000005481, intron 4 of 12)	NA	-12282	ENSGALT00000008805	ENSGALG00000005481	ENSGALT00000104431			ARHGEF3			protein_coding	0.006601	0.436264
ATAC_R1.mLb.clN_peak_18164	12	8933376	8933598	+	37	NA	intron (ENSGALG00000005481, intron 1 of 12)	NA	8325	ENSGALT00000104431	ENSGALG00000005481	ENSGALT00000104431			ARHGEF3			protein_coding	0.009009	0.609865
ATAC_R1.mLb.clN_peak_18171	12	8985379	8985593	+	74	NA	intron (ENSGALG00000005499, intron 1 of 12)	NA	2844	ENSGALT00000008827	ENSGALG00000005499	ENSGALT00000008827			IL17RD			protein_coding	0	0.460465
ATAC_R1.mLb.clN_peak_18177	12	9149540	9149811	+	16	NA	intron (ENSGALG00000005656, intron 1 of 19)	NA	1716	ENSGALT00000065186	ENSGALG00000005656	ENSGALT00000065186			DENND6A			protein_coding	0.01107	0.455882
ATAC_R1.mLb.clN_peak_18179	12	9156118	9157492	+	221	NA	Intergenic	NA	-1111	ENSGALT00000036257	ENSGALG00000005670	ENSGALT00000033710			CEP170P1			protein_coding	0.120815	0.723636
ATAC_R1.mLb.clN_peak_18179-2	12	9156118	9157492	+	221	NA	Intergenic	NA	-1111	ENSGALT00000036257	ENSGALG00000005670	ENSGALT00000033710			CEP170P1			protein_coding	0.120815	0.723636
ATAC_R1.mLb.clN_peak_18179-3	12	9156118	9157492	+	221	NA	Intergenic	NA	-1111	ENSGALT00000036257	ENSGALG00000005670	ENSGALT00000033710			CEP170P1			protein_coding	0.120815	0.723636
ATAC_R1.mLb.clN_peak_18179-4	12	9156118	9157492	+	221	NA	Intergenic	NA	-1111	ENSGALT00000036257	ENSGALG00000005670	ENSGALT00000033710			CEP170P1			protein_coding	0.120815	0.723636
ATAC_R1.mLb.clN_peak_18181	12	9174392	9174989	+	15	NA	intron (ENSGALG00000005670, intron 1 of 20)	NA	16774	ENSGALT00000036257	ENSGALG00000005670	ENSGALT00000033710			CEP170P1			protein_coding	0.028476	0.491639
ATAC_R1.mLb.clN_peak_18182	12	9176017	9176138	+	26	NA	intron (ENSGALG00000005670, intron 1 of 20)	NA	18161	ENSGALT00000036257	ENSGALG00000005670	ENSGALT00000033710			CEP170P1			protein_coding	0.033058	0.532787
ATAC_R1.mLb.clN_peak_18184	12	9210835	9211039	+	13	NA	intron (ENSGALG00000005670, intron 12 of 20)	NA	-1634	ENSGALT00000102307	ENSGALG00000005670	ENSGALT00000033710			CEP170P1			protein_coding	0.014706	0.55122
ATAC_R1.mLb.clN_peak_18186	12	9238160	9238563	+	161	NA	Intergenic	NA	-21887	ENSGALT00000048354	ENSGALG00000005678	ENSGALT00000036256			FLNB			protein_coding	0.032258	0.589109
ATAC_R1.mLb.clN_peak_18187	12	9251859	9252008	+	14	NA	Intergenic	NA	-8315	ENSGALT00000048354	ENSGALG00000005678	ENSGALT00000036256			FLNB			protein_coding	0.013423	0.593333
ATAC_R1.mLb.clN_peak_18191	12	9261362	9262773	+	63	NA	intron (ENSGALG00000005678, intron 1 of 45)	NA	432	ENSGALT00000102383	ENSGALG00000005678	ENSGALT00000036256			FLNB			protein_coding	0.089298	0.671388
ATAC_R1.mLb.clN_peak_18192	12	9264363	9264537	+	15	NA	intron (ENSGALG00000005678, intron 1 of 45)	NA	2815	ENSGALT00000102383	ENSGALG00000005678	ENSGALT00000036256			FLNB			protein_coding	0.022989	0.537143
ATAC_R1.mLb.clN_peak_18195	12	9275980	9276892	+	51	NA	intron (ENSGALG00000005678, intron 1 of 45)	NA	14801	ENSGALT00000102383	ENSGALG00000005678	ENSGALT00000036256			FLNB			protein_coding	0.030702	0.6046
ATAC_R1.mLb.clN_peak_18196	12	9294783	9295236	+	100	NA	intron (ENSGALG00000005678, intron 9 of 45)	NA	33374	ENSGALT00000102383	ENSGALG00000005678	ENSGALT00000036256			FLNB			protein_coding	0.015453	0.530837
ATAC_R1.mLb.clN_peak_18197	12	9324827	9325214	+	135	NA	intron (ENSGALG00000005678, intron 43 of 44)	NA	10204	ENSGALT00000036253	ENSGALG00000005688	ENSGALT00000036253			DNASE1L1			protein_coding	0.049096	0.615979
ATAC_R1.mLb.clN_peak_18200	12	9347791	9347913	+	15	NA	intron (ENSGALG00000005696, intron 7 of 9)	NA	7199	ENSGALT00000009138	ENSGALG00000005696	ENSGALT00000009138			ABHD6			protein_coding	0.065574	0.699187
ATAC_R1.mLb.clN_peak_18201	12	9350222	9350605	+	30	NA	3' UTR (ENSGALG00000005696, exon 10 of 10)	NA	9760	ENSGALT00000009138	ENSGALG00000005696	ENSGALT00000009138			ABHD6			protein_coding	0.109661	0.643229
ATAC_R1.mLb.clN_peak_18203	12	9355812	9355977	+	19	NA	Intergenic	NA	-6556	ENSGALT00000009145	ENSGALG00000005701	ENSGALT00000070652			IP6K2			protein_coding	0.030303	0.524096
ATAC_R1.mLb.clN_peak_18204	12	9359562	9359679	+	20	NA	Intergenic	NA	-2830	ENSGALT00000009145	ENSGALG00000005701	ENSGALT00000070652			IP6K2			protein_coding	0.025641	0.627119
ATAC_R1.mLb.clN_peak_18211	12	9395336	9395498	+	12	NA	intron (ENSGALG00000005713, intron 1 of 11)	NA	-2407	ENSGALT00000051762	ENSGALG00000005713	ENSGALT00000009165			NCKIPSD			protein_coding	0.04321	0.613497
ATAC_R1.mLb.clN_peak_18221	12	9442627	9442911	+	16	NA	intron (ENSGALG00000036763, intron 30 of 44)	NA	-7623	ENSGALT00000044667	ENSGALG00000026089	ENSGALT00000044667			SLC26A6			protein_coding	0.021127	0.575439
ATAC_R1.mLb.clN_peak_18223	12	9470998	9472179	+	26	NA	Intergenic	NA	15128	ENSGALT00000009300	ENSGALG00000005789	ENSGALT00000009300			UQCRC1			protein_coding	0.024555	0.625212
ATAC_R1.mLb.clN_peak_18227	12	9514706	9514930	+	13	NA	intron (ENSGALG00000005869, intron 19 of 23)	NA	-5641	ENSGALT00000009490	ENSGALG00000005897	ENSGALT00000009490			HMCES			protein_coding	0.008929	0.484444
ATAC_R1.mLb.clN_peak_18230	12	9528479	9528601	+	19	NA	Intergenic	NA	2206	ENSGALT00000063505	ENSGALG00000037991	ENSGALT00000063505			H1FX			protein_coding	0.032787	0.585366
ATAC_R1.mLb.clN_peak_18236	12	9557059	9557340	+	24	NA	Intergenic	NA	-2214	ENSGALT00000088887	ENSGALG00000005907	ENSGALT00000009501			RPN1			protein_coding	0.106762	0.680851
ATAC_R1.mLb.clN_peak_18237	12	9558215	9558347	+	25	NA	Intergenic	NA	-1132	ENSGALT00000088887	ENSGALG00000005907	ENSGALT00000009501			RPN1			protein_coding	0.015152	0.639098
ATAC_R1.mLb.clN_peak_18246	12	9608751	9608869	+	15	NA	intron (ENSGALG00000005909, intron 4 of 5)	NA	6726	ENSGALT00000060592	ENSGALG00000005909	ENSGALT00000060592			GATA2			protein_coding	0.016949	0.394958
ATAC_R1.mLb.clN_peak_18247	12	9628979	9629670	+	18	NA	Intergenic	NA	27240	ENSGALT00000060592	ENSGALG00000005909	ENSGALT00000060592			GATA2			protein_coding	0.027496	0.518786
ATAC_R1.mLb.clN_peak_18248	12	9638579	9639203	+	24	NA	Intergenic	NA	-17851	ENSGALT00000097858	ENSGALG00000051143	ENSGALT00000097858						protein_coding	0.064103	0.5856
ATAC_R1.mLb.clN_peak_18250	12	9726845	9727146	+	43	NA	intron (ENSGALG00000032315, intron 2 of 3)	NA	8566	ENSGALT00000067304	ENSGALG00000032315	ENSGALT00000067304						lncRNA	0.0299	0.533113
ATAC_R1.mLb.clN_peak_18263	12	10007640	10007976	+	40	NA	intron (ENSGALG00000032736, intron 2 of 8)	NA	-2209	ENSGALT00000047880	ENSGALG00000032736	ENSGALT00000105092			MGLL			protein_coding	0.02381	0.563798
ATAC_R1.mLb.clN_peak_18275	12	10185091	10185200	+	18	NA	intron (ENSGALG00000006056, intron 4 of 6)	NA	18163	ENSGALT00000009765	ENSGALG00000006056	ENSGALT00000061894						protein_coding	0.036697	0.463636
ATAC_R1.mLb.clN_peak_18276	12	10256465	10256923	+	17	NA	intron (ENSGALG00000006056, intron 8 of 8)	NA	-25906	ENSGALT00000099596	ENSGALG00000054840	ENSGALT00000094618						lncRNA	0.043668	0.583878
ATAC_R1.mLb.clN_peak_18277	12	10266656	10266937	+	26	NA	intron (ENSGALG00000006056, intron 8 of 8)	NA	-15804	ENSGALT00000099596	ENSGALG00000054840	ENSGALT00000094618						lncRNA	0.007117	0.457447
ATAC_R1.mLb.clN_peak_18280	12	10288790	10289496	+	77	NA	Intergenic	NA	6521	ENSGALT00000094618	ENSGALG00000054840	ENSGALT00000094618						lncRNA	0.100567	0.695898
ATAC_R1.mLb.clN_peak_18282	12	10295774	10296211	+	16	NA	Intergenic	NA	-3245	ENSGALT00000101577	ENSGALG00000006097	ENSGALT00000036246			PLXNA1			protein_coding	0.02746	0.525114
ATAC_R1.mLb.clN_peak_18283	12	10303838	10304121	+	52	NA	intron (ENSGALG00000006097, intron 1 of 29)	NA	4742	ENSGALT00000036246	ENSGALG00000006097	ENSGALT00000036246			PLXNA1			protein_coding	0.010601	0.573944
ATAC_R1.mLb.clN_peak_18286	12	10312230	10312731	+	78	NA	intron (ENSGALG00000006097, intron 2 of 29)	NA	13243	ENSGALT00000036246	ENSGALG00000006097	ENSGALT00000036246			PLXNA1			protein_coding	0.02994	0.583665
ATAC_R1.mLb.clN_peak_18289	12	10340560	10341298	+	41	NA	intron (ENSGALG00000006097, intron 7 of 29)	NA	41692	ENSGALT00000036246	ENSGALG00000006097	ENSGALT00000036246			PLXNA1			protein_coding	0.028455	0.595399
ATAC_R1.mLb.clN_peak_18293	12	10646937	10647467	+	38	NA	Intergenic	NA	11039	ENSGALT00000093057	ENSGALG00000052886	ENSGALT00000096006						lncRNA	0.028302	0.546139
ATAC_R1.mLb.clN_peak_18294	12	10685286	10685403	+	27	NA	intron (ENSGALG00000052886, intron 1 of 1)	NA	-24846	ENSGALT00000101166	ENSGALG00000055079	ENSGALT00000101166						lncRNA	0.017094	0.559322
ATAC_R1.mLb.clN_peak_18299	12	10864723	10864851	+	15	NA	intron (ENSGALG00000029632, intron 1 of 2)	NA	4315	ENSGALT00000080645	ENSGALG00000029632	ENSGALT00000091490			CHST13			protein_coding	0.03125	0.534884
ATAC_R1.mLb.clN_peak_18308	12	11033676	11034142	+	26	NA	Intergenic	NA	-1183	ENSGALT00000079434	ENSGALG00000036133	ENSGALT00000079434			KLF15			protein_coding	0.051502	0.531049
ATAC_R1.mLb.clN_peak_18309	12	11039114	11039669	+	26	NA	Intergenic	NA	-6665	ENSGALT00000079434	ENSGALG00000036133	ENSGALT00000079434			KLF15			protein_coding	0.016216	0.501799
ATAC_R1.mLb.clN_peak_18310	12	11063278	11064059	+	24	NA	intron (ENSGALG00000044610, intron 11 of 14)	NA	8332	ENSGALT00000083572	ENSGALG00000044610	ENSGALT00000083572			CFAP100			protein_coding	0.014085	0.528133
ATAC_R1.mLb.clN_peak_18316	12	11247204	11247894	+	23	NA	Intergenic	NA	49352	ENSGALT00000056234	ENSGALG00000031139	ENSGALT00000056234			LSM3			protein_coding	0.014493	0.53835
ATAC_R1.mLb.clN_peak_18317	12	11269330	11269865	+	42	NA	Intergenic	NA	36496	ENSGALT00000106298	ENSGALG00000035048	ENSGALT00000106298						lncRNA	0.020561	0.516791
ATAC_R1.mLb.clN_peak_18333	12	11675786	11675986	+	11	NA	Intergenic	NA	-7560	ENSGALT00000091256	ENSGALG00000006526	ENSGALT00000091256			PLXNB3			protein_coding	0.085	0.661692
ATAC_R1.mLb.clN_peak_18334	12	11689655	11690666	+	27	NA	intron (ENSGALG00000006526, intron 1 of 37)	NA	6714	ENSGALT00000091256	ENSGALG00000006526	ENSGALT00000091256			PLXNB3			protein_coding	0.025717	0.547431
ATAC_R1.mLb.clN_peak_18335	12	11698366	11699159	+	12	NA	intron (ENSGALG00000006526, intron 2 of 37)	NA	-8532	ENSGALT00000010550	ENSGALG00000006526	ENSGALT00000091256			PLXNB3			protein_coding	0.026482	0.564232
ATAC_R1.mLb.clN_peak_18339	12	11762827	11763091	+	14	NA	Intergenic	NA	10640	ENSGALT00000010572	ENSGALG00000006544	ENSGALT00000010572						protein_coding	0.015152	0.483019
ATAC_R1.mLb.clN_peak_18340	12	11769727	11770170	+	25	NA	Intergenic	NA	-8311	ENSGALT00000010618	ENSGALG00000006571	ENSGALT00000010618			SETD5			protein_coding	0.015801	0.536036
ATAC_R1.mLb.clN_peak_18341	12	11771953	11772625	+	30	NA	Intergenic	NA	-5970	ENSGALT00000010618	ENSGALG00000006571	ENSGALT00000010618			SETD5			protein_coding	0.044643	0.598811
ATAC_R1.mLb.clN_peak_18368	12	12085981	12086311	+	15	NA	intron (ENSGALG00000006956, intron 2 of 14)	NA	14371	ENSGALT00000102443	ENSGALG00000006956	ENSGALT00000102443			ARIH2			protein_coding	0.018182	0.480363
ATAC_R1.mLb.clN_peak_18374	12	12146257	12146948	+	18	NA	intron (ENSGALG00000007023, intron 1 of 10)	NA	12849	ENSGALT00000011358	ENSGALG00000007023	ENSGALT00000011358			PRKAR2A			protein_coding	0.018813	0.49711
ATAC_R1.mLb.clN_peak_18383	12	12263507	12263875	+	11	NA	intron (ENSGALG00000007139, intron 2 of 4)	NA	6195	ENSGALT00000011563	ENSGALG00000007139	ENSGALT00000011563			FAM107A			protein_coding	0.054348	0.639566
ATAC_R1.mLb.clN_peak_18384	12	12269135	12269598	+	16	NA	intron (ENSGALG00000007139, intron 1 of 4)	NA	520	ENSGALT00000011563	ENSGALG00000007139	ENSGALT00000011563			FAM107A			protein_coding	0.023758	0.612069
ATAC_R1.mLb.clN_peak_18394	12	12417594	12418057	+	51	NA	Intergenic	NA	-14331	ENSGALT00000099868	ENSGALG00000051986	ENSGALT00000099868						lncRNA	0.025918	0.512931
ATAC_R1.mLb.clN_peak_1840	1	23355693	23355865	+	12	NA	intron (ENSGALG00000008975, intron 1 of 9)	NA	3701	ENSGALT00000091543	ENSGALG00000008975	ENSGALT00000014601			FAM3C			protein_coding	0.005814	0.572254
ATAC_R1.mLb.clN_peak_18403	12	12538662	12538773	+	12	NA	Intergenic	NA	106561	ENSGALT00000099868	ENSGALG00000051986	ENSGALT00000099868						lncRNA	0.027027	0.526786
ATAC_R1.mLb.clN_peak_18407	12	12578637	12578795	+	12	NA	intron (ENSGALG00000007172, intron 4 of 4)	NA	146560	ENSGALT00000099868	ENSGALG00000051986	ENSGALT00000099868						lncRNA	0.006329	0.54717
ATAC_R1.mLb.clN_peak_18416	12	12690059	12690490	+	13	NA	intron (ENSGALG00000007172, intron 1 of 4)	NA	248414	ENSGALT00000011614	ENSGALG00000007172	ENSGALT00000011614			FHIT			protein_coding	0.006961	0.400463
ATAC_R1.mLb.clN_peak_18422	12	12759621	12760227	+	16	NA	intron (ENSGALG00000007172, intron 1 of 4)	NA	178764	ENSGALT00000011614	ENSGALG00000007172	ENSGALT00000011614			FHIT			protein_coding	0.006601	0.507414
ATAC_R1.mLb.clN_peak_18431	12	12938364	12938695	+	67	NA	intron (ENSGALG00000007172, intron 1 of 4)	NA	159	ENSGALT00000011614	ENSGALG00000007172	ENSGALT00000011614			FHIT			protein_coding	0.033233	0.539157
ATAC_R1.mLb.clN_peak_18435	12	13069396	13070419	+	85	NA	Intergenic	NA	-8824	ENSGALT00000100489	ENSGALG00000053563	ENSGALT00000100489						lncRNA	0.077224	0.645508
ATAC_R1.mLb.clN_peak_18452	12	13223749	13223990	+	53	NA	intron (ENSGALG00000007177, intron 3 of 29)	NA	-27575	ENSGALT00000042225	ENSGALG00000025312	ENSGALT00000042225			gga-mir-1550			miRNA	0.020747	0.566116
ATAC_R1.mLb.clN_peak_18453	12	13225414	13225723	+	64	NA	intron (ENSGALG00000007177, intron 3 of 29)	NA	-25876	ENSGALT00000042225	ENSGALG00000025312	ENSGALT00000042225			gga-mir-1550			miRNA	0.012945	0.451613
ATAC_R1.mLb.clN_peak_18457	12	13248524	13248878	+	97	NA	intron (ENSGALG00000007177, intron 3 of 29)	NA	-2743	ENSGALT00000042225	ENSGALG00000025312	ENSGALT00000042225			gga-mir-1550			miRNA	0.002825	0.473239
ATAC_R1.mLb.clN_peak_18472	12	13414738	13415002	+	23	NA	intron (ENSGALG00000007177, intron 9 of 29)	NA	104760	ENSGALT00000092160	ENSGALG00000047390	ENSGALT00000092160						lncRNA	0.034091	0.456604
ATAC_R1.mLb.clN_peak_18503	12	13848304	13848455	+	12	NA	intron (ENSGALG00000007284, intron 2 of 5)	NA	-9946	ENSGALT00000107619	ENSGALG00000007284	ENSGALT00000011799			SYNPR			protein_coding	0	0.414474
ATAC_R1.mLb.clN_peak_18511	12	13936400	13936694	+	29	NA	intron (ENSGALG00000007299, intron 1 of 8)	NA	-7437	ENSGALT00000036231	ENSGALG00000007302	ENSGALT00000091945						protein_coding	0.006803	0.440678
ATAC_R1.mLb.clN_peak_18513	12	13952731	13952870	+	15	NA	intron (ENSGALG00000007302, intron 2 of 9)	NA	-1155	ENSGALT00000011817	ENSGALG00000007299	ENSGALT00000011817			THOC7			protein_coding	0.007194	0.457143
ATAC_R1.mLb.clN_peak_18514	12	13961672	13962548	+	45	NA	intron (ENSGALG00000007302, intron 2 of 9)	NA	-10465	ENSGALT00000011817	ENSGALG00000007299	ENSGALT00000011817			THOC7			protein_coding	0.019406	0.5439
ATAC_R1.mLb.clN_peak_18515	12	13984413	13984613	+	33	NA	intron (ENSGALG00000007302, intron 3 of 9)	NA	32653	ENSGALT00000011836	ENSGALG00000007315	ENSGALT00000011836			PSMD6			protein_coding	0.02	0.527363
ATAC_R1.mLb.clN_peak_18516	12	13986829	13987647	+	22	NA	intron (ENSGALG00000007302, intron 3 of 9)	NA	29928	ENSGALT00000011836	ENSGALG00000007315	ENSGALT00000011836			PSMD6			protein_coding	0.103912	0.664225
ATAC_R1.mLb.clN_peak_18518	12	14008143	14008302	+	14	NA	Intergenic	NA	8944	ENSGALT00000011836	ENSGALG00000007315	ENSGALT00000011836			PSMD6			protein_coding	0.044025	0.55625
ATAC_R1.mLb.clN_peak_18522	12	14050489	14051235	+	15	NA	intron (ENSGALG00000007332, intron 3 of 8)	NA	24651	ENSGALT00000093280	ENSGALG00000052039	ENSGALT00000093280						lncRNA	0.045576	0.578313
ATAC_R1.mLb.clN_peak_18525	12	14081923	14082566	+	20	NA	intron (ENSGALG00000007332, intron 2 of 8)	NA	40025	ENSGALT00000011865	ENSGALG00000007332	ENSGALT00000011865			PRICKLE2			protein_coding	0.020218	0.524845
ATAC_R1.mLb.clN_peak_18530	12	14164070	14164388	+	69	NA	intron (ENSGALG00000041750, intron 19 of 38)	NA	31252	ENSGALT00000056295	ENSGALG00000041750	ENSGALT00000056295			ADAMTS9			protein_coding	0.009434	0.53605
ATAC_R1.mLb.clN_peak_18532	12	14179134	14179732	+	25	NA	intron (ENSGALG00000041750, intron 8 of 38)	NA	16048	ENSGALT00000056295	ENSGALG00000041750	ENSGALT00000056295			ADAMTS9			protein_coding	0.01505	0.500835
ATAC_R1.mLb.clN_peak_18546	12	14535568	14536253	+	150	NA	intron (ENSGALG00000007431, intron 2 of 21)	NA	-150337	ENSGALT00000096449	ENSGALG00000053512	ENSGALT00000096449						lncRNA	0.084672	0.654519
ATAC_R1.mLb.clN_peak_18550	12	14641643	14641754	+	13	NA	intron (ENSGALG00000007431, intron 1 of 21)	NA	49096	ENSGALT00000098171	ENSGALG00000007431	ENSGALT00000074697			MAGI1			protein_coding	0.009009	0.446429
ATAC_R1.mLb.clN_peak_18551	12	14642604	14642780	+	12	NA	intron (ENSGALG00000007431, intron 1 of 21)	NA	48102	ENSGALT00000098171	ENSGALG00000007431	ENSGALT00000074697			MAGI1			protein_coding	0.005682	0.497175
ATAC_R1.mLb.clN_peak_18552	12	14643759	14644256	+	23	NA	intron (ENSGALG00000007431, intron 1 of 21)	NA	46787	ENSGALT00000098171	ENSGALG00000007431	ENSGALT00000074697			MAGI1			protein_coding	0.018109	0.52008
ATAC_R1.mLb.clN_peak_18553	12	14654728	14654849	+	19	NA	intron (ENSGALG00000007431, intron 1 of 21)	NA	36006	ENSGALT00000098171	ENSGALG00000007431	ENSGALT00000074697			MAGI1			protein_coding	0.008264	0.434426
ATAC_R1.mLb.clN_peak_18554	12	14655878	14656303	+	18	NA	intron (ENSGALG00000007431, intron 1 of 21)	NA	34704	ENSGALT00000098171	ENSGALG00000007431	ENSGALT00000074697			MAGI1			protein_coding	0.004706	0.469484
ATAC_R1.mLb.clN_peak_18555	12	14658661	14658942	+	17	NA	intron (ENSGALG00000007431, intron 1 of 21)	NA	31993	ENSGALT00000098171	ENSGALG00000007431	ENSGALT00000074697			MAGI1			protein_coding	0.010676	0.478723
ATAC_R1.mLb.clN_peak_18556	12	14662209	14662534	+	13	NA	intron (ENSGALG00000007431, intron 1 of 21)	NA	28423	ENSGALT00000098171	ENSGALG00000007431	ENSGALT00000074697			MAGI1			protein_coding	0.015385	0.530675
ATAC_R1.mLb.clN_peak_18557	12	14671249	14671566	+	18	NA	intron (ENSGALG00000007431, intron 1 of 21)	NA	19387	ENSGALT00000098171	ENSGALG00000007431	ENSGALT00000074697			MAGI1			protein_coding	0.012618	0.386792
ATAC_R1.mLb.clN_peak_18566	12	14809885	14810680	+	44	NA	intron (ENSGALG00000007467, intron 5 of 9)	NA	48092	ENSGALT00000103093	ENSGALG00000007467	ENSGALT00000103093			SLC25A26			protein_coding	0.026415	0.498744
ATAC_R1.mLb.clN_peak_18567	12	14822872	14823381	+	35	NA	intron (ENSGALG00000007467, intron 6 of 9)	NA	60936	ENSGALT00000103093	ENSGALG00000007467	ENSGALT00000103093			SLC25A26			protein_coding	0.009823	0.470588
ATAC_R1.mLb.clN_peak_18571	12	14859681	14859925	+	30	NA	intron (ENSGALG00000007483, intron 9 of 18)	NA	66581	ENSGALT00000036226	ENSGALG00000007483	ENSGALT00000036226			LRIG1			protein_coding	0.045082	0.506122
ATAC_R1.mLb.clN_peak_18572	12	14860598	14861155	+	171	NA	intron (ENSGALG00000007483, intron 9 of 18)	NA	65508	ENSGALT00000036226	ENSGALG00000007483	ENSGALT00000036226			LRIG1			protein_coding	0.019749	0.578853
ATAC_R1.mLb.clN_peak_18573	12	14864426	14865150	+	54	NA	intron (ENSGALG00000007483, intron 8 of 18)	NA	61596	ENSGALT00000036226	ENSGALG00000007483	ENSGALT00000036226			LRIG1			protein_coding	0.006906	0.467586
ATAC_R1.mLb.clN_peak_18575	12	14875601	14875979	+	13	NA	intron (ENSGALG00000007483, intron 3 of 18)	NA	50594	ENSGALT00000036226	ENSGALG00000007483	ENSGALT00000036226			LRIG1			protein_coding	0.013228	0.456464
ATAC_R1.mLb.clN_peak_18577	12	14896548	14897740	+	46	NA	intron (ENSGALG00000007483, intron 2 of 18)	NA	29240	ENSGALT00000036226	ENSGALG00000007483	ENSGALT00000036226			LRIG1			protein_coding	0.014262	0.476949
ATAC_R1.mLb.clN_peak_18580	12	14913182	14914130	+	22	NA	intron (ENSGALG00000007483, intron 1 of 18)	NA	12728	ENSGALT00000036226	ENSGALG00000007483	ENSGALT00000036226			LRIG1			protein_coding	0.015823	0.459431
ATAC_R1.mLb.clN_peak_18590	12	15005932	15007031	+	92	NA	Intergenic	NA	-8358	ENSGALT00000056071	ENSGALG00000007569	ENSGALT00000012239			KBTBD8			protein_coding	0.009099	0.454545
ATAC_R1.mLb.clN_peak_186	1	3858589	3859269	+	35	NA	Intergenic	NA	6171	ENSGALT00000091888	ENSGALG00000048728	ENSGALT00000091888						lncRNA	0.025	0.543319
ATAC_R1.mLb.clN_peak_18601	12	15165913	15166524	+	71	NA	intron (ENSGALG00000007652, intron 9 of 10)	NA	75050	ENSGALT00000012394	ENSGALG00000007652	ENSGALT00000012394			SUCLG2			protein_coding	0.00982	0.444444
ATAC_R1.mLb.clN_peak_18629	12	15617677	15618199	+	39	NA	intron (ENSGALG00000042228, intron 2 of 3)	NA	19080	ENSGALT00000078083	ENSGALG00000042228	ENSGALT00000078083			TAFA4			protein_coding	0.019157	0.434034
ATAC_R1.mLb.clN_peak_18639	12	15758796	15759051	+	19	NA	intron (ENSGALG00000037791, intron 10 of 21)	NA	-20780	ENSGALT00000029893	ENSGALG00000018946	ENSGALT00000029893			LMOD3			protein_coding	0.113725	0.726562
ATAC_R1.mLb.clN_peak_18644	12	15782343	15782556	+	27	NA	intron (ENSGALG00000037791, intron 5 of 21)	NA	27988	ENSGALT00000069260	ENSGALG00000037791	ENSGALT00000069260			FRMD4B			protein_coding	0.056338	0.630841
ATAC_R1.mLb.clN_peak_18651	12	15882721	15884142	+	56	NA	intron (ENSGALG00000039583, intron 1 of 10)	NA	465	ENSGALT00000103071	ENSGALG00000039583	ENSGALT00000060140			cmi9			protein_coding	0.089374	0.632911
ATAC_R1.mLb.clN_peak_18656	12	15946931	15947267	+	15	NA	intron (ENSGALG00000039583, intron 2 of 10)	NA	-4316	ENSGALT00000059587	ENSGALG00000039583	ENSGALT00000060140			cmi9			protein_coding	0.008929	0.433234
ATAC_R1.mLb.clN_peak_18678	12	16328470	16329266	+	25	NA	intron (ENSGALG00000007769, intron 11 of 17)	NA	-57775	ENSGALT00000106452	ENSGALG00000053153	ENSGALT00000097198						lncRNA	0.015075	0.470514
ATAC_R1.mLb.clN_peak_18680	12	16345183	16346225	+	55	NA	intron (ENSGALG00000007769, intron 9 of 17)	NA	-74611	ENSGALT00000106452	ENSGALG00000053153	ENSGALT00000097198						lncRNA	0.03263	0.483221
ATAC_R1.mLb.clN_peak_18681	12	16354490	16354769	+	17	NA	intron (ENSGALG00000007769, intron 8 of 17)	NA	-83536	ENSGALT00000106452	ENSGALG00000053153	ENSGALT00000097198						lncRNA	0.032258	0.542857
ATAC_R1.mLb.clN_peak_18682	12	16355220	16355390	+	47	NA	intron (ENSGALG00000007769, intron 8 of 17)	NA	-84212	ENSGALT00000106452	ENSGALG00000053153	ENSGALT00000097198						lncRNA	0.058824	0.532164
ATAC_R1.mLb.clN_peak_18686	12	16392125	16392320	+	48	NA	intron (ENSGALG00000007769, intron 4 of 17)	NA	111115	ENSGALT00000075651	ENSGALG00000007769	ENSGALT00000075651			FOXP3			protein_coding	0.015385	0.535714
ATAC_R1.mLb.clN_peak_18687	12	16415613	16415905	+	17	NA	intron (ENSGALG00000007769, intron 3 of 17)	NA	87578	ENSGALT00000075651	ENSGALG00000007769	ENSGALT00000075651			FOXP3			protein_coding	0.068493	0.610922
ATAC_R1.mLb.clN_peak_18691	12	16466969	16467155	+	15	NA	intron (ENSGALG00000007769, intron 2 of 17)	NA	36275	ENSGALT00000075651	ENSGALG00000007769	ENSGALT00000075651			FOXP3			protein_coding	0.026882	0.529412
ATAC_R1.mLb.clN_peak_18696	12	16508992	16510627	+	21	NA	Intergenic	NA	-6472	ENSGALT00000012606	ENSGALG00000007769	ENSGALT00000075651			FOXP3			protein_coding	0.047095	0.506112
ATAC_R1.mLb.clN_peak_18711	12	16612172	16612887	+	73	NA	intron (ENSGALG00000041405, intron 1 of 2)	NA	-24837	ENSGALT00000094915	ENSGALG00000054011	ENSGALT00000094915						lncRNA	0.023776	0.541899
ATAC_R1.mLb.clN_peak_18716	12	16643080	16644209	+	16	NA	intron (ENSGALG00000041405, intron 1 of 2)	NA	212	ENSGALT00000062284	ENSGALG00000041405	ENSGALT00000062284						lncRNA	0.064659	0.536283
ATAC_R1.mLb.clN_peak_18717	12	16653399	16654317	+	36	NA	Intergenic	NA	-10002	ENSGALT00000062284	ENSGALG00000041405	ENSGALT00000062284						lncRNA	0.015251	0.509249
ATAC_R1.mLb.clN_peak_18721	12	16677778	16678134	+	24	NA	intron (ENSGALG00000007780, intron 1 of 5)	NA	4453	ENSGALT00000078203	ENSGALG00000007780	ENSGALT00000078203			EIF4E3			protein_coding	0.022472	0.490196
ATAC_R1.mLb.clN_peak_18726	12	16726912	16727220	+	17	NA	Intergenic	NA	-3923	ENSGALT00000098114	ENSGALG00000047748	ENSGALT00000093168						lncRNA	0.006494	0.443366
ATAC_R1.mLb.clN_peak_18734	12	16802125	16802698	+	30	NA	intron (ENSGALG00000033025, intron 2 of 4)	NA	2657	ENSGALT00000090809	ENSGALG00000050962	ENSGALT00000090809			gga-mir-1711			miRNA	0.015707	0.479094
ATAC_R1.mLb.clN_peak_18737	12	16819611	16819745	+	17	NA	intron (ENSGALG00000033025, intron 2 of 4)	NA	8521	ENSGALT00000049841	ENSGALG00000033025	ENSGALT00000049841			RYBP			protein_coding	0.037313	0.474074
ATAC_R1.mLb.clN_peak_18738	12	16827338	16828797	+	46	NA	intron (ENSGALG00000033025, intron 1 of 4)	NA	132	ENSGALT00000049841	ENSGALG00000033025	ENSGALT00000049841			RYBP			protein_coding	0.121316	0.760959
ATAC_R1.mLb.clN_peak_1874	1	23585870	23587536	+	564	NA	intron (ENSGALG00000009023, intron 2 of 11)	NA	383	ENSGALT00000014681	ENSGALG00000009023	ENSGALT00000014681			ING3			protein_coding	0.109244	0.685063
ATAC_R1.mLb.clN_peak_18740	12	16854603	16855020	+	29	NA	Intergenic	NA	-26612	ENSGALT00000049841	ENSGALG00000033025	ENSGALT00000049841			RYBP			protein_coding	0.028777	0.514354
ATAC_R1.mLb.clN_peak_18747	12	16923739	16926104	+	47	NA	intron (ENSGALG00000007810, intron 1 of 8)	NA	446	ENSGALT00000033329	ENSGALG00000007810	ENSGALT00000100298			PPP4R2			protein_coding	0.069767	0.607354
ATAC_R1.mLb.clN_peak_18762	12	17089384	17089899	+	146	NA	intron (ENSGALG00000007819, intron 3 of 8)	NA	-35572	ENSGALT00000105388	ENSGALG00000054399	ENSGALT00000093543						lncRNA	0.036893	0.536822
ATAC_R1.mLb.clN_peak_18765	12	17109064	17109216	+	24	NA	intron (ENSGALG00000007819, intron 3 of 8)	NA	-16073	ENSGALT00000105388	ENSGALG00000054399	ENSGALT00000093543						lncRNA	0	0.431373
ATAC_R1.mLb.clN_peak_18777	12	17197821	17198206	+	27	NA	intron (ENSGALG00000054399, intron 3 of 6)	NA	17565	ENSGALT00000093543	ENSGALG00000054399	ENSGALT00000093543						lncRNA	0.002597	0.497409
ATAC_R1.mLb.clN_peak_18781	12	17229755	17230345	+	17	NA	intron (ENSGALG00000054399, intron 3 of 6)	NA	49602	ENSGALT00000093543	ENSGALG00000054399	ENSGALT00000093543						lncRNA	0.013559	0.500846
ATAC_R1.mLb.clN_peak_18786	12	17259036	17259659	+	14	NA	intron (ENSGALG00000054399, intron 3 of 6)	NA	78899	ENSGALT00000093543	ENSGALG00000054399	ENSGALT00000093543						lncRNA	0.008026	0.482372
ATAC_R1.mLb.clN_peak_18789	12	17282194	17282477	+	62	NA	intron (ENSGALG00000054399, intron 5 of 6)	NA	99953	ENSGALT00000012761	ENSGALG00000007862	ENSGALT00000012761			CNTN3			protein_coding	0.017668	0.549296
ATAC_R1.mLb.clN_peak_18796	12	17344170	17344810	+	48	NA	intron (ENSGALG00000007862, intron 2 of 20)	NA	37798	ENSGALT00000012761	ENSGALG00000007862	ENSGALT00000012761			CNTN3			protein_coding	0.014063	0.472699
ATAC_R1.mLb.clN_peak_18804	12	17395125	17395555	+	72	NA	intron (ENSGALG00000055128, intron 2 of 3)	NA	-13052	ENSGALT00000012761	ENSGALG00000007862	ENSGALT00000012761			CNTN3			protein_coding	0.009302	0.50116
ATAC_R1.mLb.clN_peak_18805	12	17410289	17410955	+	45	NA	intron (ENSGALG00000055128, intron 2 of 3)	NA	4753	ENSGALT00000090694	ENSGALG00000055128	ENSGALT00000090694						lncRNA	0.006006	0.472264
ATAC_R1.mLb.clN_peak_18822	12	17562967	17564287	+	38	NA	Intergenic	NA	13163	ENSGALT00000097982	ENSGALG00000047457	ENSGALT00000097982						lncRNA	0.017424	0.492051
ATAC_R1.mLb.clN_peak_18837	12	17654207	17654946	+	29	NA	intron (ENSGALG00000037856, intron 2 of 26)	NA	-8189	ENSGALT00000064311	ENSGALG00000037856	ENSGALT00000104555			CHL1			protein_coding	0.012179	0.525676
ATAC_R1.mLb.clN_peak_18838	12	17659666	17659874	+	13	NA	intron (ENSGALG00000037856, intron 2 of 26)	NA	-2995	ENSGALT00000064311	ENSGALG00000037856	ENSGALT00000104555			CHL1			protein_coding	0.024038	0.550239
ATAC_R1.mLb.clN_peak_18846	12	17710087	17710359	+	24	NA	Intergenic	NA	-30123	ENSGALT00000108330	ENSGALG00000054785	ENSGALT00000108330						miRNA	0.011029	0.509158
ATAC_R1.mLb.clN_peak_18866	12	17889373	17890540	+	32	NA	Intergenic	NA	17984	ENSGALT00000105298	ENSGALG00000052938	ENSGALT00000105298						protein_coding	0.022279	0.45976
ATAC_R1.mLb.clN_peak_18867	12	17922057	17923549	+	30	NA	Intergenic	NA	-14863	ENSGALT00000105298	ENSGALG00000052938	ENSGALT00000105298						protein_coding	0.02882	0.523778
ATAC_R1.mLb.clN_peak_18868	12	17924606	17925311	+	88	NA	Intergenic	NA	-17018	ENSGALT00000105298	ENSGALG00000052938	ENSGALT00000105298						protein_coding	0.014184	0.454674
ATAC_R1.mLb.clN_peak_1890	1	23683334	23684139	+	70	NA	intron (ENSGALG00000009066, intron 1 of 5)	NA	74424	ENSGALT00000014690	ENSGALG00000009029	ENSGALT00000014690			TSPAN12			protein_coding	0.006211	0.491315
ATAC_R1.mLb.clN_peak_18925	12	18491493	18491869	+	18	NA	intron (ENSGALG00000008267, intron 9 of 10)	NA	12030	ENSGALT00000046148	ENSGALG00000008267	ENSGALT00000087022			IL5RA			protein_coding	0.013298	0.514589
ATAC_R1.mLb.clN_peak_18928	12	18524312	18525592	+	110	NA	intron (ENSGALG00000008274, intron 1 of 10)	NA	202	ENSGALT00000013466	ENSGALG00000008274	ENSGALT00000013466			CRBN			protein_coding	0.064844	0.617486
ATAC_R1.mLb.clN_peak_18943	12	18708797	18708956	+	14	NA	Intergenic	NA	32563	ENSGALT00000066744	ENSGALG00000035099	ENSGALT00000066744			LRRN1			protein_coding	0.012579	0.475
ATAC_R1.mLb.clN_peak_18950	12	18755312	18755632	+	17	NA	Intergenic	NA	-12498	ENSGALT00000091097	ENSGALG00000053990	ENSGALT00000091097						protein_coding	0.00625	0.451713
ATAC_R1.mLb.clN_peak_18959	12	18805192	18805323	+	26	NA	intron (ENSGALG00000008294, intron 1 of 57)	NA	-1141	ENSGALT00000096779	ENSGALG00000008294	ENSGALT00000013506			ITPR1			protein_coding	0.038168	0.606061
ATAC_R1.mLb.clN_peak_18981	12	18992477	18992595	+	11	NA	Intergenic	NA	5561	ENSGALT00000073347	ENSGALG00000008308	ENSGALT00000073347			BHLHE40			protein_coding	0.033898	0.537815
ATAC_R1.mLb.clN_peak_18982	12	18993282	18994031	+	22	NA	Intergenic	NA	6681	ENSGALT00000073347	ENSGALG00000008308	ENSGALT00000073347			BHLHE40			protein_coding	0.036048	0.568
ATAC_R1.mLb.clN_peak_18989	12	19036424	19036658	+	36	NA	Intergenic	NA	14229	ENSGALT00000013543	ENSGALG00000008320	ENSGALT00000013543			EDEM1			protein_coding	0.038462	0.523404
ATAC_R1.mLb.clN_peak_19011	12	19344866	19345013	+	32	NA	intron (ENSGALG00000037841, intron 2 of 10)	NA	83154	ENSGALT00000107227	ENSGALG00000037841	ENSGALT00000091336			GRM7			protein_coding	0.020408	0.614865
ATAC_R1.mLb.clN_peak_19012	12	19367686	19367935	+	73	NA	intron (ENSGALG00000037841, intron 2 of 10)	NA	106025	ENSGALT00000107227	ENSGALG00000037841	ENSGALT00000091336			GRM7			protein_coding	0.028112	0.552
ATAC_R1.mLb.clN_peak_19024	12	19546669	19546836	+	15	NA	Intergenic	NA	54222	ENSGALT00000099238	ENSGALG00000054845	ENSGALT00000099238						lncRNA	0.011976	0.482143
ATAC_R1.mLb.clN_peak_19035	12	19641483	19641683	+	15	NA	intron (ENSGALG00000008349, intron 3 of 6)	NA	11727	ENSGALT00000013590	ENSGALG00000008349	ENSGALT00000013590			LMCD1			protein_coding	0.015	0.492537
ATAC_R1.mLb.clN_peak_19036	12	19649418	19649795	+	26	NA	intron (ENSGALG00000008349, intron 5 of 6)	NA	19750	ENSGALT00000013590	ENSGALG00000008349	ENSGALT00000013590			LMCD1			protein_coding	0.068966	0.669312
ATAC_R1.mLb.clN_peak_19037	12	19652938	19653272	+	44	NA	Intergenic	NA	23249	ENSGALT00000013590	ENSGALG00000008349	ENSGALT00000013590			LMCD1			protein_coding	0.017964	0.522388
ATAC_R1.mLb.clN_peak_19041	12	19674258	19674366	+	11	NA	Intergenic	NA	-2371	ENSGALT00000013599	ENSGALG00000008351	ENSGALT00000013599			CAV3			protein_coding	0.009259	0.513761
ATAC_R1.mLb.clN_peak_19049	12	19749344	19749580	+	24	NA	intron (ENSGALG00000008378, intron 11 of 21)	NA	-17796	ENSGALT00000048061	ENSGALG00000008368	ENSGALT00000013623			RAD18			protein_coding	0.059322	0.662447
ATAC_R1.mLb.clN_peak_19052	12	19770224	19770532	+	38	NA	intron (ENSGALG00000008378, intron 3 of 21)	NA	32931	ENSGALT00000061575	ENSGALG00000008378	ENSGALT00000061575			SRGAP3			protein_coding	0.035714	0.588997
ATAC_R1.mLb.clN_peak_19053	12	19772045	19772603	+	13	NA	intron (ENSGALG00000008378, intron 3 of 21)	NA	30985	ENSGALT00000061575	ENSGALG00000008378	ENSGALT00000061575			SRGAP3			protein_coding	0.03405	0.579606
ATAC_R1.mLb.clN_peak_19058	12	19816968	19817326	+	33	NA	Intergenic	NA	-6362	ENSGALT00000083334	ENSGALG00000044813	ENSGALT00000083334			THUMPD3			protein_coding	0.036313	0.487465
ATAC_R1.mLb.clN_peak_19066	12	19929470	19929674	+	15	NA	intron (ENSGALG00000008473, intron 33 of 35)	NA	7879	ENSGALT00000095559	ENSGALG00000054270	ENSGALT00000095559						protein_coding	0.029412	0.595122
ATAC_R1.mLb.clN_peak_19070	12	19954862	19955229	+	42	NA	intron (ENSGALG00000008473, intron 16 of 35)	NA	33352	ENSGALT00000095559	ENSGALG00000054270	ENSGALT00000095559						protein_coding	0.016349	0.5625
ATAC_R1.mLb.clN_peak_19072	12	19984473	19984626	+	11	NA	intron (ENSGALG00000008473, intron 1 of 35)	NA	6189	ENSGALT00000091702	ENSGALG00000008473	ENSGALT00000091702			PLXND1			protein_coding	0.006536	0.480519
ATAC_R1.mLb.clN_peak_19076	12	20022432	20023037	+	26	NA	intron (ENSGALG00000008487, intron 3 of 5)	NA	-31996	ENSGALT00000102212	ENSGALG00000008473	ENSGALT00000091702			PLXND1			protein_coding	0.099174	0.658416
ATAC_R1.mLb.clN_peak_19078	12	20041826	20042173	+	31	NA	intron (ENSGALG00000008487, intron 3 of 5)	NA	30033	ENSGALT00000098840	ENSGALG00000008487	ENSGALT00000013831			TMCC1			protein_coding	0.043228	0.58908
ATAC_R1.mLb.clN_peak_19079	12	20046262	20046617	+	52	NA	intron (ENSGALG00000008487, intron 3 of 5)	NA	25593	ENSGALT00000098840	ENSGALG00000008487	ENSGALT00000013831			TMCC1			protein_coding	0.022535	0.530899
ATAC_R1.mLb.clN_peak_19080	12	20054090	20055132	+	40	NA	intron (ENSGALG00000008487, intron 3 of 5)	NA	17421	ENSGALT00000098840	ENSGALG00000008487	ENSGALT00000013831			TMCC1			protein_coding	0.122841	0.713327
ATAC_R1.mLb.clN_peak_19083	12	20086760	20087464	+	32	NA	Intergenic	NA	-5287	ENSGALT00000108060	ENSGALG00000008487	ENSGALT00000013831			TMCC1			protein_coding	0.086648	0.619858
ATAC_R1.mLb.clN_peak_19086	12	20173934	20174704	+	178	NA	intron (ENSGALG00000008519, intron 1 of 16)	NA	628	ENSGALT00000074521	ENSGALG00000008519	ENSGALT00000100933			NR2C2			protein_coding	0.077922	0.632944
ATAC_R1.mLb.clN_peak_19093	12	20285020	20285529	+	18	NA	Intergenic	NA	-3029	ENSGALT00000105847	ENSGALG00000052232	ENSGALT00000105847						lncRNA	0.019646	0.519608
ATAC_R1.mLb.clN_peak_19131	13	1691144	1691541	+	15	NA	intron (ENSGALG00000000884, intron 1 of 2)	NA	5304	ENSGALT00000001298	ENSGALG00000000884	ENSGALT00000001298			CXXC5			protein_coding	0.083123	0.69598
ATAC_R1.mLb.clN_peak_19135	13	1717416	1717982	+	41	NA	Intergenic	NA	-2071	ENSGALT00000102545	ENSGALG00000029939	ENSGALT00000094154						lncRNA	0.063604	0.640212
ATAC_R1.mLb.clN_peak_19138	13	1749968	1750238	+	17	NA	Intergenic	NA	30083	ENSGALT00000048015	ENSGALG00000029939	ENSGALT00000094154						lncRNA	0.007407	0.520295
ATAC_R1.mLb.clN_peak_19139	13	1754182	1754440	+	23	NA	Intergenic	NA	34291	ENSGALT00000048015	ENSGALG00000029939	ENSGALT00000094154						lncRNA	0.031008	0.606178
ATAC_R1.mLb.clN_peak_19140	13	1756000	1756136	+	17	NA	Intergenic	NA	36048	ENSGALT00000048015	ENSGALG00000029939	ENSGALT00000094154						lncRNA	0.014706	0.591241
ATAC_R1.mLb.clN_peak_19170	13	2623955	2624734	+	59	NA	intron (ENSGALG00000028565, intron 3 of 3)	NA	15905	ENSGALT00000078457	ENSGALG00000028565	ENSGALT00000045562			PCDHGC3			protein_coding	0.012837	0.561538
ATAC_R1.mLb.clN_peak_19171	13	2631943	2632352	+	16	NA	Intergenic	NA	22837	ENSGALT00000096004	ENSGALG00000054890	ENSGALT00000096004						lncRNA	0.012225	0.597561
ATAC_R1.mLb.clN_peak_19172	13	2634083	2634277	+	28	NA	Intergenic	NA	20804	ENSGALT00000096004	ENSGALG00000054890	ENSGALT00000096004						lncRNA	0.020619	0.610256
ATAC_R1.mLb.clN_peak_19173	13	2641323	2642035	+	38	NA	Intergenic	NA	13305	ENSGALT00000096004	ENSGALG00000054890	ENSGALT00000096004						lncRNA	0.036517	0.600281
ATAC_R1.mLb.clN_peak_19174	13	2645286	2645490	+	27	NA	intron (ENSGALG00000054890, intron 5 of 5)	NA	9596	ENSGALT00000096004	ENSGALG00000054890	ENSGALT00000096004						lncRNA	0.014706	0.556098
ATAC_R1.mLb.clN_peak_19178	13	2707834	2707984	+	13	NA	Intergenic	NA	-2019	ENSGALT00000049754	ENSGALG00000002562	ENSGALT00000004047			ARAP3			protein_coding	0.04	0.635762
ATAC_R1.mLb.clN_peak_19188	13	2820416	2820673	+	18	NA	intron (ENSGALG00000002553, intron 4 of 4)	NA	-7532	ENSGALT00000042063	ENSGALG00000025150	ENSGALT00000042063			gga-mir-1702			miRNA	0.015564	0.492248
ATAC_R1.mLb.clN_peak_19189	13	2826171	2826489	+	70	NA	intron (ENSGALG00000002553, intron 4 of 4)	NA	-1746	ENSGALT00000042063	ENSGALG00000025150	ENSGALT00000042063			gga-mir-1702			miRNA	0.028302	0.573668
ATAC_R1.mLb.clN_peak_19190	13	2830701	2831014	+	92	NA	intron (ENSGALG00000002553, intron 4 of 4)	NA	2781	ENSGALT00000042063	ENSGALG00000025150	ENSGALT00000042063			gga-mir-1702			miRNA	0.035144	0.60828
ATAC_R1.mLb.clN_peak_19191	13	2837257	2837534	+	16	NA	Intergenic	NA	9319	ENSGALT00000042063	ENSGALG00000025150	ENSGALT00000042063			gga-mir-1702			miRNA	0.036101	0.521583
ATAC_R1.mLb.clN_peak_19193	13	2877104	2877249	+	15	NA	Intergenic	NA	49100	ENSGALT00000042063	ENSGALG00000025150	ENSGALT00000042063			gga-mir-1702			miRNA	0.055172	0.657534
ATAC_R1.mLb.clN_peak_19204	13	3132669	3133434	+	53	NA	intron (ENSGALG00000002544, intron 3 of 4)	NA	7013	ENSGALT00000004015	ENSGALG00000002544	ENSGALT00000004015			PCDH12			protein_coding	0.007843	0.480418
ATAC_R1.mLb.clN_peak_19216	13	3253168	3253281	+	21	NA	intron (ENSGALG00000002457, intron 2 of 10)	NA	3357	ENSGALT00000106096	ENSGALG00000002457	ENSGALT00000106096			SIL1			protein_coding	0.00885	0.578947
ATAC_R1.mLb.clN_peak_19219	13	3320835	3321062	+	55	NA	intron (ENSGALG00000002457, intron 8 of 10)	NA	-69568	ENSGALT00000003872	ENSGALG00000002455	ENSGALT00000003872			LRRTM2			protein_coding	0.044053	0.618421
ATAC_R1.mLb.clN_peak_19237	13	3578988	3579320	+	18	NA	intron (ENSGALG00000002229, intron 1 of 12)	NA	-1227	ENSGALT00000066552	ENSGALG00000002229	ENSGALT00000003489			FBXW11			protein_coding	0.018072	0.447447
ATAC_R1.mLb.clN_peak_19242	13	3639726	3639870	+	50	NA	Intergenic	NA	36729	ENSGALT00000101372	ENSGALG00000002229	ENSGALT00000003489			FBXW11			protein_coding	0.027778	0.565517
ATAC_R1.mLb.clN_peak_19251	13	3761194	3761346	+	15	NA	intron (ENSGALG00000051782, intron 7 of 8)	NA	7166	ENSGALT00000093277	ENSGALG00000051782	ENSGALT00000093277						lncRNA	0.013158	0.470588
ATAC_R1.mLb.clN_peak_19255	13	3841835	3842268	+	38	NA	intron (ENSGALG00000051535, intron 4 of 5)	NA	-12565	ENSGALT00000053901	ENSGALG00000042392	ENSGALT00000053901						lncRNA	0.009238	0.470046
ATAC_R1.mLb.clN_peak_19257	13	3857021	3857326	+	14	NA	intron (ENSGALG00000042392, intron 1 of 6)	NA	2557	ENSGALT00000053901	ENSGALG00000042392	ENSGALT00000053901						lncRNA	0.003279	0.444444
ATAC_R1.mLb.clN_peak_19262	13	3936686	3937250	+	14	NA	intron (ENSGALG00000002203, intron 5 of 5)	NA	52777	ENSGALT00000091346	ENSGALG00000042392	ENSGALT00000053901						lncRNA	0.04078	0.552212
ATAC_R1.mLb.clN_peak_19266	13	3997599	3997777	+	17	NA	intron (ENSGALG00000002203, intron 2 of 5)	NA	14802	ENSGALT00000055066	ENSGALG00000002203	ENSGALT00000055066			FGF18			protein_coding	0.005618	0.625698
ATAC_R1.mLb.clN_peak_19267	13	4007248	4008151	+	89	NA	intron (ENSGALG00000002203, intron 2 of 5)	NA	4791	ENSGALT00000055066	ENSGALG00000002203	ENSGALT00000055066			FGF18			protein_coding	0.043189	0.588496
ATAC_R1.mLb.clN_peak_19292	13	4197288	4197582	+	21	NA	intron (ENSGALG00000040205, intron 3 of 11)	NA	-3190	ENSGALT00000091941	ENSGALG00000053961	ENSGALT00000091941						protein_coding	0.020408	0.59322
ATAC_R1.mLb.clN_peak_193	1	3997195	3997456	+	16	NA	intron (ENSGALG00000050475, intron 2 of 5)	NA	23954	ENSGALT00000101201	ENSGALG00000052368	ENSGALT00000101201						protein_coding	0.02682	0.446565
ATAC_R1.mLb.clN_peak_19303	13	4263020	4263860	+	200	NA	Intergenic	NA	-6167	ENSGALT00000003373	ENSGALG00000002152	ENSGALT00000003373			GABRP			protein_coding	0.027381	0.54459
ATAC_R1.mLb.clN_peak_19304	13	4266649	4266859	+	31	NA	Intergenic	NA	-9481	ENSGALT00000003373	ENSGALG00000002152	ENSGALT00000003373			GABRP			protein_coding	0.02381	0.57346
ATAC_R1.mLb.clN_peak_19305	13	4281243	4281916	+	25	NA	intron (ENSGALG00000002132, intron 2 of 7)	NA	-24306	ENSGALT00000003373	ENSGALG00000002152	ENSGALT00000003373			GABRP			protein_coding	0.016345	0.502967
ATAC_R1.mLb.clN_peak_19306	13	4284950	4285065	+	24	NA	intron (ENSGALG00000002132, intron 1 of 7)	NA	23463	ENSGALT00000074043	ENSGALG00000002132	ENSGALT00000003332			KCNIP1			protein_coding	0.008696	0.525862
ATAC_R1.mLb.clN_peak_19335	13	4464159	4464828	+	28	NA	Intergenic	NA	-13415	ENSGALT00000089580	ENSGALG00000002132	ENSGALT00000003332			KCNIP1			protein_coding	0.011958	0.455224
ATAC_R1.mLb.clN_peak_19336	13	4466926	4467067	+	19	NA	Intergenic	NA	-15918	ENSGALT00000089580	ENSGALG00000002132	ENSGALT00000003332			KCNIP1			protein_coding	0.014184	0.5
ATAC_R1.mLb.clN_peak_19337	13	4467699	4468169	+	16	NA	Intergenic	NA	-16856	ENSGALT00000089580	ENSGALG00000002132	ENSGALT00000003332			KCNIP1			protein_coding	0.014894	0.52017
ATAC_R1.mLb.clN_peak_19342	13	4497517	4498141	+	191	NA	Intergenic	NA	-35266	ENSGALT00000086768	ENSGALG00000002118	ENSGALT00000095829			CO6			protein_coding	0.05609	0.568
ATAC_R1.mLb.clN_peak_19353	13	4589350	4590076	+	42	NA	Intergenic	NA	-8456	ENSGALT00000003301	ENSGALG00000002113	ENSGALT00000003301			LCP2			protein_coding	0.00551	0.415406
ATAC_R1.mLb.clN_peak_19354	13	4592083	4592195	+	33	NA	Intergenic	NA	-6030	ENSGALT00000003301	ENSGALG00000002113	ENSGALT00000003301			LCP2			protein_coding	0.035714	0.522124
ATAC_R1.mLb.clN_peak_19392	13	4897128	4898212	+	251	NA	intron (ENSGALG00000001942, intron 1 of 12)	NA	220	ENSGALT00000003005	ENSGALG00000001942	ENSGALT00000003005			SPDL1			protein_coding	0.073801	0.601843
ATAC_R1.mLb.clN_peak_19406	13	5028085	5028202	+	10	NA	intron (ENSGALG00000001916, intron 5 of 36)	NA	73600	ENSGALT00000002967	ENSGALG00000001916	ENSGALT00000093565			SLIT3			protein_coding	0.025641	0.610169
ATAC_R1.mLb.clN_peak_19416	13	5104523	5105148	+	22	NA	intron (ENSGALG00000001916, intron 5 of 36)	NA	150292	ENSGALT00000002967	ENSGALG00000001916	ENSGALT00000093565			SLIT3			protein_coding	0.008	0.543131
ATAC_R1.mLb.clN_peak_19417	13	5113407	5113807	+	44	NA	intron (ENSGALG00000001916, intron 5 of 36)	NA	159064	ENSGALT00000002967	ENSGALG00000001916	ENSGALT00000093565			SLIT3			protein_coding	0.01	0.523691
ATAC_R1.mLb.clN_peak_19431	13	5234829	5235289	+	41	NA	intron (ENSGALG00000001916, intron 7 of 36)	NA	-79061	ENSGALT00000028976	ENSGALG00000018269	ENSGALT00000028976			gga-mir-218-2			miRNA	0.021739	0.511931
ATAC_R1.mLb.clN_peak_1944	1	24484919	24485472	+	92	NA	Intergenic	NA	10795	ENSGALT00000014836	ENSGALG00000009110	ENSGALT00000014836			LSM8			protein_coding	0.018083	0.521661
ATAC_R1.mLb.clN_peak_19445	13	5356057	5356708	+	382	NA	intron (ENSGALG00000001916, intron 26 of 36)	NA	42262	ENSGALT00000028976	ENSGALG00000018269	ENSGALT00000028976			gga-mir-218-2			miRNA	0.03533	0.575153
ATAC_R1.mLb.clN_peak_19452	13	5395997	5396487	+	16	NA	intron (ENSGALG00000001916, intron 30 of 36)	NA	-35148	ENSGALT00000002931	ENSGALG00000001895	ENSGALT00000096077			PANK3			protein_coding	0.012245	0.488798
ATAC_R1.mLb.clN_peak_19456	13	5429090	5429760	+	59	NA	Intergenic	NA	-1965	ENSGALT00000002931	ENSGALG00000001895	ENSGALT00000096077			PANK3			protein_coding	0.016418	0.454545
ATAC_R1.mLb.clN_peak_19459	13	5448740	5449163	+	162	NA	Intergenic	NA	-1800	ENSGALT00000043664	ENSGALG00000026551	ENSGALT00000043664			gga-mir-6569			miRNA	0.016548	0.551887
ATAC_R1.mLb.clN_peak_19461	13	5451986	5452160	+	24	NA	Intergenic	NA	1322	ENSGALT00000043664	ENSGALG00000026551	ENSGALT00000043664			gga-mir-6569			miRNA	0.04023	0.628571
ATAC_R1.mLb.clN_peak_19462	13	5457448	5459245	+	62	NA	Intergenic	NA	7595	ENSGALT00000043664	ENSGALG00000026551	ENSGALT00000043664			gga-mir-6569			miRNA	0.074569	0.606785
ATAC_R1.mLb.clN_peak_19463	13	5461675	5462028	+	11	NA	Intergenic	NA	11100	ENSGALT00000043664	ENSGALG00000026551	ENSGALT00000043664			gga-mir-6569			miRNA	0.008499	0.446328
ATAC_R1.mLb.clN_peak_19464	13	5462556	5462824	+	23	NA	Intergenic	NA	11939	ENSGALT00000043664	ENSGALG00000026551	ENSGALT00000043664			gga-mir-6569			miRNA	0.018657	0.553903
ATAC_R1.mLb.clN_peak_19477	13	5550803	5552022	+	52	NA	intron (ENSGALG00000001826, intron 1 of 22)	NA	14790	ENSGALT00000002822	ENSGALG00000001826	ENSGALT00000002822			WWC1			protein_coding	0.02297	0.562295
ATAC_R1.mLb.clN_peak_19478	13	5560279	5560696	+	42	NA	intron (ENSGALG00000001826, intron 1 of 22)	NA	5715	ENSGALT00000002822	ENSGALG00000001826	ENSGALT00000002822			WWC1			protein_coding	0.016787	0.511962
ATAC_R1.mLb.clN_peak_19497	13	5687745	5689930	+	94	NA	intron (ENSGALG00000001768, intron 8 of 32)	NA	-121608	ENSGALT00000104516	ENSGALG00000001826	ENSGALT00000002822			WWC1			protein_coding	0.063158	0.550778
ATAC_R1.mLb.clN_peak_19504	13	5727087	5727620	+	30	NA	intron (ENSGALG00000001768, intron 7 of 31)	NA	-160124	ENSGALT00000104516	ENSGALG00000001826	ENSGALT00000002822			WWC1			protein_coding	0.016886	0.481273
ATAC_R1.mLb.clN_peak_19505	13	5728232	5728766	+	27	NA	intron (ENSGALG00000001768, intron 7 of 31)	NA	-161270	ENSGALT00000104516	ENSGALG00000001826	ENSGALT00000002822			WWC1			protein_coding	0.009363	0.484112
ATAC_R1.mLb.clN_peak_19509	13	5747965	5748676	+	57	NA	intron (ENSGALG00000001768, intron 6 of 31)	NA	-181091	ENSGALT00000104516	ENSGALG00000001826	ENSGALT00000002822			WWC1			protein_coding	0.009845	0.480337
ATAC_R1.mLb.clN_peak_19527	13	5906502	5907308	+	57	NA	intron (ENSGALG00000001768, intron 4 of 31)	NA	134164	ENSGALT00000002712	ENSGALG00000001768	ENSGALT00000029075			TENM2			protein_coding	0.098015	0.596035
ATAC_R1.mLb.clN_peak_19540	13	6031403	6031913	+	202	NA	intron (ENSGALG00000001768, intron 3 of 31)	NA	9411	ENSGALT00000002712	ENSGALG00000001768	ENSGALT00000029075			TENM2			protein_coding	0.019608	0.540117
ATAC_R1.mLb.clN_peak_19547	13	6101123	6101297	+	19	NA	intron (ENSGALG00000001768, intron 2 of 31)	NA	-60141	ENSGALT00000029075	ENSGALG00000001768	ENSGALT00000029075			TENM2			protein_coding	0.028736	0.451429
ATAC_R1.mLb.clN_peak_19593	13	6446763	6447082	+	22	NA	Intergenic	NA	-260064	ENSGALT00000104170	ENSGALG00000001768	ENSGALT00000029075			TENM2			protein_coding	0.015674	0.475
ATAC_R1.mLb.clN_peak_19611	13	6744292	6744605	+	107	NA	intron (ENSGALG00000047213, intron 1 of 3)	NA	28904	ENSGALT00000095290	ENSGALG00000047213	ENSGALT00000095290						lncRNA	0.003195	0.461783
ATAC_R1.mLb.clN_peak_19680	13	7472687	7472888	+	12	NA	intron (ENSGALG00000041690, intron 2 of 3)	NA	-2018	ENSGALT00000079469	ENSGALG00000041690	ENSGALT00000097393						lncRNA	0	0.470297
ATAC_R1.mLb.clN_peak_19712	13	7817448	7817855	+	13	NA	intron (ENSGALG00000038042, intron 4 of 9)	NA	-14177	ENSGALT00000103192	ENSGALG00000047340	ENSGALT00000103192						lncRNA	0.004914	0.458333
ATAC_R1.mLb.clN_peak_19738	13	8067002	8069240	+	100	NA	intron (ENSGALG00000001690, intron 1 of 10)	NA	934	ENSGALT00000069914	ENSGALG00000001690	ENSGALT00000069914			GABRB2			protein_coding	0.071046	0.593122
ATAC_R1.mLb.clN_peak_19739	13	8070475	8071217	+	122	NA	intron (ENSGALG00000001690, intron 5 of 10)	NA	1376	ENSGALT00000002584	ENSGALG00000001690	ENSGALT00000069914			GABRB2			protein_coding	0.095687	0.641992
ATAC_R1.mLb.clN_peak_19755	13	8325317	8326033	+	111	NA	Intergenic	NA	11085	ENSGALT00000091915	ENSGALG00000047226	ENSGALT00000091915						lncRNA	0.01257	0.461646
ATAC_R1.mLb.clN_peak_19758	13	8375578	8376073	+	50	NA	Intergenic	NA	-42975	ENSGALT00000091714	ENSGALG00000001662	ENSGALT00000002539			ATP10B			protein_coding	0.018182	0.435484
ATAC_R1.mLb.clN_peak_19780	13	8505121	8505439	+	16	NA	intron (ENSGALG00000050993, intron 5 of 5)	NA	-3650	ENSGALT00000095321	ENSGALG00000050993	ENSGALT00000095321						lncRNA	0.012579	0.53605
ATAC_R1.mLb.clN_peak_19783	13	8511395	8511545	+	13	NA	intron (ENSGALG00000050993, intron 5 of 5)	NA	4749	ENSGALT00000099064	ENSGALG00000050993	ENSGALT00000095321						lncRNA	0.013333	0.596026
ATAC_R1.mLb.clN_peak_19784	13	8515523	8516160	+	92	NA	intron (ENSGALG00000050993, intron 1 of 5)	NA	378	ENSGALT00000099064	ENSGALG00000050993	ENSGALT00000095321						lncRNA	0.015699	0.528213
ATAC_R1.mLb.clN_peak_19789	13	8556476	8556972	+	22	NA	Intergenic	NA	-2459	ENSGALT00000045818	ENSGALG00000027232	ENSGALT00000045818			C1QTNF2			protein_coding	0.010081	0.486922
ATAC_R1.mLb.clN_peak_19790	13	8557518	8558021	+	26	NA	Intergenic	NA	-1414	ENSGALT00000045818	ENSGALG00000027232	ENSGALT00000045818			C1QTNF2			protein_coding	0.039761	0.583333
ATAC_R1.mLb.clN_peak_19791	13	8569330	8570374	+	31	NA	intron (ENSGALG00000040152, intron 1 of 4)	NA	435	ENSGALT00000107354	ENSGALG00000040152	ENSGALT00000059875			CCNJL			protein_coding	0.007663	0.536842
ATAC_R1.mLb.clN_peak_19793	13	8574347	8574460	+	19	NA	intron (ENSGALG00000040152, intron 1 of 4)	NA	2051	ENSGALT00000059875	ENSGALG00000040152	ENSGALT00000059875			CCNJL			protein_coding	0.035398	0.526316
ATAC_R1.mLb.clN_peak_19797	13	8602959	8603611	+	24	NA	intron (ENSGALG00000001445, intron 2 of 5)	NA	28740	ENSGALT00000002198	ENSGALG00000001445	ENSGALT00000002198			FABP6			protein_coding	0.007669	0.369066
ATAC_R1.mLb.clN_peak_19798	13	8606230	8606480	+	21	NA	intron (ENSGALG00000001445, intron 2 of 5)	NA	25670	ENSGALT00000002198	ENSGALG00000001445	ENSGALT00000002198			FABP6			protein_coding	0.012	0.426295
ATAC_R1.mLb.clN_peak_19800	13	8613032	8613712	+	35	NA	intron (ENSGALG00000001445, intron 2 of 5)	NA	18653	ENSGALT00000002198	ENSGALG00000001445	ENSGALT00000002198			FABP6			protein_coding	0.007353	0.46696
ATAC_R1.mLb.clN_peak_19805	13	8658583	8659064	+	13	NA	Intergenic	NA	26729	ENSGALT00000056623	ENSGALG00000038202	ENSGALT00000056623			PWWP2A			protein_coding	0.024948	0.508299
ATAC_R1.mLb.clN_peak_19806	13	8659575	8659853	+	21	NA	Intergenic	NA	27620	ENSGALT00000056623	ENSGALG00000038202	ENSGALT00000056623			PWWP2A			protein_coding	0.02518	0.544803
ATAC_R1.mLb.clN_peak_19846	13	8946876	8947547	+	16	NA	intron (ENSGALG00000001383, intron 5 of 5)	NA	7659	ENSGALT00000035326	ENSGALG00000021908	ENSGALT00000035326			gga-mir-458a			miRNA	0.007452	0.498512
ATAC_R1.mLb.clN_peak_19847	13	8974838	8975503	+	14	NA	intron (ENSGALG00000001383, intron 5 of 5)	NA	-20300	ENSGALT00000035326	ENSGALG00000021908	ENSGALT00000035326			gga-mir-458a			miRNA	0.015038	0.551051
ATAC_R1.mLb.clN_peak_19853	13	8995278	8995650	+	12	NA	intron (ENSGALG00000001383, intron 2 of 5)	NA	15678	ENSGALT00000002105	ENSGALG00000001383	ENSGALT00000094768			HTR4			protein_coding	0.005376	0.447721
ATAC_R1.mLb.clN_peak_19858	13	9031302	9031700	+	16	NA	intron (ENSGALG00000001383, intron 1 of 5)	NA	6795	ENSGALT00000104213	ENSGALG00000001383	ENSGALT00000094768			HTR4			protein_coding	0.032663	0.568922
ATAC_R1.mLb.clN_peak_19860	13	9039497	9039910	+	15	NA	Intergenic	NA	-1407	ENSGALT00000104213	ENSGALG00000001383	ENSGALT00000094768			HTR4			protein_coding	0.029056	0.594203
ATAC_R1.mLb.clN_peak_19865	13	9067907	9068019	+	28	NA	intron (ENSGALG00000001239, intron 1 of 3)	NA	2385	ENSGALT00000001881	ENSGALG00000001239	ENSGALT00000091199			SLC26A2			protein_coding	0	0.530973
ATAC_R1.mLb.clN_peak_19871	13	9117756	9118286	+	59	NA	intron (ENSGALG00000043389, intron 2 of 16)	NA	18104	ENSGALT00000052693	ENSGALG00000043389	ENSGALT00000052693						pseudogene	0.026415	0.60452
ATAC_R1.mLb.clN_peak_19877	13	9137632	9138337	+	44	NA	Intergenic	NA	-1859	ENSGALT00000052693	ENSGALG00000043389	ENSGALT00000052693						pseudogene	0.070922	0.633144
ATAC_R1.mLb.clN_peak_19878	13	9142817	9142997	+	25	NA	Intergenic	NA	-6782	ENSGALT00000052693	ENSGALG00000043389	ENSGALT00000052693						pseudogene	0.016667	0.552486
ATAC_R1.mLb.clN_peak_19879	13	9155794	9156658	+	34	NA	intron (ENSGALG00000052972, intron 2 of 3)	NA	2094	ENSGALT00000104006	ENSGALG00000052972	ENSGALT00000104006						lncRNA	0.028935	0.597688
ATAC_R1.mLb.clN_peak_19880	13	9162786	9163092	+	41	NA	Intergenic	NA	-6349	ENSGALT00000041028	ENSGALG00000001364	ENSGALT00000041028			CSNK1A1L			protein_coding	0.03268	0.530945
ATAC_R1.mLb.clN_peak_19884	13	9203380	9203635	+	15	NA	Intergenic	NA	8697	ENSGALT00000103316	ENSGALG00000050950	ENSGALT00000103316			gga-mir-145			miRNA	0.015686	0.460938
ATAC_R1.mLb.clN_peak_19885	13	9205439	9205850	+	46	NA	Intergenic	NA	6560	ENSGALT00000103316	ENSGALG00000050950	ENSGALT00000103316			gga-mir-145			miRNA	0.019465	0.546117
ATAC_R1.mLb.clN_peak_19888	13	9214701	9215233	+	46	NA	Intergenic	NA	-2157	ENSGALT00000104901	ENSGALG00000047711	ENSGALT00000104901			gga-mir-143			miRNA	0.031955	0.639775
ATAC_R1.mLb.clN_peak_19892	13	9241582	9241964	+	29	NA	intron (ENSGALG00000050577, intron 1 of 3)	NA	1230	ENSGALT00000094614	ENSGALG00000050577	ENSGALT00000094614			GRPEL2			protein_coding	0.044503	0.558747
ATAC_R1.mLb.clN_peak_19895	13	9254017	9254480	+	20	NA	intron (ENSGALG00000039628, intron 1 of 16)	NA	7421	ENSGALT00000069646	ENSGALG00000039628	ENSGALT00000069646			AFAP1L1			protein_coding	0.028078	0.646552
ATAC_R1.mLb.clN_peak_19914	13	9509095	9509753	+	12	NA	intron (ENSGALG00000037395, intron 1 of 2)	NA	14844	ENSGALT00000099481	ENSGALG00000037395	ENSGALT00000099481			UBTD2			protein_coding	0.012158	0.514416
ATAC_R1.mLb.clN_peak_19917	13	9543996	9544882	+	38	NA	intron (ENSGALG00000002816, intron 2 of 18)	NA	19155	ENSGALT00000004451	ENSGALG00000002816	ENSGALT00000004451			STK10			protein_coding	0.020316	0.556933
ATAC_R1.mLb.clN_peak_19924	13	9593485	9593656	+	18	NA	intron (ENSGALG00000002831, intron 2 of 13)	NA	21569	ENSGALT00000004469	ENSGALG00000002831	ENSGALT00000075143			SH3PXD2B			protein_coding	0.011696	0.488372
ATAC_R1.mLb.clN_peak_19935	13	9680757	9681324	+	16	NA	intron (ENSGALG00000002846, intron 1 of 4)	NA	-3087	ENSGALT00000104619	ENSGALG00000002846	ENSGALT00000104619			NEURL1B			protein_coding	0.021164	0.554577
ATAC_R1.mLb.clN_peak_19936	13	9702330	9703055	+	19	NA	intron (ENSGALG00000002846, intron 1 of 4)	NA	-24739	ENSGALT00000104619	ENSGALG00000002846	ENSGALT00000104619			NEURL1B			protein_coding	0.004138	0.512397
ATAC_R1.mLb.clN_peak_19938	13	9745149	9745842	+	19	NA	intron (ENSGALG00000002846, intron 1 of 4)	NA	6381	ENSGALT00000004489	ENSGALG00000002846	ENSGALT00000104619			NEURL1B			protein_coding	0.010101	0.538905
ATAC_R1.mLb.clN_peak_19940	13	9750733	9751407	+	12	NA	intron (ENSGALG00000002846, intron 1 of 4)	NA	806	ENSGALT00000004489	ENSGALG00000002846	ENSGALT00000104619			NEURL1B			protein_coding	0.062315	0.56
ATAC_R1.mLb.clN_peak_19942	13	9758794	9759365	+	15	NA	Intergenic	NA	-7203	ENSGALT00000004489	ENSGALG00000002846	ENSGALT00000104619			NEURL1B			protein_coding	0.022767	0.585664
ATAC_R1.mLb.clN_peak_19943	13	9760253	9760619	+	23	NA	Intergenic	NA	-8560	ENSGALT00000004489	ENSGALG00000002846	ENSGALT00000104619			NEURL1B			protein_coding	0.071038	0.697548
ATAC_R1.mLb.clN_peak_19944	13	9761605	9762032	+	21	NA	Intergenic	NA	-9942	ENSGALT00000004489	ENSGALG00000002846	ENSGALT00000104619			NEURL1B			protein_coding	0.025761	0.518692
ATAC_R1.mLb.clN_peak_19947	13	9797143	9798148	+	31	NA	intron (ENSGALG00000002863, intron 1 of 9)	NA	230	ENSGALT00000004517	ENSGALG00000002863	ENSGALT00000004517			ERGIC1			protein_coding	0.096517	0.681909
ATAC_R1.mLb.clN_peak_19948	13	9800734	9800865	+	14	NA	intron (ENSGALG00000002863, intron 1 of 9)	NA	3384	ENSGALT00000004517	ENSGALG00000002863	ENSGALT00000004517			ERGIC1			protein_coding	0	0.431818
ATAC_R1.mLb.clN_peak_19950	13	9808885	9809373	+	73	NA	intron (ENSGALG00000002863, intron 1 of 9)	NA	11714	ENSGALT00000004517	ENSGALG00000002863	ENSGALT00000004517			ERGIC1			protein_coding	0.010246	0.466258
ATAC_R1.mLb.clN_peak_19964	13	9948800	9948948	+	12	NA	intron (ENSGALG00000002893, intron 4 of 4)	NA	8520	ENSGALT00000040996	ENSGALG00000002893	ENSGALT00000040996			STC2			protein_coding	0.033784	0.52349
ATAC_R1.mLb.clN_peak_19970	13	10035066	10036029	+	56	NA	Intergenic	NA	25735	ENSGALT00000062072	ENSGALG00000039995	ENSGALT00000062072						protein_coding	0.012461	0.51971
ATAC_R1.mLb.clN_peak_19971	13	10037363	10038107	+	15	NA	Intergenic	NA	23547	ENSGALT00000062072	ENSGALG00000039995	ENSGALT00000062072						protein_coding	0.010753	0.45906
ATAC_R1.mLb.clN_peak_19974	13	10068589	10068833	+	22	NA	Intergenic	NA	-7357	ENSGALT00000108124	ENSGALG00000054803	ENSGALT00000108124						protein_coding	0.012295	0.461224
ATAC_R1.mLb.clN_peak_19979	13	10124819	10125380	+	45	NA	Intergenic	NA	-26158	ENSGALT00000059929	ENSGALG00000033512	ENSGALT00000059929			CPEB4			protein_coding	0.016043	0.469751
ATAC_R1.mLb.clN_peak_19999	13	10675931	10676077	+	14	NA	intron (ENSGALG00000054274, intron 3 of 3)	NA	4570	ENSGALT00000096716	ENSGALG00000054274	ENSGALT00000096716						lncRNA	0.013699	0.564626
ATAC_R1.mLb.clN_peak_20030	13	11086870	11087009	+	16	NA	intron (ENSGALG00000026443, intron 1 of 10)	NA	2394	ENSGALT00000043300	ENSGALG00000026443	ENSGALT00000101200			RNF44			protein_coding	0.057554	0.571429
ATAC_R1.mLb.clN_peak_20040	13	11162535	11163091	+	63	NA	Intergenic	NA	-3599	ENSGALT00000064624	ENSGALG00000033332	ENSGALT00000064624						lncRNA	0.057554	0.614004
ATAC_R1.mLb.clN_peak_20043	13	11224921	11225354	+	15	NA	intron (ENSGALG00000044388, intron 1 of 12)	NA	10598	ENSGALT00000083513	ENSGALG00000044388	ENSGALT00000083513						protein_coding	0.011547	0.481567
ATAC_R1.mLb.clN_peak_20050	13	11336353	11337081	+	16	NA	5' UTR (ENSGALG00000003691, exon 1 of 6)	NA	113	ENSGALT00000084508	ENSGALG00000003691	ENSGALT00000005847			RNF145			protein_coding	0.141484	0.733882
ATAC_R1.mLb.clN_peak_20056	13	11429842	11430479	+	15	NA	intron (ENSGALG00000003699, intron 7 of 16)	NA	39946	ENSGALT00000029074	ENSGALG00000003699	ENSGALT00000029074			EBF1			protein_coding	0.031397	0.592476
ATAC_R1.mLb.clN_peak_20068	13	11784743	11785316	+	58	NA	Intergenic	NA	-17697	ENSGALT00000094328	ENSGALG00000047523	ENSGALT00000099166						lncRNA	0.029668	0.562718
ATAC_R1.mLb.clN_peak_20069	13	11789044	11789519	+	13	NA	Intergenic	NA	-21949	ENSGALT00000094328	ENSGALG00000047523	ENSGALT00000099166						lncRNA	0.008421	0.502101
ATAC_R1.mLb.clN_peak_20071	13	11839320	11839467	+	13	NA	Intergenic	NA	-72061	ENSGALT00000094328	ENSGALG00000047523	ENSGALT00000099166						lncRNA	0.034014	0.47973
ATAC_R1.mLb.clN_peak_20075	13	11916788	11917509	+	35	NA	Intergenic	NA	-23156	ENSGALT00000005867	ENSGALG00000003702	ENSGALT00000005867			CLINT1			protein_coding	0.033287	0.542936
ATAC_R1.mLb.clN_peak_20082	13	12035277	12036172	+	76	NA	intron (ENSGALG00000003744, intron 3 of 22)	NA	7831	ENSGALT00000005940	ENSGALG00000003744	ENSGALT00000005940			ADAM19			protein_coding	0.014525	0.503348
ATAC_R1.mLb.clN_peak_20084	13	12065531	12065899	+	22	NA	intron (ENSGALG00000039687, intron 1 of 5)	NA	-1462	ENSGALT00000093359	ENSGALG00000039687	ENSGALT00000093359			NIPAL4			protein_coding	0.040761	0.544715
ATAC_R1.mLb.clN_peak_2009	1	24952472	24952808	+	31	NA	intron (ENSGALG00000037206, intron 1 of 13)	NA	1323	ENSGALT00000074764	ENSGALG00000037206	ENSGALT00000051113			ST7			protein_coding	0.0625	0.64095
ATAC_R1.mLb.clN_peak_20108	13	12484883	12485120	+	60	NA	Intergenic	NA	-64789	ENSGALT00000006182	ENSGALG00000003886	ENSGALT00000006182			SGCD			protein_coding	0.008439	0.445378
ATAC_R1.mLb.clN_peak_20111	13	12514847	12515063	+	24	NA	Intergenic	NA	-94743	ENSGALT00000006182	ENSGALG00000003886	ENSGALT00000006182			SGCD			protein_coding	0.018519	0.465438
ATAC_R1.mLb.clN_peak_20115	13	12538479	12538844	+	37	NA	Intergenic	NA	-118449	ENSGALT00000006182	ENSGALG00000003886	ENSGALT00000006182			SGCD			protein_coding	0.043836	0.612022
ATAC_R1.mLb.clN_peak_20120	13	12605773	12606239	+	17	NA	Intergenic	NA	67339	ENSGALT00000103850	ENSGALG00000047972	ENSGALT00000103850						lncRNA	0.002146	0.4197
ATAC_R1.mLb.clN_peak_20124	13	12662753	12663254	+	15	NA	intron (ENSGALG00000047972, intron 2 of 3)	NA	10342	ENSGALT00000103850	ENSGALG00000047972	ENSGALT00000103850						lncRNA	0.025948	0.515936
ATAC_R1.mLb.clN_peak_20131	13	12796327	12797126	+	29	NA	intron (ENSGALG00000040109, intron 1 of 20)	NA	7122	ENSGALT00000099434	ENSGALG00000040109	ENSGALT00000101187			LARP1			protein_coding	0.033792	0.5675
ATAC_R1.mLb.clN_peak_2014	1	24980560	24980693	+	18	NA	intron (ENSGALG00000037206, intron 1 of 13)	NA	14558	ENSGALT00000084844	ENSGALG00000037206	ENSGALT00000051113			ST7			protein_coding	0.007519	0.529851
ATAC_R1.mLb.clN_peak_20148	13	12999220	12999363	+	17	NA	Intergenic	NA	-1910	ENSGALT00000006484	ENSGALG00000004078	ENSGALT00000006484						protein_coding	0.020979	0.541667
ATAC_R1.mLb.clN_peak_2015	1	24983999	24984269	+	18	NA	intron (ENSGALG00000037206, intron 1 of 13)	NA	11050	ENSGALT00000084844	ENSGALG00000037206	ENSGALT00000051113			ST7			protein_coding	0.011111	0.568266
ATAC_R1.mLb.clN_peak_20170	13	13498831	13499307	+	18	NA	Intergenic	NA	-51316	ENSGALT00000034504	ENSGALG00000004134	ENSGALT00000034504			GLRA1			protein_coding	0.006303	0.51782
ATAC_R1.mLb.clN_peak_20172	13	13521468	13522307	+	53	NA	Intergenic	NA	-28498	ENSGALT00000034504	ENSGALG00000004134	ENSGALT00000034504			GLRA1			protein_coding	0.009535	0.467857
ATAC_R1.mLb.clN_peak_20177	13	13620665	13621178	+	41	NA	intron (ENSGALG00000033148, intron 1 of 1)	NA	-3115	ENSGALT00000006650	ENSGALG00000004184	ENSGALT00000006650			SPARC			protein_coding	0.019493	0.583658
ATAC_R1.mLb.clN_peak_20198	13	13837138	13837845	+	20	NA	Intergenic	NA	-6672	ENSGALT00000089461	ENSGALG00000004588	ENSGALT00000089461			RPS14			protein_coding	0.110325	0.733051
ATAC_R1.mLb.clN_peak_20208	13	13958811	13958936	+	12	NA	intron (ENSGALG00000030613, intron 1 of 20)	NA	900	ENSGALT00000067683	ENSGALG00000030613	ENSGALT00000067683			PDGFRB			protein_coding	0.016	0.52381
ATAC_R1.mLb.clN_peak_2021	1	25022623	25022940	+	33	NA	intron (ENSGALG00000043437, intron 1 of 9)	NA	14179	ENSGALT00000053621	ENSGALG00000043437	ENSGALT00000053621			CAPZA2			protein_coding	0.012618	0.471698
ATAC_R1.mLb.clN_peak_20214	13	14062426	14062875	+	19	NA	intron (ENSGALG00000005802, intron 1 of 29)	NA	9617	ENSGALT00000009188	ENSGALG00000005802	ENSGALT00000009188			FLT4			protein_coding	0.051225	0.642222
ATAC_R1.mLb.clN_peak_20215	13	14073218	14074052	+	32	NA	intron (ENSGALG00000005802, intron 3 of 29)	NA	20602	ENSGALT00000009188	ENSGALG00000005802	ENSGALT00000009188			FLT4			protein_coding	0.026379	0.578443
ATAC_R1.mLb.clN_peak_2022	1	25023478	25024124	+	29	NA	intron (ENSGALG00000043437, intron 1 of 9)	NA	13159	ENSGALT00000053621	ENSGALG00000043437	ENSGALT00000053621			CAPZA2			protein_coding	0.017028	0.503864
ATAC_R1.mLb.clN_peak_20222	13	14175583	14175924	+	20	NA	Intergenic	NA	-3923	ENSGALT00000062831	ENSGALG00000035804	ENSGALT00000082709			SQSTM1			protein_coding	0.111437	0.669591
ATAC_R1.mLb.clN_peak_20224	13	14184353	14184650	+	14	NA	Intergenic	NA	-12671	ENSGALT00000062831	ENSGALG00000035804	ENSGALT00000082709			SQSTM1			protein_coding	0.026936	0.59396
ATAC_R1.mLb.clN_peak_20225	13	14191387	14191668	+	18	NA	Intergenic	NA	-6118	ENSGALT00000095964	ENSGALG00000047847	ENSGALT00000095964						protein_coding	0.042705	0.524823
ATAC_R1.mLb.clN_peak_20226	13	14203181	14203665	+	51	NA	intron (ENSGALG00000005924, intron 2 of 9)	NA	2553	ENSGALT00000067221	ENSGALG00000005924	ENSGALT00000067221						protein_coding	0.049587	0.597938
ATAC_R1.mLb.clN_peak_20233	13	14264689	14265681	+	28	NA	Intergenic	NA	-5176	ENSGALT00000078423	ENSGALG00000032148	ENSGALT00000078423			CANX			protein_coding	0.051411	0.575025
ATAC_R1.mLb.clN_peak_20234	13	14268006	14268392	+	31	NA	Intergenic	NA	-3710	ENSGALT00000089422	ENSGALG00000011450	ENSGALT00000089422						protein_coding	0.025907	0.638243
ATAC_R1.mLb.clN_peak_20235	13	14276670	14276991	+	26	NA	Intergenic	NA	-4698	ENSGALT00000063933	ENSGALG00000031120	ENSGALT00000082236			HNRNPH2			protein_coding	0.05296	0.568323
ATAC_R1.mLb.clN_peak_20239	13	14308772	14309555	+	52	NA	intron (ENSGALG00000029706, intron 1 of 17)	NA	106	ENSGALT00000106612	ENSGALG00000029706	ENSGALT00000106612			RUFY1			protein_coding	0.070243	0.61352
ATAC_R1.mLb.clN_peak_20248	13	14534133	14534572	+	21	NA	Intergenic	NA	-6079	ENSGALT00000095094	ENSGALG00000034305	ENSGALT00000071020						lncRNA	0.018223	0.525
ATAC_R1.mLb.clN_peak_20251	13	14568990	14569261	+	22	NA	intron (ENSGALG00000034316, intron 1 of 11)	NA	12233	ENSGALT00000067166	ENSGALG00000034316	ENSGALT00000067166			CNOT6			protein_coding	0.0369	0.511029
ATAC_R1.mLb.clN_peak_20255	13	14601190	14601364	+	29	NA	Intergenic	NA	13424	ENSGALT00000107272	ENSGALG00000049999	ENSGALT00000097492						lncRNA	0.017241	0.588571
ATAC_R1.mLb.clN_peak_20257	13	14626386	14627018	+	18	NA	intron (ENSGALG00000048778, intron 3 of 3)	NA	-1417	ENSGALT00000049899	ENSGALG00000039705	ENSGALT00000049899			GFPT2			protein_coding	0.011076	0.478673
ATAC_R1.mLb.clN_peak_20259	13	14631493	14632061	+	124	NA	intron (ENSGALG00000039705, intron 1 of 18)	NA	3658	ENSGALT00000049899	ENSGALG00000039705	ENSGALT00000049899			GFPT2			protein_coding	0.015845	0.492091
ATAC_R1.mLb.clN_peak_2026	1	25048122	25048714	+	118	NA	Intergenic	NA	-11458	ENSGALT00000053621	ENSGALG00000043437	ENSGALT00000053621			CAPZA2			protein_coding	0.005068	0.480607
ATAC_R1.mLb.clN_peak_20262	13	14698830	14699212	+	11	NA	Intergenic	NA	-5976	ENSGALT00000095799	ENSGALG00000052237	ENSGALT00000095799						lncRNA	0.018325	0.477807
ATAC_R1.mLb.clN_peak_20270	13	14769620	14770251	+	43	NA	intron (ENSGALG00000006076, intron 1 of 13)	NA	15819	ENSGALT00000009806	ENSGALG00000006076	ENSGALT00000009806			RASGEF1C			protein_coding	0.009509	0.525316
ATAC_R1.mLb.clN_peak_20280	13	14843078	14843313	+	18	NA	Intergenic	NA	-9136	ENSGALT00000092271	ENSGALG00000049701	ENSGALT00000092271						lncRNA	0.029787	0.576271
ATAC_R1.mLb.clN_peak_20311	13	15152795	15152931	+	53	NA	Intergenic	NA	15855	ENSGALT00000034218	ENSGALG00000021235	ENSGALT00000034218			NPY6R			protein_coding	0.014706	0.635036
ATAC_R1.mLb.clN_peak_20316	13	15197697	15198005	+	46	NA	intron (ENSGALG00000039124, intron 1 of 14)	NA	2872	ENSGALT00000056509	ENSGALG00000039124	ENSGALT00000056509			KLHL3			protein_coding	0.029221	0.511327
ATAC_R1.mLb.clN_peak_20318	13	15204524	15204700	+	18	NA	intron (ENSGALG00000039124, intron 3 of 14)	NA	9633	ENSGALT00000056509	ENSGALG00000039124	ENSGALT00000056509			KLHL3			protein_coding	0.022727	0.548023
ATAC_R1.mLb.clN_peak_20319	13	15211724	15212218	+	79	NA	intron (ENSGALG00000039124, intron 4 of 14)	NA	16992	ENSGALT00000056509	ENSGALG00000039124	ENSGALT00000056509			KLHL3			protein_coding	0.004049	0.49697
ATAC_R1.mLb.clN_peak_20320	13	15212762	15213583	+	53	NA	intron (ENSGALG00000039124, intron 5 of 14)	NA	18193	ENSGALT00000056509	ENSGALG00000039124	ENSGALT00000056509			KLHL3			protein_coding	0.01218	0.457421
ATAC_R1.mLb.clN_peak_20321	13	15218379	15219181	+	19	NA	intron (ENSGALG00000039124, intron 6 of 14)	NA	23801	ENSGALT00000056509	ENSGALG00000039124	ENSGALT00000056509			KLHL3			protein_coding	0.018703	0.533001
ATAC_R1.mLb.clN_peak_20325	13	15248509	15249163	+	29	NA	Intergenic	NA	53857	ENSGALT00000056509	ENSGALG00000039124	ENSGALT00000056509			KLHL3			protein_coding	0.01682	0.483969
ATAC_R1.mLb.clN_peak_20331	13	15284052	15284364	+	17	NA	Intergenic	NA	89229	ENSGALT00000056509	ENSGALG00000039124	ENSGALT00000056509			KLHL3			protein_coding	0.025641	0.511182
ATAC_R1.mLb.clN_peak_20339	13	15351014	15351691	+	43	NA	intron (ENSGALG00000006258, intron 2 of 8)	NA	49635	ENSGALT00000010115	ENSGALG00000006258	ENSGALT00000010115			SPOCK1			protein_coding	0.01034	0.410029
ATAC_R1.mLb.clN_peak_20360	13	15617048	15617352	+	14	NA	Intergenic	NA	-32303	ENSGALT00000100068	ENSGALG00000051705	ENSGALT00000100068						lncRNA	0.013158	0.429508
ATAC_R1.mLb.clN_peak_20378	13	15773422	15773747	+	13	NA	Intergenic	NA	-21941	ENSGALT00000105541	ENSGALG00000051104	ENSGALT00000105541						lncRNA	0.015385	0.564417
ATAC_R1.mLb.clN_peak_20385	13	15888616	15888878	+	26	NA	intron (ENSGALG00000029429, intron 2 of 16)	NA	4341	ENSGALT00000070810	ENSGALG00000029429	ENSGALT00000070810			TGFBI			protein_coding	0.026718	0.520913
ATAC_R1.mLb.clN_peak_20386	13	15890964	15891350	+	13	NA	intron (ENSGALG00000029429, intron 1 of 16)	NA	1931	ENSGALT00000070810	ENSGALG00000029429	ENSGALT00000070810			TGFBI			protein_coding	0.041451	0.594315
ATAC_R1.mLb.clN_peak_204	1	4158656	4158875	+	21	NA	intron (ENSGALG00000040369, intron 2 of 15)	NA	1203	ENSGALT00000049952	ENSGALG00000040369	ENSGALT00000049952			PFKFB3			protein_coding	0.059361	0.568182
ATAC_R1.mLb.clN_peak_20401	13	16024162	16024588	+	26	NA	intron (ENSGALG00000053609, intron 1 of 1)	NA	-10900	ENSGALT00000010256	ENSGALG00000006346	ENSGALT00000010256			CXCL14			protein_coding	0.014085	0.501171
ATAC_R1.mLb.clN_peak_2041	1	25146139	25148322	+	118	NA	intron (ENSGALG00000036883, intron 1 of 20)	NA	460	ENSGALT00000051026	ENSGALG00000036883	ENSGALT00000051026			MET			protein_coding	0.102611	0.66163
ATAC_R1.mLb.clN_peak_20432	13	16373390	16373862	+	21	NA	intron (ENSGALG00000039781, intron 1 of 4)	NA	187	ENSGALT00000059219	ENSGALG00000039781	ENSGALT00000059219			TXNDC15			protein_coding	0.133475	0.729387
ATAC_R1.mLb.clN_peak_20433	13	16385822	16386996	+	32	NA	Intergenic	NA	-5593	ENSGALT00000010296	ENSGALG00000006371	ENSGALT00000010296			C5orf24			protein_coding	0.111584	0.714043
ATAC_R1.mLb.clN_peak_20441	13	16477988	16478318	+	17	NA	intron (ENSGALG00000006424, intron 8 of 11)	NA	37344	ENSGALT00000072726	ENSGALG00000038753	ENSGALT00000072726			SAR1B			protein_coding	0.024242	0.450151
ATAC_R1.mLb.clN_peak_20443	13	16487193	16487427	+	13	NA	intron (ENSGALG00000006424, intron 5 of 11)	NA	31293	ENSGALT00000010368	ENSGALG00000006424	ENSGALT00000010368			JADE2			protein_coding	0.029915	0.47234
ATAC_R1.mLb.clN_peak_20461	13	16641712	16641878	+	15	NA	intron (ENSGALG00000006480, intron 3 of 10)	NA	31209	ENSGALT00000103985	ENSGALG00000006474	ENSGALT00000072062			SKP1			protein_coding	0.054217	0.580838
ATAC_R1.mLb.clN_peak_20466	13	16671092	16672229	+	12	NA	intron (ENSGALG00000006480, intron 3 of 10)	NA	6834	ENSGALT00000104819	ENSGALG00000006480	ENSGALT00000106633			TCF7			protein_coding	0.025506	0.554482
ATAC_R1.mLb.clN_peak_20471	13	16759286	16760721	+	23	NA	Intergenic	NA	10230	ENSGALT00000010517	ENSGALG00000006506	ENSGALT00000010517			C13H5orf15			protein_coding	0.047387	0.553621
ATAC_R1.mLb.clN_peak_20483	13	17036784	17037169	+	17	NA	intron (ENSGALG00000031487, intron 4 of 14)	NA	48529	ENSGALT00000099115	ENSGALG00000031487	ENSGALT00000104313			FSTL4			protein_coding	0.023377	0.505181
ATAC_R1.mLb.clN_peak_20485	13	17072245	17072821	+	23	NA	intron (ENSGALG00000031487, intron 6 of 14)	NA	84086	ENSGALT00000099115	ENSGALG00000031487	ENSGALT00000104313			FSTL4			protein_coding	0.032986	0.558059
ATAC_R1.mLb.clN_peak_20493	13	17176750	17177268	+	13	NA	Intergenic	NA	-104075	ENSGALT00000099342	ENSGALG00000041847	ENSGALT00000066669						lncRNA	0.065637	0.606936
ATAC_R1.mLb.clN_peak_20496	13	17231545	17231728	+	11	NA	intron (ENSGALG00000029896, intron 6 of 29)	NA	-49448	ENSGALT00000099342	ENSGALG00000041847	ENSGALT00000066669						lncRNA	0.016393	0.516304
ATAC_R1.mLb.clN_peak_20498	13	17235923	17236172	+	28	NA	intron (ENSGALG00000029896, intron 6 of 29)	NA	-45037	ENSGALT00000099342	ENSGALG00000041847	ENSGALT00000066669						lncRNA	0.068273	0.68
ATAC_R1.mLb.clN_peak_20499	13	17263585	17263755	+	26	NA	intron (ENSGALG00000029896, intron 1 of 29)	NA	-17414	ENSGALT00000099342	ENSGALG00000041847	ENSGALT00000066669						lncRNA	0.029412	0.549708
ATAC_R1.mLb.clN_peak_20501	13	17286264	17287149	+	15	NA	Intergenic	NA	3359	ENSGALT00000066669	ENSGALG00000041847	ENSGALT00000066669						lncRNA	0.042938	0.591422
ATAC_R1.mLb.clN_peak_20504	13	17348469	17349771	+	60	NA	intron (ENSGALG00000017462, intron 1 of 17)	NA	409	ENSGALT00000073769	ENSGALG00000017462	ENSGALT00000050844			FNIP1			protein_coding	0.111367	0.717575
ATAC_R1.mLb.clN_peak_2051	1	25218840	25219101	+	34	NA	Intergenic	NA	-2699	ENSGALT00000049033	ENSGALG00000043287	ENSGALT00000049033			CAV1			protein_coding	0.015326	0.503817
ATAC_R1.mLb.clN_peak_20511	13	17481984	17482291	+	32	NA	Intergenic	NA	-6783	ENSGALT00000081675	ENSGALG00000039872	ENSGALT00000081675			PDLIM4			protein_coding	0.026059	0.600649
ATAC_R1.mLb.clN_peak_20513	13	17496652	17496769	+	11	NA	intron (ENSGALG00000039872, intron 1 of 6)	NA	7790	ENSGALT00000081675	ENSGALG00000039872	ENSGALT00000081675			PDLIM4			protein_coding	0.017094	0.59322
ATAC_R1.mLb.clN_peak_20514	13	17498219	17498734	+	31	NA	intron (ENSGALG00000039872, intron 1 of 6)	NA	9556	ENSGALT00000081675	ENSGALG00000039872	ENSGALT00000081675			PDLIM4			protein_coding	0.015534	0.517442
ATAC_R1.mLb.clN_peak_20516	13	17516456	17516572	+	13	NA	intron (ENSGALG00000039872, intron 4 of 6)	NA	-10094	ENSGALT00000064403	ENSGALG00000035026	ENSGALT00000064403			SLC22A4			protein_coding	0	0.529915
ATAC_R1.mLb.clN_peak_2052	1	25219609	25219730	+	25	NA	Intergenic	NA	-3398	ENSGALT00000049033	ENSGALG00000043287	ENSGALT00000049033			CAV1			protein_coding	0.008264	0.459016
ATAC_R1.mLb.clN_peak_20529	13	17696387	17697799	+	14	NA	intron (ENSGALG00000034187, intron 9 of 9)	NA	14883	ENSGALT00000106370	ENSGALG00000023812	ENSGALT00000106370			CCNI2			protein_coding	0.024079	0.544232
ATAC_R1.mLb.clN_peak_20530	13	17717295	17717428	+	24	NA	intron (ENSGALG00000034187, intron 1 of 9)	NA	6141	ENSGALT00000065908	ENSGALG00000034187	ENSGALT00000098510			2008-09-01			protein_coding	0	0.552239
ATAC_R1.mLb.clN_peak_20531	13	17721788	17722157	+	48	NA	intron (ENSGALG00000034187, intron 1 of 9)	NA	1530	ENSGALT00000065908	ENSGALG00000034187	ENSGALT00000098510			2008-09-01			protein_coding	0.00813	0.537838
ATAC_R1.mLb.clN_peak_20533	13	17727403	17727623	+	17	NA	Intergenic	NA	-3085	ENSGALT00000069934	ENSGALG00000040802	ENSGALT00000069934			SOWAHA			protein_coding	0.031818	0.470588
ATAC_R1.mLb.clN_peak_2054	1	25230506	25231955	+	99	NA	intron (ENSGALG00000033295, intron 1 of 2)	NA	184	ENSGALT00000090248	ENSGALG00000033295	ENSGALT00000090248			CAV2			protein_coding	0.089027	0.657241
ATAC_R1.mLb.clN_peak_20541	13	17840668	17840920	+	55	NA	intron (ENSGALG00000036666, intron 2 of 3)	NA	3193	ENSGALT00000056491	ENSGALG00000036666	ENSGALT00000056491			ZCCHC10			protein_coding	0.015873	0.474308
ATAC_R1.mLb.clN_peak_20547	13	17886782	17886988	+	19	NA	intron (ENSGALG00000043744, intron 1 of 7)	NA	633	ENSGALT00000061503	ENSGALG00000043744	ENSGALT00000061503			NDFIP1			protein_coding	0.072816	0.661836
ATAC_R1.mLb.clN_peak_20550	13	17903116	17903606	+	31	NA	Intergenic	NA	17109	ENSGALT00000061503	ENSGALG00000043744	ENSGALT00000061503			NDFIP1			protein_coding	0.036735	0.619145
ATAC_R1.mLb.clN_peak_20553	13	17918602	17919008	+	15	NA	intron (ENSGALG00000033012, intron 1 of 1)	NA	7704	ENSGALT00000075192	ENSGALG00000033012	ENSGALT00000075192			SPRY4			protein_coding	0.022167	0.555283
ATAC_R1.mLb.clN_peak_20556	13	17949904	17950024	+	17	NA	Intergenic	NA	-23455	ENSGALT00000075192	ENSGALG00000033012	ENSGALT00000075192			SPRY4			protein_coding	0.066667	0.520661
ATAC_R1.mLb.clN_peak_20558	13	17980308	17980555	+	32	NA	Intergenic	NA	-2098	ENSGALT00000092341	ENSGALG00000031255	ENSGALT00000107416			FGF1			protein_coding	0.117409	0.766129
ATAC_R1.mLb.clN_peak_20562	13	18015928	18016123	+	12	NA	intron (ENSGALG00000033938, intron 10 of 20)	NA	11071	ENSGALT00000093614	ENSGALG00000033938	ENSGALT00000070058			ARHGAP26			protein_coding	0.041026	0.556122
ATAC_R1.mLb.clN_peak_20564	13	18055077	18055855	+	18	NA	intron (ENSGALG00000033938, intron 17 of 20)	NA	50512	ENSGALT00000093614	ENSGALG00000033938	ENSGALT00000070058			ARHGAP26			protein_coding	0.042416	0.562259
ATAC_R1.mLb.clN_peak_20566	13	18096226	18096769	+	18	NA	Intergenic	NA	55105	ENSGALT00000080964	ENSGALG00000032992	ENSGALT00000082659			NR3C1			protein_coding	0.06814	0.59375
ATAC_R1.mLb.clN_peak_20568	13	18147931	18148044	+	17	NA	intron (ENSGALG00000032992, intron 2 of 8)	NA	3615	ENSGALT00000080964	ENSGALG00000032992	ENSGALT00000082659			NR3C1			protein_coding	0.079646	0.561404
ATAC_R1.mLb.clN_peak_20579	13	18449676	18450001	+	12	NA	Intergenic	NA	-2934	ENSGALT00000090925	ENSGALG00000054654	ENSGALT00000090925						lncRNA	0.021538	0.496933
ATAC_R1.mLb.clN_peak_20581	13	18479421	18479595	+	13	NA	intron (ENSGALG00000043904, intron 1 of 7)	NA	1303	ENSGALT00000090177	ENSGALG00000043904	ENSGALT00000090177			SH3RF2			protein_coding	0.04023	0.668571
ATAC_R1.mLb.clN_peak_20583	13	18492383	18492505	+	12	NA	intron (ENSGALG00000043904, intron 4 of 7)	NA	-8979	ENSGALT00000085373	ENSGALG00000045847	ENSGALT00000085373			GRXCR2			protein_coding	0.032787	0.520325
ATAC_R1.mLb.clN_peak_20584	13	18494080	18494242	+	18	NA	intron (ENSGALG00000043904, intron 6 of 7)	NA	-10696	ENSGALT00000085373	ENSGALG00000045847	ENSGALT00000085373			GRXCR2			protein_coding	0.080247	0.687117
ATAC_R1.mLb.clN_peak_20589	13	18608235	18608466	+	21	NA	intron (ENSGALG00000007565, intron 4 of 8)	NA	33170	ENSGALT00000072122	ENSGALG00000007565	ENSGALT00000050176			PPP2R2B			protein_coding	0.030303	0.564655
ATAC_R1.mLb.clN_peak_20592	13	18633046	18633566	+	19	NA	intron (ENSGALG00000007565, intron 2 of 9)	NA	8214	ENSGALT00000072122	ENSGALG00000007565	ENSGALT00000050176			PPP2R2B			protein_coding	0.003846	0.491363
ATAC_R1.mLb.clN_peak_20595	13	18655263	18655826	+	70	NA	intron (ENSGALG00000007565, intron 2 of 9)	NA	8750	ENSGALT00000050176	ENSGALG00000007565	ENSGALT00000050176			PPP2R2B			protein_coding	0.01421	0.578014
ATAC_R1.mLb.clN_peak_20598	13	18684742	18685167	+	71	NA	intron (ENSGALG00000029195, intron 5 of 12)	NA	7541	ENSGALT00000052167	ENSGALG00000029195	ENSGALT00000052167			STK32A			protein_coding	0.014118	0.516432
ATAC_R1.mLb.clN_peak_20601	13	18705028	18705227	+	31	NA	intron (ENSGALG00000007582, intron 9 of 13)	NA	12387	ENSGALT00000095170	ENSGALG00000007582	ENSGALT00000063194			DPYSL3			protein_coding	0.01005	0.535
ATAC_R1.mLb.clN_peak_20602	13	18716403	18716748	+	46	NA	intron (ENSGALG00000007582, intron 1 of 13)	NA	939	ENSGALT00000095170	ENSGALG00000007582	ENSGALT00000063194			DPYSL3			protein_coding	0.034783	0.632948
ATAC_R1.mLb.clN_peak_20604	13	18742655	18742888	+	13	NA	intron (ENSGALG00000048631, intron 2 of 3)	NA	2649	ENSGALT00000098012	ENSGALG00000048631	ENSGALT00000098012						lncRNA	0.012876	0.470085
ATAC_R1.mLb.clN_peak_20609	13	18801684	18801825	+	11	NA	Intergenic	NA	-1710	ENSGALT00000012305	ENSGALG00000007610	ENSGALT00000012305			CDC23			protein_coding	0.049645	0.549296
ATAC_R1.mLb.clN_peak_20618	13	18964290	18964550	+	14	NA	intron (ENSGALG00000047303, intron 1 of 3)	NA	4764	ENSGALT00000102025	ENSGALG00000047303	ENSGALT00000098746						lncRNA	0	0.490421
ATAC_R1.mLb.clN_peak_20662	14	584199	585107	+	17	NA	intron (ENSGALG00000039855, intron 14 of 22)	NA	30412	ENSGALT00000071795	ENSGALG00000039855	ENSGALT00000071795			SNX29			protein_coding	0.004405	0.407041
ATAC_R1.mLb.clN_peak_20668	14	705744	706636	+	189	NA	intron (ENSGALG00000040854, intron 1 of 3)	NA	324	ENSGALT00000065529	ENSGALG00000040854	ENSGALT00000065529			CPPED1			protein_coding	0.076233	0.617021
ATAC_R1.mLb.clN_peak_20677	14	839963	840127	+	29	NA	intron (ENSGALG00000035799, intron 2 of 3)	NA	112484	ENSGALT00000046508	ENSGALG00000035799	ENSGALT00000046508			SHISA9			protein_coding	0.02439	0.606061
ATAC_R1.mLb.clN_peak_20682	14	899311	899596	+	115	NA	Intergenic	NA	164899	ENSGALT00000091648	ENSGALG00000053454	ENSGALT00000091648						lncRNA	0.003509	0.583916
ATAC_R1.mLb.clN_peak_20712	14	1264298	1266612	+	103	NA	Intergenic	NA	3957	ENSGALT00000053254	ENSGALG00000032684	ENSGALT00000053254						lncRNA	0.1465	0.710583
ATAC_R1.mLb.clN_peak_20717	14	1321162	1321351	+	14	NA	Intergenic	NA	-3435	ENSGALT00000046099	ENSGALG00000028876	ENSGALT00000046099			SNN			protein_coding	0.047619	0.568421
ATAC_R1.mLb.clN_peak_20729	14	1465740	1465975	+	41	NA	Intergenic	NA	7955	ENSGALT00000106872	ENSGALG00000050926	ENSGALT00000106872						lncRNA	0.046809	0.572034
ATAC_R1.mLb.clN_peak_20736	14	1562880	1563462	+	19	NA	intron (ENSGALG00000003548, intron 3 of 13)	NA	-17254	ENSGALT00000096101	ENSGALG00000049485	ENSGALT00000096101						lncRNA	0.044674	0.545455
ATAC_R1.mLb.clN_peak_20751	14	1882653	1882764	+	14	NA	intron (ENSGALG00000050188, intron 4 of 8)	NA	-2556	ENSGALT00000095745	ENSGALG00000046755	ENSGALT00000094494						lncRNA	0.009009	0.571429
ATAC_R1.mLb.clN_peak_20759	14	2017277	2018337	+	47	NA	Intergenic	NA	-16139	ENSGALT00000088038	ENSGALG00000044794	ENSGALT00000088038						lncRNA	0.016981	0.528746
ATAC_R1.mLb.clN_peak_20764	14	2080201	2080440	+	14	NA	Intergenic	NA	47809	ENSGALT00000108066	ENSGALG00000046907	ENSGALT00000108066						lncRNA	0.046025	0.5125
ATAC_R1.mLb.clN_peak_20772	14	2184976	2185151	+	31	NA	Intergenic	NA	13003	ENSGALT00000095090	ENSGALG00000054628	ENSGALT00000095090						lncRNA	0.034286	0.5625
ATAC_R1.mLb.clN_peak_20794	14	2639715	2641296	+	45	NA	intron (ENSGALG00000027698, intron 2 of 2)	NA	339	ENSGALT00000045850	ENSGALG00000027698	ENSGALT00000045850			COX19			protein_coding	0.098039	0.623894
ATAC_R1.mLb.clN_peak_20799	14	2694647	2694881	+	17	NA	intron (ENSGALG00000004055, intron 3 of 4)	NA	3127	ENSGALT00000034197	ENSGALG00000004055	ENSGALT00000103266			C7orf50			protein_coding	0.017094	0.459574
ATAC_R1.mLb.clN_peak_20800	14	2703583	2704788	+	25	NA	5' UTR (ENSGALG00000004058, exon 1 of 3)	NA	233	ENSGALT00000060524	ENSGALG00000004058	ENSGALT00000006456			GPR146			protein_coding	0.058091	0.60199
ATAC_R1.mLb.clN_peak_20839	14	3317018	3317459	+	13	NA	intron (ENSGALG00000004224, intron 13 of 17)	NA	159223	ENSGALT00000006722	ENSGALG00000004224	ENSGALT00000006722			MAD1L1			protein_coding	0.029478	0.561086
ATAC_R1.mLb.clN_peak_20840	14	3318914	3319069	+	21	NA	intron (ENSGALG00000004224, intron 13 of 17)	NA	157470	ENSGALT00000006722	ENSGALG00000004224	ENSGALT00000006722			MAD1L1			protein_coding	0	0.570513
ATAC_R1.mLb.clN_peak_20842	14	3333670	3333793	+	15	NA	intron (ENSGALG00000004224, intron 12 of 17)	NA	142730	ENSGALT00000006722	ENSGALG00000004224	ENSGALT00000006722			MAD1L1			protein_coding	0.02439	0.58871
ATAC_R1.mLb.clN_peak_20844	14	3372230	3372355	+	27	NA	intron (ENSGALG00000004224, intron 11 of 17)	NA	104169	ENSGALT00000006722	ENSGALG00000004224	ENSGALT00000006722			MAD1L1			protein_coding	0.008	0.531746
ATAC_R1.mLb.clN_peak_20845	14	3373319	3373795	+	20	NA	intron (ENSGALG00000004224, intron 11 of 17)	NA	102904	ENSGALT00000006722	ENSGALG00000004224	ENSGALT00000006722			MAD1L1			protein_coding	0.014706	0.551363
ATAC_R1.mLb.clN_peak_20848	14	3462578	3462714	+	21	NA	intron (ENSGALG00000004224, intron 9 of 17)	NA	13815	ENSGALT00000006722	ENSGALG00000004224	ENSGALT00000006722			MAD1L1			protein_coding	0.007353	0.50365
ATAC_R1.mLb.clN_peak_20854	14	3548600	3549117	+	12	NA	intron (ENSGALG00000053873, intron 1 of 3)	NA	3255	ENSGALT00000098835	ENSGALG00000053873	ENSGALT00000107804						lncRNA	0.023211	0.552124
ATAC_R1.mLb.clN_peak_20855	14	3549687	3550150	+	31	NA	intron (ENSGALG00000053873, intron 1 of 3)	NA	4315	ENSGALT00000098835	ENSGALG00000053873	ENSGALT00000107804						lncRNA	0.017279	0.525862
ATAC_R1.mLb.clN_peak_20860	14	3589923	3590520	+	165	NA	intron (ENSGALG00000053873, intron 3 of 3)	NA	-11078	ENSGALT00000006803	ENSGALG00000004279	ENSGALT00000006803			GRIFIN			protein_coding	0.025126	0.545151
ATAC_R1.mLb.clN_peak_20861	14	3591334	3592518	+	27	NA	intron (ENSGALG00000053873, intron 3 of 3)	NA	-12783	ENSGALT00000006803	ENSGALG00000004279	ENSGALT00000006803			GRIFIN			protein_coding	0.025338	0.571308
ATAC_R1.mLb.clN_peak_20862	14	3601473	3601623	+	16	NA	intron (ENSGALG00000053873, intron 3 of 3)	NA	-22405	ENSGALT00000006803	ENSGALG00000004279	ENSGALT00000006803			GRIFIN			protein_coding	0.006667	0.609272
ATAC_R1.mLb.clN_peak_20864	14	3615798	3616722	+	41	NA	Intergenic	NA	-10203	ENSGALT00000073543	ENSGALG00000038515	ENSGALT00000073543			LFNG			protein_coding	0.036797	0.563243
ATAC_R1.mLb.clN_peak_20865	14	3639022	3640096	+	50	NA	Intergenic	NA	3851	ENSGALT00000107394	ENSGALG00000047636	ENSGALT00000092976						lncRNA	0.046555	0.602791
ATAC_R1.mLb.clN_peak_20867	14	3652340	3652609	+	10	NA	intron (ENSGALG00000004310, intron 13 of 13)	NA	-7707	ENSGALT00000092976	ENSGALG00000047636	ENSGALT00000092976						lncRNA	0.01487	0.488889
ATAC_R1.mLb.clN_peak_20869	14	3689767	3689982	+	40	NA	intron (ENSGALG00000004310, intron 1 of 13)	NA	20962	ENSGALT00000101804	ENSGALG00000004310	ENSGALT00000097534			TTYH3			protein_coding	0.04186	0.62037
ATAC_R1.mLb.clN_peak_20880	14	3825241	3826491	+	14	NA	Intergenic	NA	-13791	ENSGALT00000104894	ENSGALG00000049613	ENSGALT00000104894						protein_coding	0.024	0.51239
ATAC_R1.mLb.clN_peak_20884	14	3923771	3925488	+	86	NA	Intergenic	NA	-1220	ENSGALT00000083692	ENSGALG00000004420	ENSGALT00000083692			SDK1			protein_coding	0.111823	0.658324
ATAC_R1.mLb.clN_peak_20888	14	4214699	4215642	+	56	NA	intron (ENSGALG00000004420, intron 28 of 44)	NA	-72949	ENSGALT00000007060	ENSGALG00000004436	ENSGALT00000007060			CYP3A4			protein_coding	0.026511	0.527542
ATAC_R1.mLb.clN_peak_2089	1	25584477	25584780	+	45	NA	intron (ENSGALG00000038090, intron 4 of 4)	NA	-54505	ENSGALT00000100358	ENSGALG00000055139	ENSGALT00000097614						lncRNA	0.006601	0.444079
ATAC_R1.mLb.clN_peak_20891	14	4225535	4226015	+	17	NA	intron (ENSGALG00000004420, intron 29 of 44)	NA	-62344	ENSGALT00000007060	ENSGALG00000004436	ENSGALT00000007060			CYP3A4			protein_coding	0.0125	0.446985
ATAC_R1.mLb.clN_peak_20898	14	4378073	4378350	+	14	NA	intron (ENSGALG00000004460, intron 2 of 8)	NA	-22368	ENSGALT00000096303	ENSGALG00000047899	ENSGALT00000096303			gga-mir-12224			miRNA	0.01444	0.561151
ATAC_R1.mLb.clN_peak_20902	14	4420668	4420949	+	29	NA	intron (ENSGALG00000004504, intron 9 of 17)	NA	7383	ENSGALT00000054248	ENSGALG00000004504	ENSGALT00000054248						pseudogene	0.053381	0.634752
ATAC_R1.mLb.clN_peak_20904	14	4439882	4440436	+	18	NA	intron (ENSGALG00000004530, intron 1 of 6)	NA	5353	ENSGALT00000007215	ENSGALG00000004530	ENSGALT00000007215			MMD2			protein_coding	0.019856	0.526126
ATAC_R1.mLb.clN_peak_20909	14	4505725	4506522	+	17	NA	intron (ENSGALG00000053225, intron 24 of 24)	NA	-11847	ENSGALT00000050395	ENSGALG00000040770	ENSGALT00000050395						protein_coding	0.050188	0.609023
ATAC_R1.mLb.clN_peak_20910	14	4523198	4523451	+	15	NA	intron (ENSGALG00000053225, intron 1 of 24)	NA	4503	ENSGALT00000047158	ENSGALG00000053225	ENSGALT00000047158						pseudogene	0.027668	0.547244
ATAC_R1.mLb.clN_peak_20911	14	4526549	4526822	+	60	NA	intron (ENSGALG00000053225, intron 1 of 24)	NA	1142	ENSGALT00000047158	ENSGALG00000053225	ENSGALT00000047158						pseudogene	0.047619	0.624088
ATAC_R1.mLb.clN_peak_20914	14	4538780	4539296	+	14	NA	intron (ENSGALG00000031714, intron 2 of 2)	NA	5897	ENSGALT00000048491	ENSGALG00000031714	ENSGALT00000048491						lncRNA	0.042636	0.591876
ATAC_R1.mLb.clN_peak_20916	14	4552656	4552801	+	16	NA	intron (ENSGALG00000004611, intron 4 of 4)	NA	-7793	ENSGALT00000048491	ENSGALG00000031714	ENSGALT00000048491						lncRNA	0.02069	0.609589
ATAC_R1.mLb.clN_peak_20917	14	4556921	4557122	+	15	NA	intron (ENSGALG00000004611, intron 4 of 4)	NA	-12086	ENSGALT00000048491	ENSGALG00000031714	ENSGALT00000048491						lncRNA	0.039801	0.490099
ATAC_R1.mLb.clN_peak_20918	14	4563945	4564112	+	13	NA	intron (ENSGALG00000004611, intron 3 of 4)	NA	5079	ENSGALT00000007337	ENSGALG00000004611	ENSGALT00000007337			FBXL18			protein_coding	0.035928	0.511905
ATAC_R1.mLb.clN_peak_20920	14	4571609	4571950	+	12	NA	Intergenic	NA	-2672	ENSGALT00000007337	ENSGALG00000004611	ENSGALT00000007337			FBXL18			protein_coding	0.026393	0.549708
ATAC_R1.mLb.clN_peak_20922	14	4585030	4585839	+	48	NA	Intergenic	NA	-3607	ENSGALT00000034001	ENSGALG00000021128	ENSGALT00000034001			FSCN1			protein_coding	0.034611	0.644444
ATAC_R1.mLb.clN_peak_20923	14	4591286	4592936	+	60	NA	intron (ENSGALG00000021128, intron 1 of 4)	NA	3070	ENSGALT00000034001	ENSGALG00000021128	ENSGALT00000034001			FSCN1			protein_coding	0.036364	0.652938
ATAC_R1.mLb.clN_peak_20926	14	4611596	4611885	+	22	NA	intron (ENSGALG00000004629, intron 10 of 13)	NA	22699	ENSGALT00000034001	ENSGALG00000021128	ENSGALT00000034001			FSCN1			protein_coding	0.020761	0.586207
ATAC_R1.mLb.clN_peak_20927	14	4612544	4612827	+	24	NA	intron (ENSGALG00000004629, intron 10 of 13)	NA	23644	ENSGALT00000034001	ENSGALG00000021128	ENSGALT00000034001			FSCN1			protein_coding	0.038869	0.580986
ATAC_R1.mLb.clN_peak_20928	14	4613885	4614029	+	14	NA	intron (ENSGALG00000004629, intron 10 of 13)	NA	24916	ENSGALT00000034001	ENSGALG00000021128	ENSGALT00000034001			FSCN1			protein_coding	0.055556	0.62069
ATAC_R1.mLb.clN_peak_20932	14	4658967	4659249	+	57	NA	Intergenic	NA	-2568	ENSGALT00000106667	ENSGALG00000049658	ENSGALT00000106667			UTS2R2			protein_coding	0.035461	0.572438
ATAC_R1.mLb.clN_peak_20938	14	4723497	4723744	+	13	NA	Intergenic	NA	-1354	ENSGALT00000095610	ENSGALG00000049031	ENSGALT00000095610						lncRNA	0.016194	0.520161
ATAC_R1.mLb.clN_peak_20949	14	4890125	4890769	+	17	NA	Intergenic	NA	17445	ENSGALT00000049936	ENSGALG00000041285	ENSGALT00000101724			MAP2K3			protein_coding	0.037267	0.587597
ATAC_R1.mLb.clN_peak_20957	14	4949419	4949870	+	21	NA	Intergenic	NA	-1053	ENSGALT00000103286	ENSGALG00000047690	ENSGALT00000103286						lncRNA	0.050998	0.539823
ATAC_R1.mLb.clN_peak_20975	14	5265420	5265811	+	34	NA	Intergenic	NA	-32860	ENSGALT00000105304	ENSGALG00000047702	ENSGALT00000105304						pseudogene	0.048593	0.586735
ATAC_R1.mLb.clN_peak_20976	14	5283608	5283806	+	16	NA	Intergenic	NA	-14768	ENSGALT00000105304	ENSGALG00000047702	ENSGALT00000105304						pseudogene	0.070707	0.61809
ATAC_R1.mLb.clN_peak_20981	14	5335385	5335744	+	17	NA	intron (ENSGALG00000004902, intron 12 of 15)	NA	16611	ENSGALT00000042261	ENSGALG00000025348	ENSGALT00000042261			gga-mir-1682			miRNA	0.008357	0.577778
ATAC_R1.mLb.clN_peak_20984	14	5385002	5385478	+	23	NA	intron (ENSGALG00000004916, intron 11 of 12)	NA	-6709	ENSGALT00000062030	ENSGALG00000004929	ENSGALT00000007886			GID4			protein_coding	0.004202	0.549266
ATAC_R1.mLb.clN_peak_21	1	93093	93412	+	55	NA	intron (ENSGALG00000051297, intron 4 of 4)	NA	17873	ENSGALT00000078781	ENSGALG00000038527	ENSGALT00000078781			CARMIL3			protein_coding	0.021944	0.659375
ATAC_R1.mLb.clN_peak_21001	14	5573282	5573650	+	19	NA	Intergenic	NA	-2829	ENSGALT00000107492	ENSGALG00000035919	ENSGALT00000093527			EPN2			protein_coding	0.019022	0.558266
ATAC_R1.mLb.clN_peak_21005	14	5719368	5719625	+	22	NA	intron (ENSGALG00000005215, intron 9 of 26)	NA	-87627	ENSGALT00000008174	ENSGALG00000005096	ENSGALT00000008174			B9D1			protein_coding	0	0.44186
ATAC_R1.mLb.clN_peak_21024	14	6201350	6201576	+	22	NA	intron (ENSGALG00000044187, intron 1 of 8)	NA	8096	ENSGALT00000042448	ENSGALG00000025535	ENSGALT00000042448			gga-mir-1554			miRNA	0.039823	0.488987
ATAC_R1.mLb.clN_peak_21025	14	6217049	6217286	+	31	NA	intron (ENSGALG00000044187, intron 2 of 8)	NA	23800	ENSGALT00000042448	ENSGALG00000025535	ENSGALT00000042448			gga-mir-1554			miRNA	0.037975	0.613445
ATAC_R1.mLb.clN_peak_21041	14	6484279	6485063	+	45	NA	intron (ENSGALG00000050148, intron 2 of 2)	NA	17584	ENSGALT00000077041	ENSGALG00000050148	ENSGALT00000077041			HS3ST6			protein_coding	0.033163	0.550318
ATAC_R1.mLb.clN_peak_21042	14	6486991	6487293	+	18	NA	intron (ENSGALG00000050148, intron 2 of 2)	NA	15113	ENSGALT00000077041	ENSGALG00000050148	ENSGALT00000077041			HS3ST6			protein_coding	0.039735	0.580858
ATAC_R1.mLb.clN_peak_21053	14	6585345	6585519	+	14	NA	intron (ENSGALG00000005589, intron 1 of 4)	NA	8384	ENSGALT00000008969	ENSGALG00000005589	ENSGALT00000008969			SYNGR3			protein_coding	0.017241	0.594286
ATAC_R1.mLb.clN_peak_21059	14	6712559	6713045	+	14	NA	intron (ENSGALG00000005714, intron 25 of 44)	NA	46159	ENSGALT00000075196	ENSGALG00000005646	ENSGALT00000009056			TSC2			protein_coding	0.018519	0.525667
ATAC_R1.mLb.clN_peak_21060	14	6781730	6782021	+	18	NA	intron (ENSGALG00000005714, intron 1 of 44)	NA	711	ENSGALT00000009168	ENSGALG00000005714	ENSGALT00000080444			PKD1			protein_coding	0.051546	0.565068
ATAC_R1.mLb.clN_peak_21073	14	6971104	6971277	+	13	NA	intron (ENSGALG00000049760, intron 1 of 2)	NA	1770	ENSGALT00000097842	ENSGALG00000049760	ENSGALT00000097842						lncRNA	0.00578	0.517241
ATAC_R1.mLb.clN_peak_21076	14	7005920	7006062	+	18	NA	intron (ENSGALG00000041213, intron 1 of 20)	NA	8573	ENSGALT00000094462	ENSGALG00000041213	ENSGALT00000094462			ARHGAP17			protein_coding	0.014085	0.454545
ATAC_R1.mLb.clN_peak_21080	14	7044611	7044886	+	43	NA	intron (ENSGALG00000053053, intron 4 of 5)	NA	-3834	ENSGALT00000104925	ENSGALG00000049123	ENSGALT00000097662						lncRNA	0.043636	0.59058
ATAC_R1.mLb.clN_peak_21082	14	7063678	7064070	+	13	NA	intron (ENSGALG00000037943, intron 2 of 16)	NA	6526	ENSGALT00000078523	ENSGALG00000037943	ENSGALT00000078523			PRKCB			protein_coding	0.007653	0.524173
ATAC_R1.mLb.clN_peak_21083	14	7089546	7089661	+	22	NA	intron (ENSGALG00000037943, intron 3 of 16)	NA	-20969	ENSGALT00000042069	ENSGALG00000025156	ENSGALT00000042069			gga-mir-1615			miRNA	0	0.568966
ATAC_R1.mLb.clN_peak_21105	14	7376902	7377154	+	16	NA	Intergenic	NA	-6113	ENSGALT00000010010	ENSGALG00000006202	ENSGALT00000010010			SCNN1B			protein_coding	0.071429	0.624506
ATAC_R1.mLb.clN_peak_21113	14	7606238	7606461	+	14	NA	Intergenic	NA	63221	ENSGALT00000104660	ENSGALG00000053581	ENSGALT00000100936						lncRNA	0.013453	0.513393
ATAC_R1.mLb.clN_peak_21121	14	7719572	7719713	+	12	NA	intron (ENSGALG00000006318, intron 8 of 8)	NA	-6717	ENSGALT00000107186	ENSGALG00000006394	ENSGALT00000102042						protein_coding	0.014184	0.507042
ATAC_R1.mLb.clN_peak_21130	14	7871724	7872669	+	120	NA	Intergenic	NA	-9146	ENSGALT00000010426	ENSGALG00000006456	ENSGALT00000010426			C14H16orf45			protein_coding	0.093122	0.618393
ATAC_R1.mLb.clN_peak_21137	14	8036624	8037562	+	102	NA	intron (ENSGALG00000006532, intron 1 of 4)	NA	162	ENSGALT00000010556	ENSGALG00000006532	ENSGALT00000010556			FOPNL			protein_coding	0.081023	0.594249
ATAC_R1.mLb.clN_peak_21147	14	8277791	8278054	+	48	NA	intron (ENSGALG00000049276, intron 2 of 2)	NA	14133	ENSGALT00000092649	ENSGALG00000049276	ENSGALT00000092649						lncRNA	0.007605	0.496212
ATAC_R1.mLb.clN_peak_21148	14	8283093	8283461	+	76	NA	Intergenic	NA	-18685	ENSGALT00000099043	ENSGALG00000051599	ENSGALT00000091686						lncRNA	0.008152	0.485095
ATAC_R1.mLb.clN_peak_21157	14	8406555	8406944	+	33	NA	Intergenic	NA	-5992	ENSGALT00000053767	ENSGALG00000006757	ENSGALT00000108187			XYLT1			protein_coding	0.023136	0.494872
ATAC_R1.mLb.clN_peak_21162	14	8442627	8442988	+	55	NA	intron (ENSGALG00000006757, intron 1 of 10)	NA	-22885	ENSGALT00000081547	ENSGALG00000006757	ENSGALT00000108187			XYLT1			protein_coding	0.047091	0.58011
ATAC_R1.mLb.clN_peak_21163	14	8445771	8445974	+	35	NA	intron (ENSGALG00000006757, intron 1 of 10)	NA	-19820	ENSGALT00000081547	ENSGALG00000006757	ENSGALT00000108187			XYLT1			protein_coding	0.004926	0.514706
ATAC_R1.mLb.clN_peak_21171	14	8477796	8478320	+	61	NA	intron (ENSGALG00000006757, intron 1 of 10)	NA	-1544	ENSGALT00000039991	ENSGALG00000006757	ENSGALT00000108187			XYLT1			protein_coding	0.020992	0.485714
ATAC_R1.mLb.clN_peak_21172	14	8496951	8497686	+	17	NA	intron (ENSGALG00000006757, intron 2 of 10)	NA	17716	ENSGALT00000039991	ENSGALG00000006757	ENSGALT00000108187			XYLT1			protein_coding	0.020408	0.516304
ATAC_R1.mLb.clN_peak_21176	14	8516345	8516791	+	26	NA	intron (ENSGALG00000006757, intron 4 of 10)	NA	-19979	ENSGALT00000042133	ENSGALG00000025220	ENSGALT00000042133			gga-mir-1644			miRNA	0.013453	0.472036
ATAC_R1.mLb.clN_peak_21183	14	8639116	8640075	+	15	NA	intron (ENSGALG00000006757, intron 10 of 10)	NA	80834	ENSGALT00000103036	ENSGALG00000051431	ENSGALT00000103036			RPS15A			protein_coding	0.019812	0.480208
ATAC_R1.mLb.clN_peak_21194	14	8806643	8806890	+	17	NA	Intergenic	NA	-4488	ENSGALT00000092343	ENSGALG00000048720	ENSGALT00000092343						lncRNA	0.012146	0.467742
ATAC_R1.mLb.clN_peak_21195	14	8818544	8819763	+	35	NA	intron (ENSGALG00000030546, intron 1 of 4)	NA	2258	ENSGALT00000077795	ENSGALG00000030546	ENSGALT00000077795			CLEC19A			protein_coding	0.013126	0.540984
ATAC_R1.mLb.clN_peak_21196	14	8820724	8820957	+	16	NA	intron (ENSGALG00000030546, intron 1 of 4)	NA	571	ENSGALT00000077795	ENSGALG00000030546	ENSGALT00000077795			CLEC19A			protein_coding	0.034335	0.529915
ATAC_R1.mLb.clN_peak_21197	14	8824130	8824871	+	57	NA	intron (ENSGALG00000030534, intron 7 of 7)	NA	-3089	ENSGALT00000077795	ENSGALG00000030546	ENSGALT00000077795			CLEC19A			protein_coding	0.010796	0.502695
ATAC_R1.mLb.clN_peak_21198	14	8825764	8826365	+	99	NA	intron (ENSGALG00000030534, intron 7 of 7)	NA	-4653	ENSGALT00000077795	ENSGALG00000030546	ENSGALT00000077795			CLEC19A			protein_coding	0.014975	0.54485
ATAC_R1.mLb.clN_peak_21202	14	8846976	8847382	+	26	NA	intron (ENSGALG00000030534, intron 3 of 7)	NA	5681	ENSGALT00000069742	ENSGALG00000030534	ENSGALT00000069742			SYT17			protein_coding	0.009852	0.547912
ATAC_R1.mLb.clN_peak_21203	14	8851695	8852416	+	37	NA	intron (ENSGALG00000030534, intron 1 of 7)	NA	805	ENSGALT00000069742	ENSGALG00000030534	ENSGALT00000069742			SYT17			protein_coding	0.094313	0.691136
ATAC_R1.mLb.clN_peak_21209	14	8895876	8896826	+	22	NA	intron (ENSGALG00000006889, intron 1 of 15)	NA	208	ENSGALT00000011158	ENSGALG00000006889	ENSGALT00000011158			TMC7			protein_coding	0.114737	0.702419
ATAC_R1.mLb.clN_peak_21215	14	8960830	8961007	+	11	NA	intron (ENSGALG00000006933, intron 1 of 2)	NA	-5683	ENSGALT00000106408	ENSGALG00000006933	ENSGALT00000011230			MOSMO			protein_coding	0.00565	0.44382
ATAC_R1.mLb.clN_peak_21221	14	9050369	9050696	+	17	NA	intron (ENSGALG00000006982, intron 1 of 18)	NA	5428	ENSGALT00000011312	ENSGALG00000006982	ENSGALT00000011312			EEF2K			protein_coding	0.015291	0.509146
ATAC_R1.mLb.clN_peak_21225	14	9094156	9095089	+	146	NA	intron (ENSGALG00000007008, intron 16 of 18)	NA	15907	ENSGALT00000011343	ENSGALG00000007008	ENSGALT00000011343			POLR3E			protein_coding	0.009646	0.529979
ATAC_R1.mLb.clN_peak_21235	14	9191949	9193259	+	57	NA	intron (ENSGALG00000040793, intron 1 of 5)	NA	364	ENSGALT00000096755	ENSGALG00000040793	ENSGALT00000073117			KDELR2			protein_coding	0.119084	0.736842
ATAC_R1.mLb.clN_peak_21236	14	9195839	9196208	+	18	NA	intron (ENSGALG00000040793, intron 1 of 5)	NA	3783	ENSGALT00000096755	ENSGALG00000040793	ENSGALT00000073117			KDELR2			protein_coding	0.01626	0.502703
ATAC_R1.mLb.clN_peak_21240	14	9231034	9232557	+	42	NA	intron (ENSGALG00000007130, intron 1 of 5)	NA	237	ENSGALT00000011552	ENSGALG00000007130	ENSGALT00000011552			RAC1			protein_coding	0.112278	0.682415
ATAC_R1.mLb.clN_peak_21251	14	9340637	9340793	+	29	NA	Intergenic	NA	-1487	ENSGALT00000011595	ENSGALG00000007158	ENSGALT00000011595			SOCS1			protein_coding	0.00641	0.477707
ATAC_R1.mLb.clN_peak_21254	14	9346038	9346495	+	42	NA	Intergenic	NA	4064	ENSGALT00000011595	ENSGALG00000007158	ENSGALT00000011595			SOCS1			protein_coding	0.013129	0.465066
ATAC_R1.mLb.clN_peak_21255	14	9347041	9347597	+	53	NA	Intergenic	NA	5117	ENSGALT00000011595	ENSGALG00000007158	ENSGALT00000011595			SOCS1			protein_coding	0.005396	0.481149
ATAC_R1.mLb.clN_peak_21258	14	9366646	9366827	+	16	NA	Intergenic	NA	24534	ENSGALT00000011595	ENSGALG00000007158	ENSGALT00000011595			SOCS1			protein_coding	0.005525	0.483516
ATAC_R1.mLb.clN_peak_21259	14	9380418	9381195	+	69	NA	Intergenic	NA	38604	ENSGALT00000011595	ENSGALG00000007158	ENSGALT00000011595			SOCS1			protein_coding	0.011583	0.511568
ATAC_R1.mLb.clN_peak_2126	1	25953215	25955030	+	94	NA	intron (ENSGALG00000026838, intron 1 of 4)	NA	682	ENSGALT00000042994	ENSGALG00000026838	ENSGALT00000104774			MDFIC			protein_coding	0.079339	0.612335
ATAC_R1.mLb.clN_peak_21260	14	9384049	9384237	+	21	NA	Intergenic	NA	41941	ENSGALT00000011595	ENSGALG00000007158	ENSGALT00000011595			SOCS1			protein_coding	0.015957	0.492063
ATAC_R1.mLb.clN_peak_21275	14	9575490	9576078	+	69	NA	intron (ENSGALG00000031402, intron 1 of 2)	NA	-15688	ENSGALT00000101774	ENSGALG00000050207	ENSGALT00000101774			EMP2			protein_coding	0.003401	0.432937
ATAC_R1.mLb.clN_peak_21283	14	9629472	9629625	+	49	NA	intron (ENSGALG00000050909, intron 1 of 3)	NA	3627	ENSGALT00000098503	ENSGALG00000050909	ENSGALT00000098503						lncRNA	0	0.480519
ATAC_R1.mLb.clN_peak_21292	14	9697250	9697672	+	239	NA	intron (ENSGALG00000007278, intron 1 of 11)	NA	-40082	ENSGALT00000077302	ENSGALG00000007278	ENSGALT00000077302			GRIN2A			protein_coding	0.026066	0.515366
ATAC_R1.mLb.clN_peak_21293	14	9700574	9701026	+	105	NA	intron (ENSGALG00000007278, intron 1 of 11)	NA	-36743	ENSGALT00000077302	ENSGALG00000007278	ENSGALT00000077302			GRIN2A			protein_coding	0.011062	0.496689
ATAC_R1.mLb.clN_peak_21319	14	9916869	9916999	+	28	NA	Intergenic	NA	-30044	ENSGALT00000055987	ENSGALG00000042288	ENSGALT00000055987						lncRNA	0.015385	0.572519
ATAC_R1.mLb.clN_peak_21336	14	10018904	10019446	+	45	NA	intron (ENSGALG00000053650, intron 1 of 1)	NA	31676	ENSGALT00000102426	ENSGALG00000050138	ENSGALT00000108145						lncRNA	0.00369	0.473297
ATAC_R1.mLb.clN_peak_21346	14	10079288	10080021	+	437	NA	intron (ENSGALG00000047816, intron 1 of 2)	NA	495	ENSGALT00000107058	ENSGALG00000047816	ENSGALT00000101121						lncRNA	0.004093	0.422343
ATAC_R1.mLb.clN_peak_21360	14	10192838	10193045	+	22	NA	Intergenic	NA	80439	ENSGALT00000039834	ENSGALG00000007291	ENSGALT00000039834			C16orf72			protein_coding	0.004831	0.456731
ATAC_R1.mLb.clN_peak_21367	14	10229730	10230313	+	49	NA	Intergenic	NA	43359	ENSGALT00000039834	ENSGALG00000007291	ENSGALT00000039834			C16orf72			protein_coding	0.015437	0.489726
ATAC_R1.mLb.clN_peak_21380	14	10324097	10324419	+	20	NA	intron (ENSGALG00000007307, intron 1 of 30)	NA	4893	ENSGALT00000081123	ENSGALG00000007307	ENSGALT00000081123			USP7			protein_coding	0.012422	0.50774
ATAC_R1.mLb.clN_peak_21382	14	10330870	10331056	+	39	NA	intron (ENSGALG00000007307, intron 1 of 30)	NA	11598	ENSGALT00000081123	ENSGALG00000007307	ENSGALT00000081123			USP7			protein_coding	0.016129	0.572193
ATAC_R1.mLb.clN_peak_21395	14	10436616	10436776	+	18	NA	intron (ENSGALG00000053043, intron 1 of 3)	NA	6226	ENSGALT00000098448	ENSGALG00000053043	ENSGALT00000098448			CARHSP1			protein_coding	0.00625	0.52795
ATAC_R1.mLb.clN_peak_21396	14	10437465	10437725	+	13	NA	intron (ENSGALG00000053043, intron 1 of 3)	NA	7125	ENSGALT00000098448	ENSGALG00000053043	ENSGALT00000098448			CARHSP1			protein_coding	0.038462	0.570881
ATAC_R1.mLb.clN_peak_21420	14	10607503	10608204	+	24	NA	intron (ENSGALG00000052131, intron 2 of 3)	NA	35343	ENSGALT00000103139	ENSGALG00000052131	ENSGALT00000103139						lncRNA	0.015692	0.554131
ATAC_R1.mLb.clN_peak_21440	14	10757815	10758217	+	41	NA	Intergenic	NA	-36568	ENSGALT00000102917	ENSGALG00000053644	ENSGALT00000102917						lncRNA	0.007463	0.451613
ATAC_R1.mLb.clN_peak_21479	14	11139675	11140855	+	32	NA	Intergenic	NA	28532	ENSGALT00000091675	ENSGALG00000050968	ENSGALT00000091675						lncRNA	0.005085	0.421677
ATAC_R1.mLb.clN_peak_21480	14	11153404	11153706	+	10	NA	intron (ENSGALG00000050968, intron 1 of 2)	NA	15242	ENSGALT00000091675	ENSGALG00000050968	ENSGALT00000091675						lncRNA	0.016556	0.462046
ATAC_R1.mLb.clN_peak_21481	14	11154207	11155953	+	34	NA	intron (ENSGALG00000050968, intron 1 of 2)	NA	13717	ENSGALT00000091675	ENSGALG00000050968	ENSGALT00000091675						lncRNA	0.008018	0.41328
ATAC_R1.mLb.clN_peak_21501	14	11532488	11533252	+	197	NA	Intergenic	NA	-4985	ENSGALT00000067353	ENSGALG00000034325	ENSGALT00000091244			RBFOX1			protein_coding	0.041885	0.547712
ATAC_R1.mLb.clN_peak_21523	14	11823740	11824185	+	23	NA	Intergenic	NA	-48434	ENSGALT00000096232	ENSGALG00000051949	ENSGALT00000096232						lncRNA	0.008989	0.504484
ATAC_R1.mLb.clN_peak_21534	14	11941713	11942496	+	93	NA	Intergenic	NA	-40179	ENSGALT00000097361	ENSGALG00000050152	ENSGALT00000097361						lncRNA	0.005109	0.466837
ATAC_R1.mLb.clN_peak_21541	14	11999549	11999770	+	13	NA	Intergenic	NA	-6348	ENSGALT00000105363	ENSGALG00000050135	ENSGALT00000105363						lncRNA	0.0181	0.527027
ATAC_R1.mLb.clN_peak_21558	14	12188969	12190681	+	55	NA	Intergenic	NA	-7966	ENSGALT00000021510	ENSGALG00000013169	ENSGALT00000021510			IL20RB			protein_coding	0.039136	0.590776
ATAC_R1.mLb.clN_peak_21562	14	12210644	12211134	+	113	NA	Intergenic	NA	13098	ENSGALT00000021510	ENSGALG00000013169	ENSGALT00000021510			IL20RB			protein_coding	0.036735	0.537678
ATAC_R1.mLb.clN_peak_21575	14	12411236	12411663	+	66	NA	intron (ENSGALG00000007434, intron 1 of 18)	NA	4114	ENSGALT00000012032	ENSGALG00000007434	ENSGALT00000012032			RHBDF1			protein_coding	0.016393	0.5
ATAC_R1.mLb.clN_peak_21577	14	12417753	12418272	+	135	NA	intron (ENSGALG00000007434, intron 1 of 18)	NA	2293	ENSGALT00000098367	ENSGALG00000007434	ENSGALT00000012032			RHBDF1			protein_coding	0.034682	0.596154
ATAC_R1.mLb.clN_peak_21580	14	12438391	12438570	+	15	NA	Intergenic	NA	-3668	ENSGALT00000043561	ENSGALG00000028691	ENSGALT00000043561			MPG			protein_coding	0.01676	0.55
ATAC_R1.mLb.clN_peak_21586	14	12479798	12480376	+	93	NA	intron (ENSGALG00000007456, intron 6 of 12)	NA	9952	ENSGALT00000039730	ENSGALG00000007456	ENSGALT00000059439			NPRL3			protein_coding	0.013841	0.474957
ATAC_R1.mLb.clN_peak_21597	14	12556282	12556585	+	17	NA	intron (ENSGALG00000029402, intron 1 of 9)	NA	-2503	ENSGALT00000055308	ENSGALG00000029402	ENSGALT00000055308			AXIN1			protein_coding	0.026403	0.552632
ATAC_R1.mLb.clN_peak_2160	1	26403378	26403872	+	55	NA	intron (ENSGALG00000029796, intron 1 of 4)	NA	-54954	ENSGALT00000090430	ENSGALG00000029796	ENSGALT00000090430						lncRNA	0.026316	0.480808
ATAC_R1.mLb.clN_peak_21600	14	12571458	12573111	+	78	NA	intron (ENSGALG00000029402, intron 2 of 9)	NA	11266	ENSGALT00000083567	ENSGALG00000029402	ENSGALT00000055308			AXIN1			protein_coding	0.044767	0.539299
ATAC_R1.mLb.clN_peak_21601	14	12578065	12579319	+	17	NA	intron (ENSGALG00000029402, intron 2 of 9)	NA	17674	ENSGALT00000083567	ENSGALG00000029402	ENSGALT00000055308			AXIN1			protein_coding	0.024721	0.505976
ATAC_R1.mLb.clN_peak_21602	14	12580446	12580702	+	12	NA	intron (ENSGALG00000029402, intron 2 of 9)	NA	19556	ENSGALT00000083567	ENSGALG00000029402	ENSGALT00000055308			AXIN1			protein_coding	0.035156	0.560311
ATAC_R1.mLb.clN_peak_21610	14	12659964	12661219	+	22	NA	Intergenic	NA	1248	ENSGALT00000052848	ENSGALG00000043133	ENSGALT00000052848			gga-mir-1564			miRNA	0.094821	0.670382
ATAC_R1.mLb.clN_peak_21614	14	12698287	12698499	+	16	NA	intron (ENSGALG00000030826, intron 1 of 23)	NA	3150	ENSGALT00000057622	ENSGALG00000030826	ENSGALT00000057622			CLCN7			protein_coding	0.033019	0.591549
ATAC_R1.mLb.clN_peak_21633	14	12882464	12883009	+	18	NA	intron (ENSGALG00000039951, intron 4 of 17)	NA	6491	ENSGALT00000050396	ENSGALG00000039951	ENSGALT00000050396			TRAP1			protein_coding	0.016514	0.562271
ATAC_R1.mLb.clN_peak_21651	14	13328382	13328517	+	23	NA	intron (ENSGALG00000053859, intron 2 of 3)	NA	1767	ENSGALT00000100710	ENSGALG00000053859	ENSGALT00000100710						lncRNA	0.014815	0.566176
ATAC_R1.mLb.clN_peak_21659	14	13428706	13428854	+	14	NA	intron (ENSGALG00000002666, intron 3 of 13)	NA	18801	ENSGALT00000102820	ENSGALG00000002666	ENSGALT00000102820			RAB11FIP3			protein_coding	0.027027	0.624161
ATAC_R1.mLb.clN_peak_21660	14	13429993	13430466	+	58	NA	intron (ENSGALG00000002666, intron 3 of 13)	NA	20250	ENSGALT00000102820	ENSGALG00000002666	ENSGALT00000102820			RAB11FIP3			protein_coding	0.038055	0.586498
ATAC_R1.mLb.clN_peak_21664	14	13482225	13482632	+	16	NA	intron (ENSGALG00000002551, intron 9 of 25)	NA	9151	ENSGALT00000092203	ENSGALG00000002551	ENSGALT00000107571			CFAP70			protein_coding	0.02457	0.580882
ATAC_R1.mLb.clN_peak_21693	14	14187925	14188579	+	25	NA	intron (ENSGALG00000009288, intron 1 of 6)	NA	328	ENSGALT00000015109	ENSGALG00000009288	ENSGALT00000015109			RNPS1			protein_coding	0.111621	0.705344
ATAC_R1.mLb.clN_peak_21699	14	14345750	14345861	+	12	NA	Intergenic	NA	8259	ENSGALT00000101889	ENSGALG00000050550	ENSGALT00000101889						lncRNA	0.099099	0.6875
ATAC_R1.mLb.clN_peak_21700	14	14349584	14349752	+	11	NA	Intergenic	NA	12122	ENSGALT00000101889	ENSGALG00000050550	ENSGALT00000101889						lncRNA	0.029762	0.639053
ATAC_R1.mLb.clN_peak_21702	14	14363833	14364118	+	16	NA	intron (ENSGALG00000029072, intron 5 of 6)	NA	14280	ENSGALT00000045108	ENSGALG00000029072	ENSGALT00000105348			NTN3			protein_coding	0.014035	0.636364
ATAC_R1.mLb.clN_peak_21706	14	14482949	14483243	+	24	NA	intron (ENSGALG00000009205, intron 3 of 22)	NA	-14749	ENSGALT00000042332	ENSGALG00000025419	ENSGALT00000042332			gga-mir-1588			miRNA	0.037415	0.633898
ATAC_R1.mLb.clN_peak_21708	14	14495657	14496211	+	10	NA	intron (ENSGALG00000009205, intron 3 of 22)	NA	-27587	ENSGALT00000042332	ENSGALG00000025419	ENSGALT00000042332			gga-mir-1588			miRNA	0.050542	0.6
ATAC_R1.mLb.clN_peak_21712	14	14543378	14543576	+	10	NA	intron (ENSGALG00000009205, intron 1 of 21)	NA	-1819	ENSGALT00000105903	ENSGALG00000009205	ENSGALT00000099837						protein_coding	0.035354	0.638191
ATAC_R1.mLb.clN_peak_21713	14	14548032	14548192	+	26	NA	intron (ENSGALG00000009205, intron 1 of 21)	NA	-6454	ENSGALT00000105903	ENSGALG00000009205	ENSGALT00000099837						protein_coding	0.04375	0.645963
ATAC_R1.mLb.clN_peak_21714	14	14551595	14551843	+	26	NA	intron (ENSGALG00000009205, intron 1 of 21)	NA	7840	ENSGALT00000096208	ENSGALG00000009205	ENSGALT00000099837						protein_coding	0.016129	0.518072
ATAC_R1.mLb.clN_peak_21739	14	15161622	15161804	+	17	NA	intron (ENSGALG00000002119, intron 1 of 30)	NA	376	ENSGALT00000060208	ENSGALG00000002119	ENSGALT00000052124			VPS35L			protein_coding	0.06044	0.535519
ATAC_R1.mLb.clN_peak_21746	14	15256955	15257272	+	15	NA	intron (ENSGALG00000002267, intron 1 of 3)	NA	-5944	ENSGALT00000093515	ENSGALG00000002273	ENSGALT00000093515			LYRM1			protein_coding	0.003155	0.506289
ATAC_R1.mLb.clN_peak_2175	1	26573497	26574014	+	117	NA	Intergenic	NA	70890	ENSGALT00000106985	ENSGALG00000009435	ENSGALT00000088828			PPP1R3A			protein_coding	0.019342	0.476834
ATAC_R1.mLb.clN_peak_21777	15	246459	246683	+	45	NA	Intergenic	NA	4358	ENSGALT00000105410	ENSGALG00000055111	ENSGALT00000105410						protein_coding	0.035714	0.653333
ATAC_R1.mLb.clN_peak_21786	15	328969	329860	+	97	NA	intron (ENSGALG00000047077, intron 1 of 8)	NA	250	ENSGALT00000063570	ENSGALG00000047077	ENSGALT00000063570			SLC25A1			protein_coding	0.090909	0.679372
ATAC_R1.mLb.clN_peak_21787	15	368522	369025	+	34	NA	intron (ENSGALG00000041760, intron 1 of 32)	NA	6485	ENSGALT00000069072	ENSGALG00000041760	ENSGALT00000082764			CLTCL1			protein_coding	0.003976	0.454365
ATAC_R1.mLb.clN_peak_21790	15	511585	512162	+	47	NA	intron (ENSGALG00000048316, intron 1 of 3)	NA	47873	ENSGALT00000105694	ENSGALG00000048316	ENSGALT00000102823						lncRNA	0.017331	0.544983
ATAC_R1.mLb.clN_peak_21791	15	523339	524064	+	15	NA	intron (ENSGALG00000048316, intron 3 of 4)	NA	39721	ENSGALT00000104519	ENSGALG00000033416	ENSGALT00000069173			HIC2			protein_coding	0.002759	0.471074
ATAC_R1.mLb.clN_peak_21792	15	532753	533502	+	17	NA	intron (ENSGALG00000048316, intron 3 of 4)	NA	30295	ENSGALT00000104519	ENSGALG00000033416	ENSGALT00000069173			HIC2			protein_coding	0.021362	0.536
ATAC_R1.mLb.clN_peak_21793	15	568016	568554	+	14	NA	intron (ENSGALG00000033416, intron 1 of 3)	NA	-4863	ENSGALT00000104519	ENSGALG00000033416	ENSGALT00000069173			HIC2			protein_coding	0.01487	0.500928
ATAC_R1.mLb.clN_peak_21794	15	575756	576197	+	49	NA	intron (ENSGALG00000033416, intron 1 of 3)	NA	-12554	ENSGALT00000104519	ENSGALG00000033416	ENSGALT00000069173			HIC2			protein_coding	0.013605	0.531674
ATAC_R1.mLb.clN_peak_21798	15	603421	604533	+	16	NA	intron (ENSGALG00000033416, intron 1 of 3)	NA	174	ENSGALT00000050853	ENSGALG00000033416	ENSGALT00000069173			HIC2			protein_coding	0.076439	0.620845
ATAC_R1.mLb.clN_peak_21799	15	638426	639678	+	29	NA	intron (ENSGALG00000036739, intron 2 of 4)	NA	807	ENSGALT00000074932	ENSGALG00000036739	ENSGALT00000074932			UBE2L3			protein_coding	0.120607	0.725459
ATAC_R1.mLb.clN_peak_21807	15	689619	689814	+	24	NA	Intergenic	NA	5103	ENSGALT00000078390	ENSGALG00000030434	ENSGALT00000078390			gga-mir-130b			miRNA	0.041026	0.642857
ATAC_R1.mLb.clN_peak_21808	15	690400	690517	+	12	NA	Intergenic	NA	4361	ENSGALT00000078390	ENSGALG00000030434	ENSGALT00000078390			gga-mir-130b			miRNA	0.119658	0.669492
ATAC_R1.mLb.clN_peak_21810	15	699589	700687	+	65	NA	Intergenic	NA	2289	ENSGALT00000063757	ENSGALG00000029989	ENSGALT00000063757			gga-mir-301a			miRNA	0.019126	0.541401
ATAC_R1.mLb.clN_peak_21812	15	707964	708618	+	24	NA	Intergenic	NA	-4647	ENSGALT00000058007	ENSGALG00000033082	ENSGALT00000058007						miRNA	0.015291	0.450382
ATAC_R1.mLb.clN_peak_21813	15	711138	711600	+	22	NA	Intergenic	NA	-7725	ENSGALT00000058007	ENSGALG00000033082	ENSGALT00000058007						miRNA	0.071429	0.62851
ATAC_R1.mLb.clN_peak_21814	15	715509	715733	+	22	NA	Intergenic	NA	-11977	ENSGALT00000058007	ENSGALG00000033082	ENSGALT00000058007						miRNA	0.107143	0.728889
ATAC_R1.mLb.clN_peak_21815	15	720808	721329	+	56	NA	Intergenic	NA	-17424	ENSGALT00000058007	ENSGALG00000033082	ENSGALT00000058007						miRNA	0.021113	0.463602
ATAC_R1.mLb.clN_peak_21816	15	727942	728712	+	17	NA	Intergenic	NA	-18412	ENSGALT00000101960	ENSGALG00000030051	ENSGALT00000057590			TOP3B			protein_coding	0.018182	0.45655
ATAC_R1.mLb.clN_peak_21817	15	742808	743217	+	19	NA	Intergenic	NA	-3727	ENSGALT00000101960	ENSGALG00000030051	ENSGALT00000057590			TOP3B			protein_coding	0.012225	0.446341
ATAC_R1.mLb.clN_peak_21823	15	790952	791179	+	82	NA	Intergenic	NA	-3501	ENSGALT00000105538	ENSGALG00000049762	ENSGALT00000105538						lncRNA	0.022026	0.578947
ATAC_R1.mLb.clN_peak_21825	15	807662	807790	+	13	NA	intron (ENSGALG00000001501, intron 1 of 8)	NA	-2328	ENSGALT00000002280	ENSGALG00000001501	ENSGALT00000096191			MAPK1			protein_coding	0.039062	0.542636
ATAC_R1.mLb.clN_peak_21838	15	1054217	1054714	+	80	NA	intron (ENSGALG00000001688, intron 2 of 10)	NA	-3852	ENSGALT00000042446	ENSGALG00000025533	ENSGALT00000042446			gga-mir-1729			miRNA	0.076459	0.674699
ATAC_R1.mLb.clN_peak_21847	15	1133084	1133270	+	33	NA	Intergenic	NA	53922	ENSGALT00000104973	ENSGALG00000021529	ENSGALT00000104973			GP1BB			protein_coding	0.010753	0.593583
ATAC_R1.mLb.clN_peak_21858	15	1338669	1338943	+	25	NA	intron (ENSGALG00000002024, intron 1 of 4)	NA	6516	ENSGALT00000102987	ENSGALG00000002024	ENSGALT00000102177			COMT			protein_coding	0.010949	0.425455
ATAC_R1.mLb.clN_peak_21859	15	1367702	1368091	+	56	NA	intron (ENSGALG00000043373, intron 9 of 16)	NA	35606	ENSGALT00000102987	ENSGALG00000002024	ENSGALT00000102177			COMT			protein_coding	0.025707	0.494872
ATAC_R1.mLb.clN_peak_2186	1	26688160	26688914	+	14	NA	Intergenic	NA	-22188	ENSGALT00000093582	ENSGALG00000051656	ENSGALT00000093582						lncRNA	0.002653	0.447682
ATAC_R1.mLb.clN_peak_21860	15	1390103	1390548	+	15	NA	intron (ENSGALG00000043373, intron 8 of 16)	NA	35892	ENSGALT00000095657	ENSGALG00000043373	ENSGALT00000095657			ARVCF			protein_coding	0.017978	0.491031
ATAC_R1.mLb.clN_peak_21862	15	1431699	1432205	+	51	NA	intron (ENSGALG00000043373, intron 2 of 16)	NA	-5735	ENSGALT00000095657	ENSGALG00000043373	ENSGALT00000095657			ARVCF			protein_coding	0.013834	0.475345
ATAC_R1.mLb.clN_peak_21863	15	1437577	1437946	+	42	NA	intron (ENSGALG00000043373, intron 2 of 17)	NA	-11544	ENSGALT00000095657	ENSGALG00000043373	ENSGALT00000095657			ARVCF			protein_coding	0.02981	0.567568
ATAC_R1.mLb.clN_peak_21874	15	1651197	1651824	+	11	NA	intron (ENSGALG00000002124, intron 1 of 10)	NA	36617	ENSGALT00000003320	ENSGALG00000002124	ENSGALT00000003320			ZDHHC8			protein_coding	0.022329	0.504777
ATAC_R1.mLb.clN_peak_21887	15	1845189	1846628	+	22	NA	Intergenic	NA	-8354	ENSGALT00000098298	ENSGALG00000049803	ENSGALT00000098298						lncRNA	0.040306	0.535417
ATAC_R1.mLb.clN_peak_21891	15	1889445	1889598	+	11	NA	intron (ENSGALG00000002205, intron 1 of 13)	NA	9375	ENSGALT00000003452	ENSGALG00000002205	ENSGALT00000090607			FBRSL1			protein_coding	0.039216	0.564935
ATAC_R1.mLb.clN_peak_21898	15	1929915	1930139	+	30	NA	Intergenic	NA	-31131	ENSGALT00000003452	ENSGALG00000002205	ENSGALT00000090607			FBRSL1			protein_coding	0.03125	0.537778
ATAC_R1.mLb.clN_peak_21900	15	1937384	1937973	+	22	NA	Intergenic	NA	-38782	ENSGALT00000003452	ENSGALG00000002205	ENSGALT00000090607			FBRSL1			protein_coding	0.032258	0.527119
ATAC_R1.mLb.clN_peak_21908	15	1982146	1983292	+	19	NA	Intergenic	NA	-83823	ENSGALT00000003452	ENSGALG00000002205	ENSGALT00000090607			FBRSL1			protein_coding	0.037522	0.490846
ATAC_R1.mLb.clN_peak_21909	15	1984834	1985171	+	11	NA	Intergenic	NA	-86106	ENSGALT00000003452	ENSGALG00000002205	ENSGALT00000090607			FBRSL1			protein_coding	0.014837	0.476331
ATAC_R1.mLb.clN_peak_21910	15	2000322	2000764	+	43	NA	Intergenic	NA	-101647	ENSGALT00000003452	ENSGALG00000002205	ENSGALT00000090607			FBRSL1			protein_coding	0.031674	0.544018
ATAC_R1.mLb.clN_peak_21912	15	2029039	2029345	+	14	NA	Intergenic	NA	128790	ENSGALT00000092583	ENSGALG00000054877	ENSGALT00000092583						protein_coding	0.01634	0.465798
ATAC_R1.mLb.clN_peak_21915	15	2041928	2042408	+	14	NA	Intergenic	NA	115814	ENSGALT00000092583	ENSGALG00000054877	ENSGALT00000092583						protein_coding	0.041667	0.503119
ATAC_R1.mLb.clN_peak_21921	15	2107361	2107724	+	11	NA	intron (ENSGALG00000054877, intron 1 of 3)	NA	50440	ENSGALT00000092583	ENSGALG00000054877	ENSGALT00000092583						protein_coding	0.016529	0.447802
ATAC_R1.mLb.clN_peak_21922	15	2110442	2110617	+	44	NA	intron (ENSGALG00000054877, intron 1 of 3)	NA	47453	ENSGALT00000092583	ENSGALG00000054877	ENSGALT00000092583						protein_coding	0.034286	0.613636
ATAC_R1.mLb.clN_peak_21933	15	2243949	2244500	+	36	NA	intron (ENSGALG00000050502, intron 1 of 2)	NA	2350	ENSGALT00000091362	ENSGALG00000050502	ENSGALT00000091362						lncRNA	0.00726	0.51087
ATAC_R1.mLb.clN_peak_21934	15	2251080	2251268	+	20	NA	Intergenic	NA	-4600	ENSGALT00000091362	ENSGALG00000050502	ENSGALT00000091362						lncRNA	0.026596	0.566138
ATAC_R1.mLb.clN_peak_21936	15	2274277	2274654	+	32	NA	Intergenic	NA	-27891	ENSGALT00000091362	ENSGALG00000050502	ENSGALT00000091362						lncRNA	0.015915	0.47619
ATAC_R1.mLb.clN_peak_21938	15	2291620	2291899	+	47	NA	Intergenic	NA	19794	ENSGALT00000099045	ENSGALG00000050126	ENSGALT00000099045						lncRNA	0.021505	0.575
ATAC_R1.mLb.clN_peak_21947	15	2423635	2424186	+	108	NA	Intergenic	NA	-21771	ENSGALT00000091691	ENSGALG00000052074	ENSGALT00000091691						lncRNA	0.014519	0.492754
ATAC_R1.mLb.clN_peak_21948	15	2431826	2432155	+	40	NA	Intergenic	NA	-29851	ENSGALT00000091691	ENSGALG00000052074	ENSGALT00000091691						lncRNA	0.015198	0.566667
ATAC_R1.mLb.clN_peak_21949	15	2436468	2436774	+	19	NA	Intergenic	NA	-34482	ENSGALT00000091691	ENSGALG00000052074	ENSGALT00000091691						lncRNA	0.006536	0.478827
ATAC_R1.mLb.clN_peak_21950	15	2437597	2438004	+	36	NA	Intergenic	NA	-35661	ENSGALT00000091691	ENSGALG00000052074	ENSGALT00000091691						lncRNA	0.012285	0.460784
ATAC_R1.mLb.clN_peak_21955	15	2471168	2471492	+	17	NA	Intergenic	NA	-57534	ENSGALT00000042267	ENSGALG00000025354	ENSGALT00000042267			gga-mir-1769			miRNA	0.027778	0.476923
ATAC_R1.mLb.clN_peak_21957	15	2490231	2490833	+	72	NA	Intergenic	NA	-38332	ENSGALT00000042267	ENSGALG00000025354	ENSGALT00000042267			gga-mir-1769			miRNA	0.024917	0.452736
ATAC_R1.mLb.clN_peak_21959	15	2494345	2494735	+	12	NA	Intergenic	NA	-34324	ENSGALT00000042267	ENSGALG00000025354	ENSGALT00000042267			gga-mir-1769			miRNA	0.028205	0.580563
ATAC_R1.mLb.clN_peak_21963	15	2543475	2544307	+	25	NA	Intergenic	NA	15027	ENSGALT00000042267	ENSGALG00000025354	ENSGALT00000042267			gga-mir-1769			miRNA	0.054087	0.558223
ATAC_R1.mLb.clN_peak_21993	15	2950886	2951797	+	55	NA	intron (ENSGALG00000002403, intron 12 of 26)	NA	-28043	ENSGALT00000003714	ENSGALG00000002354	ENSGALT00000003714			PUS1			protein_coding	0.010977	0.513158
ATAC_R1.mLb.clN_peak_21994	15	2959112	2959827	+	86	NA	intron (ENSGALG00000002403, intron 10 of 26)	NA	-36171	ENSGALT00000003714	ENSGALG00000002354	ENSGALT00000003714			PUS1			protein_coding	0.011189	0.47486
ATAC_R1.mLb.clN_peak_21995	15	2994675	2995210	+	53	NA	intron (ENSGALG00000002403, intron 3 of 26)	NA	1947	ENSGALT00000003784	ENSGALG00000002403	ENSGALT00000055799			ULK1			protein_coding	0.071028	0.658582
ATAC_R1.mLb.clN_peak_22006	15	3058190	3058380	+	18	NA	Intergenic	NA	-40685	ENSGALT00000003883	ENSGALG00000002461	ENSGALT00000003883						protein_coding	0.031579	0.581152
ATAC_R1.mLb.clN_peak_22010	15	3072390	3073158	+	53	NA	Intergenic	NA	48197	ENSGALT00000077182	ENSGALG00000002487	ENSGALT00000077182			SFSWAP			protein_coding	0.007812	0.478544
ATAC_R1.mLb.clN_peak_22015	15	3147996	3148161	+	60	NA	Intergenic	NA	26482	ENSGALT00000097977	ENSGALG00000048237	ENSGALT00000097977						lncRNA	0.018182	0.548193
ATAC_R1.mLb.clN_peak_22038	15	3367814	3368084	+	66	NA	intron (ENSGALG00000002557, intron 21 of 24)	NA	-34345	ENSGALT00000042894	ENSGALG00000026923	ENSGALT00000042894			RF02271			misc_RNA	0.018519	0.461255
ATAC_R1.mLb.clN_peak_22044	15	3423144	3423398	+	14	NA	intron (ENSGALG00000002557, intron 13 of 24)	NA	50350	ENSGALT00000050491	ENSGALG00000002557	ENSGALT00000050491			GPR133			protein_coding	0.015748	0.431373
ATAC_R1.mLb.clN_peak_22053	15	3516356	3516789	+	72	NA	intron (ENSGALG00000002579, intron 3 of 27)	NA	-5941	ENSGALT00000004065	ENSGALG00000002579	ENSGALT00000004065			RIMBP2			protein_coding	0.076212	0.557604
ATAC_R1.mLb.clN_peak_22065	15	3660308	3660841	+	32	NA	Intergenic	NA	-13477	ENSGALT00000004171	ENSGALG00000002645	ENSGALT00000004171			PIWIL1			protein_coding	0.003752	0.432584
ATAC_R1.mLb.clN_peak_22089	15	3856760	3857189	+	96	NA	intron (ENSGALG00000002671, intron 2 of 8)	NA	59183	ENSGALT00000004206	ENSGALG00000002671	ENSGALT00000004206						protein_coding	0.018648	0.474419
ATAC_R1.mLb.clN_peak_22090	15	3879375	3879749	+	61	NA	intron (ENSGALG00000002671, intron 3 of 8)	NA	81771	ENSGALT00000004206	ENSGALG00000002671	ENSGALT00000004206						protein_coding	0.013369	0.464
ATAC_R1.mLb.clN_peak_22096	15	3996755	3996943	+	46	NA	Intergenic	NA	53242	ENSGALT00000106075	ENSGALG00000002679	ENSGALT00000106075			GLT1D1			protein_coding	0.005319	0.412698
ATAC_R1.mLb.clN_peak_22105	15	4177904	4178309	+	19	NA	intron (ENSGALG00000002714, intron 3 of 8)	NA	100630	ENSGALT00000004281	ENSGALG00000002714	ENSGALT00000004281			TMEM132C			protein_coding	0.004938	0.470443
ATAC_R1.mLb.clN_peak_22116	15	4250650	4251922	+	81	NA	intron (ENSGALG00000002714, intron 1 of 8)	NA	27450	ENSGALT00000004281	ENSGALG00000002714	ENSGALT00000004281			TMEM132C			protein_coding	0.008648	0.433621
ATAC_R1.mLb.clN_peak_22117	15	4253372	4253895	+	102	NA	intron (ENSGALG00000002714, intron 1 of 8)	NA	25103	ENSGALT00000004281	ENSGALG00000002714	ENSGALT00000004281			TMEM132C			protein_coding	0.01912	0.465649
ATAC_R1.mLb.clN_peak_22132	15	4582975	4583403	+	50	NA	intron (ENSGALG00000002742, intron 5 of 9)	NA	48023	ENSGALT00000100714	ENSGALG00000053173	ENSGALT00000100714						protein_coding	0.016355	0.559441
ATAC_R1.mLb.clN_peak_22133	15	4587212	4587882	+	53	NA	intron (ENSGALG00000002742, intron 5 of 9)	NA	52381	ENSGALT00000100714	ENSGALG00000053173	ENSGALT00000100714						protein_coding	0.016418	0.515648
ATAC_R1.mLb.clN_peak_22137	15	4691389	4691792	+	52	NA	intron (ENSGALG00000002742, intron 2 of 9)	NA	48493	ENSGALT00000004321	ENSGALG00000002742	ENSGALT00000104895			TMEM132B			protein_coding	0.01737	0.509901
ATAC_R1.mLb.clN_peak_22146	15	4742941	4743061	+	18	NA	intron (ENSGALG00000002742, intron 1 of 8)	NA	2244	ENSGALT00000093841	ENSGALG00000002742	ENSGALT00000104895			TMEM132B			protein_coding	0.033333	0.595041
ATAC_R1.mLb.clN_peak_2215	1	26887612	26889018	+	51	NA	Intergenic	NA	-10431	ENSGALT00000092048	ENSGALG00000047917	ENSGALT00000092048						lncRNA	0.013514	0.477612
ATAC_R1.mLb.clN_peak_22151	15	4804555	4805843	+	72	NA	Intergenic	NA	-2394	ENSGALT00000073509	ENSGALG00000041277	ENSGALT00000073509			UBC			protein_coding	0.09705	0.610551
ATAC_R1.mLb.clN_peak_22158	15	4849181	4849858	+	21	NA	Intergenic	NA	-8641	ENSGALT00000100564	ENSGALG00000003120	ENSGALT00000004933			NCOR2			protein_coding	0.035451	0.59882
ATAC_R1.mLb.clN_peak_2216	1	26889657	26889824	+	15	NA	Intergenic	NA	-11856	ENSGALT00000092048	ENSGALG00000047917	ENSGALT00000092048						lncRNA	0.011976	0.517857
ATAC_R1.mLb.clN_peak_22160	15	4858912	4859441	+	20	NA	intron (ENSGALG00000003120, intron 1 of 48)	NA	1016	ENSGALT00000100564	ENSGALG00000003120	ENSGALT00000004933			NCOR2			protein_coding	0.037807	0.615094
ATAC_R1.mLb.clN_peak_22161	15	4865862	4866198	+	90	NA	intron (ENSGALG00000003120, intron 1 of 48)	NA	7870	ENSGALT00000100564	ENSGALG00000003120	ENSGALT00000004933			NCOR2			protein_coding	0.03869	0.569733
ATAC_R1.mLb.clN_peak_22164	15	4879900	4880826	+	64	NA	intron (ENSGALG00000003120, intron 1 of 48)	NA	22203	ENSGALT00000100564	ENSGALG00000003120	ENSGALT00000004933			NCOR2			protein_coding	0.017279	0.512406
ATAC_R1.mLb.clN_peak_22165	15	4881498	4881660	+	17	NA	intron (ENSGALG00000003120, intron 1 of 48)	NA	-22336	ENSGALT00000004933	ENSGALG00000003120	ENSGALT00000004933			NCOR2			protein_coding	0	0.613497
ATAC_R1.mLb.clN_peak_22166	15	4885104	4885522	+	17	NA	intron (ENSGALG00000003120, intron 1 of 48)	NA	-18602	ENSGALT00000004933	ENSGALG00000003120	ENSGALT00000004933			NCOR2			protein_coding	0.016746	0.534606
ATAC_R1.mLb.clN_peak_22167	15	4894500	4895206	+	64	NA	intron (ENSGALG00000003120, intron 1 of 48)	NA	-9062	ENSGALT00000004933	ENSGALG00000003120	ENSGALT00000004933			NCOR2			protein_coding	0.024079	0.5686
ATAC_R1.mLb.clN_peak_22171	15	4929284	4929546	+	28	NA	intron (ENSGALG00000003120, intron 5 of 48)	NA	25500	ENSGALT00000004933	ENSGALG00000003120	ENSGALT00000004933			NCOR2			protein_coding	0.041985	0.532319
ATAC_R1.mLb.clN_peak_22172	15	4930004	4930596	+	18	NA	intron (ENSGALG00000003120, intron 5 of 48)	NA	26385	ENSGALT00000004933	ENSGALG00000003120	ENSGALT00000004933			NCOR2			protein_coding	0.037162	0.607083
ATAC_R1.mLb.clN_peak_22176	15	4956136	4956496	+	19	NA	intron (ENSGALG00000003120, intron 9 of 48)	NA	-34253	ENSGALT00000042285	ENSGALG00000025372	ENSGALT00000042285			gga-mir-1636			miRNA	0.036111	0.601108
ATAC_R1.mLb.clN_peak_22177	15	4959030	4959516	+	58	NA	intron (ENSGALG00000003120, intron 11 of 48)	NA	-31296	ENSGALT00000042285	ENSGALG00000025372	ENSGALT00000042285			gga-mir-1636			miRNA	0.047325	0.595483
ATAC_R1.mLb.clN_peak_22182	15	5018284	5018488	+	15	NA	intron (ENSGALG00000003120, intron 43 of 44)	NA	27817	ENSGALT00000042285	ENSGALG00000025372	ENSGALT00000042285			gga-mir-1636			miRNA	0.029412	0.668293
ATAC_R1.mLb.clN_peak_22183	15	5023570	5023879	+	29	NA	Intergenic	NA	23152	ENSGALT00000039587	ENSGALG00000003137	ENSGALT00000039587			RFLNA			protein_coding	0.009709	0.603226
ATAC_R1.mLb.clN_peak_22185	15	5037250	5037489	+	24	NA	intron (ENSGALG00000003137, intron 2 of 2)	NA	9507	ENSGALT00000039587	ENSGALG00000003137	ENSGALT00000039587			RFLNA			protein_coding	0.016736	0.520833
ATAC_R1.mLb.clN_peak_22187	15	5078297	5078641	+	17	NA	Intergenic	NA	24301	ENSGALT00000092034	ENSGALG00000050853	ENSGALT00000092034						lncRNA	0.014535	0.501449
ATAC_R1.mLb.clN_peak_22189	15	5130390	5130500	+	24	NA	Intergenic	NA	-10150	ENSGALT00000101610	ENSGALG00000003146	ENSGALT00000101610			CCDC92			protein_coding	0.027273	0.63964
ATAC_R1.mLb.clN_peak_22204	15	5333338	5333563	+	21	NA	intron (ENSGALG00000054554, intron 6 of 7)	NA	-4692	ENSGALT00000063356	ENSGALG00000034919	ENSGALT00000047345			CDK2AP1			protein_coding	0.048889	0.641593
ATAC_R1.mLb.clN_peak_22209	15	5394060	5394347	+	19	NA	Intergenic	NA	-25677	ENSGALT00000056585	ENSGALG00000003645	ENSGALT00000056585						protein_coding	0.010453	0.513889
ATAC_R1.mLb.clN_peak_22218	15	5563675	5564006	+	29	NA	Intergenic	NA	-3902	ENSGALT00000053590	ENSGALG00000031511	ENSGALT00000053590			HIP1R			protein_coding	0.02719	0.53012
ATAC_R1.mLb.clN_peak_2222	1	26922419	26923114	+	13	NA	intron (ENSGALG00000009440, intron 2 of 4)	NA	12994	ENSGALT00000097526	ENSGALG00000009440	ENSGALT00000097526			BMT2			protein_coding	0.010072	0.475575
ATAC_R1.mLb.clN_peak_22232	15	5797014	5797249	+	30	NA	Intergenic	NA	-8129	ENSGALT00000006725	ENSGALG00000004225	ENSGALT00000006725			KDM2B			protein_coding	0.025532	0.521186
ATAC_R1.mLb.clN_peak_22246	15	5948071	5948234	+	16	NA	intron (ENSGALG00000004324, intron 6 of 17)	NA	9628	ENSGALT00000039216	ENSGALG00000004324	ENSGALT00000039216			SETD1B			protein_coding	0.018405	0.512195
ATAC_R1.mLb.clN_peak_22250	15	6002352	6003027	+	29	NA	intron (ENSGALG00000004365, intron 7 of 9)	NA	-3156	ENSGALT00000080293	ENSGALG00000004343	ENSGALT00000080293			HPD			protein_coding	0.020741	0.498521
ATAC_R1.mLb.clN_peak_22256	15	6173258	6174597	+	78	NA	Intergenic	NA	-9813	ENSGALT00000091243	ENSGALG00000004467	ENSGALT00000052776			CLIP1			protein_coding	0.085138	0.664925
ATAC_R1.mLb.clN_peak_22263	15	6291762	6291919	+	21	NA	intron (ENSGALG00000004562, intron 1 of 5)	NA	606	ENSGALT00000007260	ENSGALG00000004562	ENSGALT00000101741			HVCN1			protein_coding	0.025478	0.537975
ATAC_R1.mLb.clN_peak_22267	15	6336833	6337341	+	28	NA	Intergenic	NA	-2739	ENSGALT00000035085	ENSGALG00000004582	ENSGALT00000035085			MYL2			protein_coding	0.076772	0.669941
ATAC_R1.mLb.clN_peak_22268	15	6340178	6340414	+	14	NA	Intergenic	NA	-5948	ENSGALT00000035085	ENSGALG00000004582	ENSGALT00000035085			MYL2			protein_coding	0.072034	0.561181
ATAC_R1.mLb.clN_peak_22274	15	6468532	6469644	+	43	NA	Intergenic	NA	-6934	ENSGALT00000051553	ENSGALG00000004625	ENSGALT00000095511			ATXN2			protein_coding	0.107914	0.683738
ATAC_R1.mLb.clN_peak_22276	15	6504050	6504322	+	39	NA	intron (ENSGALG00000031240, intron 13 of 15)	NA	-1101	ENSGALT00000007523	ENSGALG00000004725	ENSGALT00000007523						protein_coding	0	0.538462
ATAC_R1.mLb.clN_peak_22280	15	6538245	6538353	+	11	NA	Intergenic	NA	-2921	ENSGALT00000007563	ENSGALG00000021341	ENSGALT00000007563			ADAM20			protein_coding	0.037037	0.504587
ATAC_R1.mLb.clN_peak_22289	15	6750886	6751386	+	37	NA	intron (ENSGALG00000048982, intron 1 of 1)	NA	2785	ENSGALT00000097886	ENSGALG00000048982	ENSGALT00000097886						lncRNA	0.024	0.518962
ATAC_R1.mLb.clN_peak_22295	15	6845781	6846582	+	19	NA	intron (ENSGALG00000004901, intron 3 of 11)	NA	2739	ENSGALT00000007837	ENSGALG00000004901	ENSGALT00000085797			CORO1C			protein_coding	0.092385	0.649626
ATAC_R1.mLb.clN_peak_22303	15	7071337	7071497	+	21	NA	intron (ENSGALG00000013848, intron 4 of 9)	NA	2895	ENSGALT00000022468	ENSGALG00000013848	ENSGALT00000022468			MVK			protein_coding	0.00625	0.478261
ATAC_R1.mLb.clN_peak_22304	15	7072279	7072628	+	17	NA	intron (ENSGALG00000013848, intron 4 of 9)	NA	3931	ENSGALT00000022468	ENSGALG00000013848	ENSGALT00000022468			MVK			protein_coding	0.005731	0.548571
ATAC_R1.mLb.clN_peak_22307	15	7114427	7114707	+	17	NA	Intergenic	NA	-5355	ENSGALT00000078140	ENSGALG00000029944	ENSGALT00000078140			FAM222A			protein_coding	0.085714	0.587189
ATAC_R1.mLb.clN_peak_22322	15	7460009	7460488	+	18	NA	intron (ENSGALG00000005626, intron 2 of 6)	NA	1377	ENSGALT00000009039	ENSGALG00000005634	ENSGALT00000086917			CRYBA4			protein_coding	0.043841	0.55
ATAC_R1.mLb.clN_peak_22329	15	7596600	7596952	+	23	NA	Intergenic	NA	-14139	ENSGALT00000106209	ENSGALG00000047849	ENSGALT00000106209						lncRNA	0.022727	0.589235
ATAC_R1.mLb.clN_peak_22331	15	7635299	7636026	+	19	NA	Intergenic	NA	-21274	ENSGALT00000096753	ENSGALG00000047229	ENSGALT00000096753						lncRNA	0.05227	0.634615
ATAC_R1.mLb.clN_peak_22332	15	7666938	7667352	+	44	NA	Intergenic	NA	-52757	ENSGALT00000096753	ENSGALG00000047229	ENSGALT00000096753						lncRNA	0.050725	0.590361
ATAC_R1.mLb.clN_peak_22335	15	7736679	7737315	+	13	NA	Intergenic	NA	73802	ENSGALT00000043791	ENSGALG00000026119	ENSGALT00000043791			MN1			protein_coding	0.040881	0.540031
ATAC_R1.mLb.clN_peak_22338	15	7794052	7794561	+	85	NA	intron (ENSGALG00000026119, intron 1 of 1)	NA	16493	ENSGALT00000043791	ENSGALG00000026119	ENSGALT00000043791			MN1			protein_coding	0.066798	0.637255
ATAC_R1.mLb.clN_peak_22340	15	7803508	7803791	+	12	NA	intron (ENSGALG00000026119, intron 1 of 1)	NA	7150	ENSGALT00000043791	ENSGALG00000026119	ENSGALT00000043791			MN1			protein_coding	0.045936	0.524648
ATAC_R1.mLb.clN_peak_22345	15	7914129	7914437	+	17	NA	intron (ENSGALG00000005676, intron 1 of 20)	NA	15665	ENSGALT00000108333	ENSGALG00000005676	ENSGALT00000108333			TTC28			protein_coding	0.055195	0.504854
ATAC_R1.mLb.clN_peak_22346	15	7928663	7930063	+	15	NA	intron (ENSGALG00000005676, intron 1 of 20)	NA	585	ENSGALT00000108333	ENSGALG00000005676	ENSGALT00000108333			TTC28			protein_coding	0.09	0.619557
ATAC_R1.mLb.clN_peak_22353	15	8059687	8060035	+	15	NA	intron (ENSGALG00000005803, intron 2 of 6)	NA	46987	ENSGALT00000096030	ENSGALG00000005803	ENSGALT00000098017			ZNRF3			protein_coding	0.017241	0.530086
ATAC_R1.mLb.clN_peak_22354	15	8073903	8074227	+	24	NA	intron (ENSGALG00000005803, intron 2 of 6)	NA	37190	ENSGALT00000009327	ENSGALG00000005808	ENSGALT00000009327			KREMEN1			protein_coding	0.046296	0.612308
ATAC_R1.mLb.clN_peak_22356	15	8105627	8106649	+	38	NA	intron (ENSGALG00000005808, intron 1 of 8)	NA	5117	ENSGALT00000009327	ENSGALG00000005808	ENSGALT00000009327			KREMEN1			protein_coding	0.030333	0.503421
ATAC_R1.mLb.clN_peak_22365	15	8261308	8261430	+	19	NA	Intergenic	NA	-5997	ENSGALT00000045756	ENSGALG00000028810	ENSGALT00000045756			CHCHD10			protein_coding	0.02459	0.528455
ATAC_R1.mLb.clN_peak_22370	15	8337061	8337394	+	42	NA	intron (ENSGALG00000030121, intron 9 of 11)	NA	6447	ENSGALT00000056617	ENSGALG00000030121	ENSGALT00000056617						protein_coding	0.003003	0.476048
ATAC_R1.mLb.clN_peak_22379	15	8537714	8537996	+	17	NA	Intergenic	NA	-1429	ENSGALT00000091107	ENSGALG00000052765	ENSGALT00000091107						lncRNA	0.028369	0.579505
ATAC_R1.mLb.clN_peak_22387	15	8648485	8648646	+	24	NA	intron (ENSGALG00000040504, intron 1 of 11)	NA	5447	ENSGALT00000081272	ENSGALG00000040504	ENSGALT00000081272			GGT5			protein_coding	0	0.512346
ATAC_R1.mLb.clN_peak_22388	15	8649168	8649719	+	34	NA	intron (ENSGALG00000040504, intron 1 of 11)	NA	6325	ENSGALT00000081272	ENSGALG00000040504	ENSGALT00000081272			GGT5			protein_coding	0.012704	0.476449
ATAC_R1.mLb.clN_peak_22389	15	8650325	8650468	+	14	NA	intron (ENSGALG00000040504, intron 1 of 11)	NA	7278	ENSGALT00000081272	ENSGALG00000040504	ENSGALT00000081272			GGT5			protein_coding	0.013986	0.520833
ATAC_R1.mLb.clN_peak_2239	1	27082302	27083893	+	44	NA	Intergenic	NA	-14462	ENSGALT00000015379	ENSGALG00000009448	ENSGALT00000015379			IFRD1			protein_coding	0.020742	0.508166
ATAC_R1.mLb.clN_peak_22390	15	8667089	8667342	+	14	NA	intron (ENSGALG00000006565, intron 9 of 13)	NA	-5696	ENSGALT00000096463	ENSGALG00000048093	ENSGALT00000096463						lncRNA	0.01581	0.503937
ATAC_R1.mLb.clN_peak_22394	15	8757070	8757519	+	28	NA	Intergenic	NA	-14296	ENSGALT00000010703	ENSGALG00000006627	ENSGALT00000010703			UPB1			protein_coding	0.035635	0.537778
ATAC_R1.mLb.clN_peak_22395	15	8786832	8787072	+	17	NA	Intergenic	NA	-2995	ENSGALT00000033891	ENSGALG00000006642	ENSGALT00000033891			ADORA2A			protein_coding	0.0125	0.522822
ATAC_R1.mLb.clN_peak_22397	15	8852257	8852521	+	18	NA	intron (ENSGALG00000006648, intron 1 of 15)	NA	-1841	ENSGALT00000095308	ENSGALG00000006648	ENSGALT00000095308			SPECC1L			protein_coding	0.011364	0.588679
ATAC_R1.mLb.clN_peak_22398	15	8853612	8853909	+	33	NA	intron (ENSGALG00000006648, intron 1 of 15)	NA	-3212	ENSGALT00000095308	ENSGALG00000006648	ENSGALT00000095308			SPECC1L			protein_coding	0.023569	0.583893
ATAC_R1.mLb.clN_peak_22399	15	8856876	8857989	+	50	NA	intron (ENSGALG00000006648, intron 1 of 15)	NA	330	ENSGALT00000033880	ENSGALG00000006648	ENSGALT00000095308			SPECC1L			protein_coding	0.128482	0.746858
ATAC_R1.mLb.clN_peak_22400	15	8875000	8875430	+	38	NA	intron (ENSGALG00000006695, intron 16 of 22)	NA	-17453	ENSGALT00000033880	ENSGALG00000006648	ENSGALT00000095308			SPECC1L			protein_coding	0.006977	0.50116
ATAC_R1.mLb.clN_peak_22402	15	8930416	8930738	+	18	NA	intron (ENSGALG00000006695, intron 1 of 22)	NA	27724	ENSGALT00000010819	ENSGALG00000006695	ENSGALT00000010819			BCR			protein_coding	0.015528	0.504644
ATAC_R1.mLb.clN_peak_22403	15	8939063	8939406	+	20	NA	intron (ENSGALG00000006695, intron 1 of 22)	NA	19067	ENSGALT00000010819	ENSGALG00000006695	ENSGALT00000010819			BCR			protein_coding	0.008746	0.479651
ATAC_R1.mLb.clN_peak_22412	15	9170489	9171006	+	53	NA	intron (ENSGALG00000006766, intron 9 of 40)	NA	5849	ENSGALT00000010946	ENSGALG00000006766	ENSGALT00000047943						protein_coding	0.009671	0.471042
ATAC_R1.mLb.clN_peak_22415	15	9225705	9225906	+	17	NA	intron (ENSGALG00000006872, intron 3 of 7)	NA	11281	ENSGALT00000011126	ENSGALG00000006872	ENSGALT00000011126			PISD			protein_coding	0.139303	0.668317
ATAC_R1.mLb.clN_peak_22416	15	9229209	9229497	+	16	NA	intron (ENSGALG00000006872, intron 3 of 7)	NA	14829	ENSGALT00000011126	ENSGALG00000006872	ENSGALT00000011126			PISD			protein_coding	0.024306	0.532872
ATAC_R1.mLb.clN_peak_22418	15	9292131	9292807	+	52	NA	intron (ENSGALG00000006921, intron 1 of 8)	NA	310	ENSGALT00000038379	ENSGALG00000006921	ENSGALT00000038379			DRG1			protein_coding	0.118343	0.723781
ATAC_R1.mLb.clN_peak_22419	15	9298932	9299047	+	14	NA	Intergenic	NA	-2213	ENSGALT00000011231	ENSGALG00000006934	ENSGALT00000011231			PATZ1			protein_coding	0.026087	0.612069
ATAC_R1.mLb.clN_peak_22424	15	9329757	9329952	+	16	NA	Intergenic	NA	-1342	ENSGALT00000011250	ENSGALG00000006942	ENSGALT00000011250			PIK3IP1			protein_coding	0	0.367347
ATAC_R1.mLb.clN_peak_22427	15	9354619	9355066	+	11	NA	intron (ENSGALG00000006950, intron 2 of 15)	NA	14413	ENSGALT00000011263	ENSGALG00000006950	ENSGALT00000011263			LIMK2			protein_coding	0.020134	0.515625
ATAC_R1.mLb.clN_peak_22447	15	9609446	9609941	+	42	NA	Intergenic	NA	9706	ENSGALT00000101280	ENSGALG00000041755	ENSGALT00000101280						lncRNA	0.026263	0.534274
ATAC_R1.mLb.clN_peak_22448	15	9639784	9641215	+	42	NA	intron (ENSGALG00000007227, intron 6 of 11)	NA	-14824	ENSGALT00000011707	ENSGALG00000020989	ENSGALT00000011707			PLA2G1B			protein_coding	0.037037	0.600559
ATAC_R1.mLb.clN_peak_22451	15	9682746	9682877	+	16	NA	intron (ENSGALG00000007247, intron 1 of 10)	NA	3126	ENSGALT00000095202	ENSGALG00000007247	ENSGALT00000081127			PXN			protein_coding	0	0.5
ATAC_R1.mLb.clN_peak_22452	15	9686443	9686637	+	17	NA	intron (ENSGALG00000007247, intron 1 of 10)	NA	6855	ENSGALT00000095202	ENSGALG00000007247	ENSGALT00000081127			PXN			protein_coding	0.015464	0.6
ATAC_R1.mLb.clN_peak_22453	15	9697831	9698091	+	21	NA	intron (ENSGALG00000007247, intron 1 of 10)	NA	-2437	ENSGALT00000011727	ENSGALG00000007247	ENSGALT00000081127			PXN			protein_coding	0.023077	0.555556
ATAC_R1.mLb.clN_peak_22460	15	9930642	9931177	+	15	NA	intron (ENSGALG00000007373, intron 1 of 7)	NA	155	ENSGALT00000011925	ENSGALG00000007373	ENSGALT00000062396			PRKAB1			protein_coding	0.121495	0.664179
ATAC_R1.mLb.clN_peak_22463	15	10013802	10014085	+	15	NA	Intergenic	NA	-5814	ENSGALT00000011938	ENSGALG00000007383	ENSGALT00000011938			HSPB8			protein_coding	0.084806	0.697183
ATAC_R1.mLb.clN_peak_22465	15	10065226	10065808	+	19	NA	Intergenic	NA	-14288	ENSGALT00000093240	ENSGALG00000048256	ENSGALT00000093240						lncRNA	0.034364	0.586621
ATAC_R1.mLb.clN_peak_22469	15	10182481	10183017	+	23	NA	intron (ENSGALG00000039903, intron 2 of 7)	NA	2932	ENSGALT00000055855	ENSGALG00000039903	ENSGALT00000055855			VSIG10			protein_coding	0.01306	0.554935
ATAC_R1.mLb.clN_peak_22483	15	10446032	10446294	+	26	NA	Intergenic	NA	-40100	ENSGALT00000012531	ENSGALG00000007728	ENSGALT00000012531						protein_coding	0.019084	0.524715
ATAC_R1.mLb.clN_peak_2249	1	27162410	27164613	+	154	NA	intron (ENSGALG00000009480, intron 1 of 51)	NA	115	ENSGALT00000038867	ENSGALG00000009480	ENSGALT00000038867			DOCK4			protein_coding	0.10168	0.651543
ATAC_R1.mLb.clN_peak_22490	15	11044594	11045057	+	11	NA	intron (ENSGALG00000007758, intron 1 of 13)	NA	-1653	ENSGALT00000101532	ENSGALG00000007758	ENSGALT00000101532			OSBP2			protein_coding	0.012959	0.515086
ATAC_R1.mLb.clN_peak_22505	15	11292793	11293181	+	17	NA	intron (ENSGALG00000008059, intron 1 of 18)	NA	145	ENSGALT00000013083	ENSGALG00000008059	ENSGALT00000098524			ASCC2			protein_coding	0.074742	0.724936
ATAC_R1.mLb.clN_peak_22507	15	11345033	11345163	+	17	NA	Intergenic	NA	-5515	ENSGALT00000072891	ENSGALG00000040463	ENSGALT00000072891			CABP7			protein_coding	0.038462	0.580153
ATAC_R1.mLb.clN_peak_22508	15	11347561	11347976	+	15	NA	intron (ENSGALG00000008073, intron 15 of 15)	NA	-8185	ENSGALT00000072891	ENSGALG00000040463	ENSGALT00000072891			CABP7			protein_coding	0.050602	0.617788
ATAC_R1.mLb.clN_peak_22538	15	12076542	12077017	+	16	NA	Intergenic	NA	-36191	ENSGALT00000103202	ENSGALG00000048057	ENSGALT00000103202						lncRNA	0.006316	0.462185
ATAC_R1.mLb.clN_peak_22543	15	12293069	12293291	+	10	NA	intron (ENSGALG00000054380, intron 5 of 8)	NA	-9174	ENSGALT00000091664	ENSGALG00000052978	ENSGALT00000091664						lncRNA	0.027027	0.542601
ATAC_R1.mLb.clN_peak_22546	15	12435476	12436036	+	22	NA	Intergenic	NA	-59375	ENSGALT00000090311	ENSGALG00000036043	ENSGALT00000090311			TBX3			protein_coding	0.0125	0.531194
ATAC_R1.mLb.clN_peak_22576	16	1778402	1778529	+	18	NA	intron (ENSGALG00000050132, intron 3 of 3)	NA	3618	ENSGALT00000101066	ENSGALG00000050132	ENSGALT00000101066			ZNF425			protein_coding	0.031496	0.648438
ATAC_R1.mLb.clN_peak_22622	17	699508	699696	+	15	NA	intron (ENSGALG00000037375, intron 10 of 13)	NA	-11362	ENSGALT00000106784	ENSGALG00000047814	ENSGALT00000106784						protein_coding	0.010638	0.497354
ATAC_R1.mLb.clN_peak_22624	17	733352	733503	+	24	NA	intron (ENSGALG00000034948, intron 1 of 8)	NA	1151	ENSGALT00000097937	ENSGALG00000034948	ENSGALT00000076488			UAP1L1			protein_coding	0.033113	0.565789
ATAC_R1.mLb.clN_peak_22645	17	1028040	1028516	+	12	NA	intron (ENSGALG00000052646, intron 18 of 18)	NA	-11281	ENSGALT00000043520	ENSGALG00000027231	ENSGALT00000043520			NRARP			protein_coding	0.023109	0.599581
ATAC_R1.mLb.clN_peak_22648	17	1176926	1177218	+	42	NA	intron (ENSGALG00000052646, intron 3 of 18)	NA	5285	ENSGALT00000104928	ENSGALG00000052646	ENSGALT00000095018			EXD3			protein_coding	0.023973	0.515358
ATAC_R1.mLb.clN_peak_22651	17	1214115	1214231	+	15	NA	intron (ENSGALG00000052646, intron 1 of 20)	NA	-31816	ENSGALT00000104928	ENSGALG00000052646	ENSGALT00000095018			EXD3			protein_coding	0.034483	0.606838
ATAC_R1.mLb.clN_peak_22655	17	1332337	1332679	+	27	NA	intron (ENSGALG00000050051, intron 1 of 2)	NA	3093	ENSGALT00000101845	ENSGALG00000050051	ENSGALT00000101845			RNF224			protein_coding	0.05848	0.673469
ATAC_R1.mLb.clN_peak_22657	17	1346414	1346684	+	11	NA	intron (ENSGALG00000050051, intron 2 of 2)	NA	-5804	ENSGALT00000014492	ENSGALG00000008911	ENSGALT00000014492			RNF208			protein_coding	0.025926	0.619926
ATAC_R1.mLb.clN_peak_22661	17	1469100	1469630	+	14	NA	intron (ENSGALG00000008886, intron 5 of 14)	NA	28330	ENSGALT00000014440	ENSGALG00000008886	ENSGALT00000051557			ZNF618			protein_coding	0.115094	0.740113
ATAC_R1.mLb.clN_peak_22663	17	1550802	1551271	+	14	NA	intron (ENSGALG00000008886, intron 1 of 14)	NA	3239	ENSGALT00000051557	ENSGALG00000008886	ENSGALT00000051557			ZNF618			protein_coding	0.014925	0.482979
ATAC_R1.mLb.clN_peak_22666	17	1674782	1675175	+	14	NA	Intergenic	NA	40903	ENSGALT00000093724	ENSGALG00000050526	ENSGALT00000093724						lncRNA	0.025445	0.517766
ATAC_R1.mLb.clN_peak_22667	17	1677792	1677977	+	16	NA	Intergenic	NA	37997	ENSGALT00000093724	ENSGALG00000050526	ENSGALT00000093724						lncRNA	0.005405	0.537634
ATAC_R1.mLb.clN_peak_22668	17	1680057	1680464	+	18	NA	Intergenic	NA	35621	ENSGALT00000093724	ENSGALG00000050526	ENSGALT00000093724						lncRNA	0.019656	0.544118
ATAC_R1.mLb.clN_peak_2267	1	27351046	27351594	+	18	NA	intron (ENSGALG00000009480, intron 26 of 51)	NA	-76816	ENSGALT00000094507	ENSGALG00000009485	ENSGALT00000038864			IMMP2L			protein_coding	0.00365	0.508197
ATAC_R1.mLb.clN_peak_22673	17	1796548	1796989	+	77	NA	intron (ENSGALG00000054209, intron 1 of 17)	NA	1872	ENSGALT00000088217	ENSGALG00000054209	ENSGALT00000088217						protein_coding	0.00907	0.552036
ATAC_R1.mLb.clN_peak_22676	17	1813355	1813843	+	14	NA	intron (ENSGALG00000008865, intron 1 of 13)	NA	2137	ENSGALT00000014401	ENSGALG00000008865	ENSGALT00000014401			ALAD			protein_coding	0.032787	0.576687
ATAC_R1.mLb.clN_peak_22680	17	1856356	1857335	+	19	NA	intron (ENSGALG00000008844, intron 1 of 4)	NA	-1243	ENSGALT00000101330	ENSGALG00000008844	ENSGALT00000085420			SLC31A1			protein_coding	0.00715	0.477551
ATAC_R1.mLb.clN_peak_22701	17	2172570	2172764	+	11	NA	Intergenic	NA	4815	ENSGALT00000014051	ENSGALG00000008623	ENSGALT00000014051			TOR4A			protein_coding	0.025773	0.564103
ATAC_R1.mLb.clN_peak_22702	17	2180098	2180323	+	22	NA	Intergenic	NA	12358	ENSGALT00000014051	ENSGALG00000008623	ENSGALT00000014051			TOR4A			protein_coding	0.031111	0.623894
ATAC_R1.mLb.clN_peak_22705	17	2200971	2201268	+	19	NA	intron (ENSGALG00000008616, intron 1 of 16)	NA	-3423	ENSGALT00000104443	ENSGALG00000008616	ENSGALT00000082344			DDR1			protein_coding	0.013468	0.486577
ATAC_R1.mLb.clN_peak_22706	17	2203398	2203539	+	20	NA	intron (ENSGALG00000008616, intron 1 of 16)	NA	-1074	ENSGALT00000104443	ENSGALG00000008616	ENSGALT00000082344			DDR1			protein_coding	0.007092	0.478873
ATAC_R1.mLb.clN_peak_22709	17	2303879	2304005	+	10	NA	intron (ENSGALG00000008518, intron 3 of 6)	NA	1104	ENSGALT00000013873	ENSGALG00000008518	ENSGALT00000089357						protein_coding	0.031746	0.590551
ATAC_R1.mLb.clN_peak_22711	17	2316864	2317077	+	17	NA	Intergenic	NA	4713	ENSGALT00000090985	ENSGALG00000049887	ENSGALT00000090985						protein_coding	0.004695	0.485981
ATAC_R1.mLb.clN_peak_22713	17	2331053	2331382	+	39	NA	intron (ENSGALG00000008475, intron 1 of 7)	NA	6462	ENSGALT00000013811	ENSGALG00000008475	ENSGALT00000013811			ARRDC1			protein_coding	0.009119	0.524242
ATAC_R1.mLb.clN_peak_22718	17	2356234	2356398	+	16	NA	intron (ENSGALG00000033678, intron 1 of 26)	NA	2163	ENSGALT00000063129	ENSGALG00000033678	ENSGALT00000063129			EHMT1			protein_coding	0.04878	0.606061
ATAC_R1.mLb.clN_peak_22719	17	2392993	2393259	+	20	NA	5' UTR (ENSGALG00000033678, exon 1 of 28)	NA	203	ENSGALT00000073326	ENSGALG00000033678	ENSGALT00000063129			EHMT1			protein_coding	0.045113	0.632959
ATAC_R1.mLb.clN_peak_22725	17	2573534	2573889	+	31	NA	intron (ENSGALG00000008456, intron 6 of 48)	NA	-56446	ENSGALT00000094776	ENSGALG00000048642	ENSGALT00000094776						miRNA	0.03662	0.550562
ATAC_R1.mLb.clN_peak_2273	1	27427842	27428902	+	395	NA	intron (ENSGALG00000009485, intron 1 of 3)	NA	172	ENSGALT00000100995	ENSGALG00000009485	ENSGALT00000038864			IMMP2L			protein_coding	0.087736	0.630537
ATAC_R1.mLb.clN_peak_22731	17	2787568	2787851	+	59	NA	intron (ENSGALG00000023872, intron 2 of 12)	NA	9724	ENSGALT00000049510	ENSGALG00000030176	ENSGALT00000049510			SLC31A2			protein_coding	0.038869	0.623239
ATAC_R1.mLb.clN_peak_22732	17	2794086	2794615	+	12	NA	intron (ENSGALG00000023872, intron 1 of 12)	NA	3959	ENSGALT00000040078	ENSGALG00000023872	ENSGALT00000093365			FAM129B			protein_coding	0.058601	0.641509
ATAC_R1.mLb.clN_peak_22740	17	2874086	2874565	+	32	NA	intron (ENSGALG00000007190, intron 1 of 2)	NA	124	ENSGALT00000011643	ENSGALG00000007190	ENSGALT00000011643			ATP6V1G1			protein_coding	0.100209	0.666667
ATAC_R1.mLb.clN_peak_22752	17	3100761	3101145	+	52	NA	Intergenic	NA	-2780	ENSGALT00000069492	ENSGALG00000039990	ENSGALT00000100252			TNC			protein_coding	0.005208	0.451948
ATAC_R1.mLb.clN_peak_22782	17	3860581	3861076	+	76	NA	Intergenic	NA	6180	ENSGALT00000042143	ENSGALG00000025230	ENSGALT00000042143						miRNA	0.036364	0.576613
ATAC_R1.mLb.clN_peak_22797	17	4276191	4276335	+	17	NA	intron (ENSGALG00000054481, intron 2 of 6)	NA	-55716	ENSGALT00000103378	ENSGALG00000050572	ENSGALT00000100602						lncRNA	0	0.503448
ATAC_R1.mLb.clN_peak_22798	17	4360080	4360267	+	27	NA	intron (ENSGALG00000006997, intron 7 of 7)	NA	16033	ENSGALT00000098162	ENSGALG00000054481	ENSGALT00000098397						lncRNA	0.032086	0.574468
ATAC_R1.mLb.clN_peak_22800	17	4393349	4393626	+	20	NA	intron (ENSGALG00000006997, intron 2 of 7)	NA	43236	ENSGALT00000011328	ENSGALG00000006997	ENSGALT00000011328			BRINP1			protein_coding	0.025271	0.5
ATAC_R1.mLb.clN_peak_22804	17	4535256	4535507	+	37	NA	Intergenic	NA	-8138	ENSGALT00000102390	ENSGALG00000048714	ENSGALT00000103052						lncRNA	0.011952	0.515873
ATAC_R1.mLb.clN_peak_22809	17	4939875	4941024	+	56	NA	Intergenic	NA	-2325	ENSGALT00000091607	ENSGALG00000052726	ENSGALT00000091607						protein_coding	0.05483	0.605217
ATAC_R1.mLb.clN_peak_22810	17	4955285	4956187	+	39	NA	Intergenic	NA	-3746	ENSGALT00000105331	ENSGALG00000053670	ENSGALT00000105331			MEGF9			protein_coding	0.027716	0.543743
ATAC_R1.mLb.clN_peak_22813	17	4965728	4966116	+	15	NA	Intergenic	NA	-13932	ENSGALT00000105331	ENSGALG00000053670	ENSGALT00000105331			MEGF9			protein_coding	0.036082	0.544987
ATAC_R1.mLb.clN_peak_22816	17	4994740	4995151	+	12	NA	Intergenic	NA	-36816	ENSGALT00000043723	ENSGALG00000006958	ENSGALT00000043723						protein_coding	0.029197	0.541262
ATAC_R1.mLb.clN_peak_22819	17	5035637	5036307	+	27	NA	intron (ENSGALG00000006958, intron 2 of 62)	NA	4211	ENSGALT00000011272	ENSGALG00000006958	ENSGALT00000043723						protein_coding	0.008955	0.515648
ATAC_R1.mLb.clN_peak_22821	17	5067783	5068085	+	12	NA	intron (ENSGALG00000006958, intron 8 of 62)	NA	5280	ENSGALT00000045532	ENSGALG00000028315	ENSGALT00000045532			gga-mir-6696			miRNA	0.02649	0.547855
ATAC_R1.mLb.clN_peak_22824	17	5087860	5088151	+	72	NA	intron (ENSGALG00000006958, intron 14 of 62)	NA	-1457	ENSGALT00000106849	ENSGALG00000047274	ENSGALT00000106849						lncRNA	0.024055	0.613014
ATAC_R1.mLb.clN_peak_22827	17	5109367	5109772	+	14	NA	intron (ENSGALG00000006958, intron 26 of 62)	NA	-23021	ENSGALT00000106849	ENSGALG00000047274	ENSGALT00000106849						lncRNA	0.017284	0.502463
ATAC_R1.mLb.clN_peak_22833	17	5216426	5216583	+	17	NA	intron (ENSGALG00000005074, intron 2 of 11)	NA	13553	ENSGALT00000008132	ENSGALG00000005074	ENSGALT00000067532			FAM102A			protein_coding	0.019108	0.424051
ATAC_R1.mLb.clN_peak_22847	17	5402438	5402666	+	13	NA	intron (ENSGALG00000004852, intron 14 of 20)	NA	-3360	ENSGALT00000028984	ENSGALG00000018277	ENSGALT00000028984			gga-mir-199-1			miRNA	0.004386	0.541485
ATAC_R1.mLb.clN_peak_22870	17	5821816	5822193	+	35	NA	intron (ENSGALG00000036965, intron 8 of 9)	NA	14605	ENSGALT00000059029	ENSGALG00000036965	ENSGALT00000059029			PTPA			protein_coding	0.045093	0.587302
ATAC_R1.mLb.clN_peak_22871	17	5824910	5825108	+	23	NA	intron (ENSGALG00000036965, intron 9 of 9)	NA	13924	ENSGALT00000099080	ENSGALG00000053552	ENSGALT00000099080			IER5L			protein_coding	0.030303	0.623116
ATAC_R1.mLb.clN_peak_22875	17	5868334	5869046	+	18	NA	intron (ENSGALG00000035624, intron 3 of 4)	NA	7153	ENSGALT00000065091	ENSGALG00000035624	ENSGALT00000065091						lncRNA	0.026685	0.559607
ATAC_R1.mLb.clN_peak_22876	17	5878726	5879139	+	12	NA	Intergenic	NA	17395	ENSGALT00000065091	ENSGALG00000035624	ENSGALT00000065091						lncRNA	0.033898	0.625604
ATAC_R1.mLb.clN_peak_22880	17	5908117	5908304	+	16	NA	intron (ENSGALG00000030592, intron 1 of 2)	NA	818	ENSGALT00000091676	ENSGALG00000030592	ENSGALT00000091676						lncRNA	0.032086	0.632979
ATAC_R1.mLb.clN_peak_22881	17	5920634	5920949	+	18	NA	intron (ENSGALG00000030592, intron 1 of 2)	NA	155	ENSGALT00000048738	ENSGALG00000030592	ENSGALT00000091676						lncRNA	0.028571	0.566456
ATAC_R1.mLb.clN_peak_22882	17	5927958	5928642	+	30	NA	intron (ENSGALG00000030592, intron 2 of 2)	NA	7664	ENSGALT00000048738	ENSGALG00000030592	ENSGALT00000091676						lncRNA	0.064327	0.60292
ATAC_R1.mLb.clN_peak_22883	17	5933276	5933432	+	12	NA	intron (ENSGALG00000030592, intron 2 of 2)	NA	-7583	ENSGALT00000085663	ENSGALG00000017611	ENSGALT00000089974			NTMT1			protein_coding	0.076923	0.656051
ATAC_R1.mLb.clN_peak_22884	17	5934674	5935068	+	34	NA	intron (ENSGALG00000030592, intron 2 of 2)	NA	-6066	ENSGALT00000085663	ENSGALG00000017611	ENSGALT00000089974			NTMT1			protein_coding	0.038071	0.637975
ATAC_R1.mLb.clN_peak_22888	17	5993846	5994280	+	35	NA	intron (ENSGALG00000004180, intron 2 of 4)	NA	1694	ENSGALT00000087149	ENSGALG00000004180	ENSGALT00000087149			TOR1B			protein_coding	0.099078	0.694253
ATAC_R1.mLb.clN_peak_22895	17	6117856	6119078	+	21	NA	intron (ENSGALG00000004088, intron 2 of 17)	NA	363	ENSGALT00000006504	ENSGALG00000004088	ENSGALT00000006504			FNBP1			protein_coding	0.112111	0.678659
ATAC_R1.mLb.clN_peak_22901	17	6183708	6183822	+	19	NA	intron (ENSGALG00000023689, intron 4 of 14)	NA	2789	ENSGALT00000039564	ENSGALG00000023689	ENSGALT00000039564			ASS1			protein_coding	0.078947	0.678261
ATAC_R1.mLb.clN_peak_22903	17	6197248	6198771	+	84	NA	intron (ENSGALG00000023689, intron 12 of 14)	NA	-12635	ENSGALT00000039554	ENSGALG00000003941	ENSGALT00000096372			FUBP3			protein_coding	0.021668	0.543307
ATAC_R1.mLb.clN_peak_22912	17	6298835	6299098	+	20	NA	Intergenic	NA	-14992	ENSGALT00000006164	ENSGALG00000003875	ENSGALT00000006164			ABL1			protein_coding	0	0.594697
ATAC_R1.mLb.clN_peak_22913	17	6301649	6302012	+	23	NA	Intergenic	NA	-12128	ENSGALT00000006164	ENSGALG00000003875	ENSGALT00000006164			ABL1			protein_coding	0.024793	0.538462
ATAC_R1.mLb.clN_peak_22914	17	6306551	6306718	+	13	NA	Intergenic	NA	-7324	ENSGALT00000006164	ENSGALG00000003875	ENSGALT00000006164			ABL1			protein_coding	0.08982	0.678571
ATAC_R1.mLb.clN_peak_22925	17	6519834	6520879	+	26	NA	intron (ENSGALG00000003757, intron 1 of 20)	NA	397	ENSGALT00000094669	ENSGALG00000003757	ENSGALT00000094669			POMT1			protein_coding	0.042105	0.587954
ATAC_R1.mLb.clN_peak_22931	17	6548412	6548763	+	11	NA	intron (ENSGALG00000003712, intron 15 of 24)	NA	10347	ENSGALT00000087613	ENSGALG00000046322	ENSGALT00000087613						lncRNA	0.011396	0.446023
ATAC_R1.mLb.clN_peak_22932	17	6555886	6556371	+	61	NA	intron (ENSGALG00000003712, intron 11 of 25)	NA	17888	ENSGALT00000087613	ENSGALG00000046322	ENSGALT00000087613						lncRNA	0.045361	0.578189
ATAC_R1.mLb.clN_peak_22933	17	6558400	6558590	+	19	NA	intron (ENSGALG00000003712, intron 11 of 25)	NA	20255	ENSGALT00000087613	ENSGALG00000046322	ENSGALT00000087613						lncRNA	0.005263	0.554974
ATAC_R1.mLb.clN_peak_22934	17	6559884	6560476	+	48	NA	intron (ENSGALG00000003712, intron 11 of 25)	NA	21940	ENSGALT00000087613	ENSGALG00000046322	ENSGALT00000087613						lncRNA	0.013514	0.495784
ATAC_R1.mLb.clN_peak_22935	17	6566641	6566827	+	21	NA	intron (ENSGALG00000003712, intron 10 of 24)	NA	28494	ENSGALT00000087613	ENSGALG00000046322	ENSGALT00000087613						lncRNA	0.005376	0.529412
ATAC_R1.mLb.clN_peak_22936	17	6571050	6571432	+	14	NA	intron (ENSGALG00000003712, intron 10 of 24)	NA	33001	ENSGALT00000087613	ENSGALG00000046322	ENSGALT00000087613						lncRNA	0.005236	0.430809
ATAC_R1.mLb.clN_peak_22937	17	6596452	6596677	+	12	NA	intron (ENSGALG00000003712, intron 1 of 25)	NA	18966	ENSGALT00000093352	ENSGALG00000003712	ENSGALT00000095386			RAPGEF1			protein_coding	0.013333	0.504425
ATAC_R1.mLb.clN_peak_22950	17	6782959	6783101	+	12	NA	Intergenic	NA	31651	ENSGALT00000078639	ENSGALG00000003661	ENSGALT00000005801			SETX			protein_coding	0.014085	0.48951
ATAC_R1.mLb.clN_peak_22963	17	7117423	7118273	+	55	NA	Intergenic	NA	-9486	ENSGALT00000005397	ENSGALG00000003412	ENSGALT00000005397						protein_coding	0.04	0.59812
ATAC_R1.mLb.clN_peak_22973	17	7295317	7295802	+	17	NA	intron (ENSGALG00000026179, intron 1 of 3)	NA	5863	ENSGALT00000044821	ENSGALG00000026179	ENSGALT00000044821			FAM163B			protein_coding	0.024742	0.522634
ATAC_R1.mLb.clN_peak_22976	17	7332762	7333449	+	47	NA	Intergenic	NA	-1326	ENSGALT00000049522	ENSGALG00000047321	ENSGALT00000049522						protein_coding	0.027656	0.609012
ATAC_R1.mLb.clN_peak_22978	17	7384367	7384631	+	20	NA	intron (ENSGALG00000002699, intron 3 of 27)	NA	-40847	ENSGALT00000073692	ENSGALG00000002855	ENSGALT00000076139			SARDH			protein_coding	0.022727	0.641509
ATAC_R1.mLb.clN_peak_22979	17	7386991	7387177	+	19	NA	intron (ENSGALG00000002699, intron 2 of 27)	NA	-43432	ENSGALT00000073692	ENSGALG00000002855	ENSGALT00000076139			SARDH			protein_coding	0.016129	0.572193
ATAC_R1.mLb.clN_peak_22980	17	7387930	7388169	+	38	NA	intron (ENSGALG00000002699, intron 2 of 27)	NA	-44397	ENSGALT00000073692	ENSGALG00000002855	ENSGALT00000076139			SARDH			protein_coding	0.054393	0.579167
ATAC_R1.mLb.clN_peak_22981	17	7392761	7393035	+	44	NA	intron (ENSGALG00000002699, intron 2 of 27)	NA	-49246	ENSGALT00000073692	ENSGALG00000002855	ENSGALT00000076139			SARDH			protein_coding	0.036496	0.534545
ATAC_R1.mLb.clN_peak_22982	17	7426552	7427051	+	12	NA	intron (ENSGALG00000002699, intron 1 of 27)	NA	19719	ENSGALT00000061155	ENSGALG00000002699	ENSGALT00000004255			VAV2			protein_coding	0.04008	0.528
ATAC_R1.mLb.clN_peak_22992	17	7521042	7521480	+	13	NA	Intergenic	NA	10263	ENSGALT00000056308	ENSGALG00000033369	ENSGALT00000056308						lncRNA	0.034247	0.52164
ATAC_R1.mLb.clN_peak_22993	17	7531342	7531478	+	17	NA	Intergenic	NA	-13455	ENSGALT00000095990	ENSGALG00000048248	ENSGALT00000095990						lncRNA	0.058824	0.569343
ATAC_R1.mLb.clN_peak_22994	17	7538650	7538911	+	21	NA	Intergenic	NA	-6085	ENSGALT00000095990	ENSGALG00000048248	ENSGALT00000095990						lncRNA	0.015326	0.637405
ATAC_R1.mLb.clN_peak_22998	17	7621721	7622181	+	15	NA	intron (ENSGALG00000042055, intron 1 of 9)	NA	44728	ENSGALT00000059924	ENSGALG00000042055	ENSGALT00000059924			RXRA			protein_coding	0.036957	0.574837
ATAC_R1.mLb.clN_peak_23	1	100800	101476	+	31	NA	intron (ENSGALG00000051297, intron 4 of 4)	NA	17430	ENSGALT00000095864	ENSGALG00000052679	ENSGALT00000095864						lncRNA	0.088757	0.635155
ATAC_R1.mLb.clN_peak_23000	17	7635592	7635748	+	14	NA	intron (ENSGALG00000042055, intron 4 of 9)	NA	58447	ENSGALT00000059924	ENSGALG00000042055	ENSGALT00000059924			RXRA			protein_coding	0.012821	0.579618
ATAC_R1.mLb.clN_peak_23003	17	7671125	7671948	+	35	NA	Intergenic	NA	-34869	ENSGALT00000104067	ENSGALG00000053941	ENSGALT00000104067						lncRNA	0.00729	0.491505
ATAC_R1.mLb.clN_peak_23006	17	7741005	7741461	+	10	NA	intron (ENSGALG00000002546, intron 1 of 65)	NA	6964	ENSGALT00000059123	ENSGALG00000002546	ENSGALT00000059123			COL5A1			protein_coding	0.008772	0.5186
ATAC_R1.mLb.clN_peak_23007	17	7758283	7758877	+	19	NA	intron (ENSGALG00000002546, intron 1 of 65)	NA	24311	ENSGALT00000059123	ENSGALG00000002546	ENSGALT00000059123			COL5A1			protein_coding	0.042088	0.568067
ATAC_R1.mLb.clN_peak_23008	17	7786644	7786767	+	15	NA	intron (ENSGALG00000002546, intron 4 of 65)	NA	52436	ENSGALT00000059123	ENSGALG00000002546	ENSGALT00000059123			COL5A1			protein_coding	0.01626	0.564516
ATAC_R1.mLb.clN_peak_23013	17	7904789	7905015	+	13	NA	intron (ENSGALG00000002515, intron 1 of 5)	NA	-3150	ENSGALT00000003964	ENSGALG00000002515	ENSGALT00000073894			OLFM1			protein_coding	0.070796	0.629956
ATAC_R1.mLb.clN_peak_23024	17	8096484	8096688	+	21	NA	Intergenic	NA	-11078	ENSGALT00000092788	ENSGALG00000002375	ENSGALT00000003754			NOTCH1			protein_coding	0.039216	0.643902
ATAC_R1.mLb.clN_peak_23025	17	8108831	8109164	+	18	NA	5' UTR (ENSGALG00000002375, exon 2 of 34)	NA	404	ENSGALT00000003754	ENSGALG00000002375	ENSGALT00000003754			NOTCH1			protein_coding	0.06006	0.616766
ATAC_R1.mLb.clN_peak_23027	17	8118816	8119270	+	27	NA	intron (ENSGALG00000002375, intron 2 of 33)	NA	10450	ENSGALT00000003754	ENSGALG00000002375	ENSGALT00000003754			NOTCH1			protein_coding	0.096916	0.672527
ATAC_R1.mLb.clN_peak_23028	17	8126829	8127236	+	32	NA	intron (ENSGALG00000002375, intron 10 of 33)	NA	18439	ENSGALT00000003754	ENSGALG00000002375	ENSGALT00000003754			NOTCH1			protein_coding	0.039312	0.595588
ATAC_R1.mLb.clN_peak_23030	17	8145504	8146873	+	35	NA	Intergenic	NA	-3680	ENSGALT00000097643	ENSGALG00000002364	ENSGALT00000054745			SEC16A			protein_coding	0.075237	0.59708
ATAC_R1.mLb.clN_peak_23049	17	8415363	8415665	+	32	NA	intron (ENSGALG00000001728, intron 2 of 6)	NA	-12256	ENSGALT00000108349	ENSGALG00000001728	ENSGALT00000002652			NACC2			protein_coding	0.05298	0.60066
ATAC_R1.mLb.clN_peak_23063	17	8734648	8735244	+	25	NA	Intergenic	NA	-1570	ENSGALT00000034894	ENSGALG00000001434	ENSGALT00000034894			STOM			protein_coding	0.057047	0.536013
ATAC_R1.mLb.clN_peak_23065	17	8800471	8801093	+	48	NA	intron (ENSGALG00000001419, intron 1 of 14)	NA	10887	ENSGALT00000095548	ENSGALG00000001419	ENSGALT00000099195			DAB2IP			protein_coding	0.036977	0.577849
ATAC_R1.mLb.clN_peak_23067	17	8823033	8823730	+	127	NA	intron (ENSGALG00000001419, intron 2 of 15)	NA	33486	ENSGALT00000095548	ENSGALG00000001419	ENSGALT00000099195			DAB2IP			protein_coding	0.05165	0.598854
ATAC_R1.mLb.clN_peak_23068	17	8824431	8824884	+	18	NA	intron (ENSGALG00000001419, intron 3 of 15)	NA	34762	ENSGALT00000095548	ENSGALG00000001419	ENSGALT00000099195			DAB2IP			protein_coding	0.057395	0.572687
ATAC_R1.mLb.clN_peak_23069	17	8834212	8834336	+	14	NA	intron (ENSGALG00000001419, intron 3 of 15)	NA	-35314	ENSGALT00000099195	ENSGALG00000001419	ENSGALT00000099195			DAB2IP			protein_coding	0	0.584
ATAC_R1.mLb.clN_peak_23072	17	8863375	8864066	+	16	NA	intron (ENSGALG00000001419, intron 3 of 15)	NA	-5868	ENSGALT00000099195	ENSGALG00000001419	ENSGALT00000099195			DAB2IP			protein_coding	0.026049	0.578035
ATAC_R1.mLb.clN_peak_23073	17	8864749	8865228	+	12	NA	intron (ENSGALG00000001419, intron 3 of 15)	NA	-4600	ENSGALT00000099195	ENSGALG00000001419	ENSGALT00000099195			DAB2IP			protein_coding	0.018789	0.483333
ATAC_R1.mLb.clN_peak_23077	17	8886257	8886626	+	94	NA	intron (ENSGALG00000001419, intron 6 of 15)	NA	15023	ENSGALT00000095101	ENSGALG00000001419	ENSGALT00000099195			DAB2IP			protein_coding	0.01355	0.589189
ATAC_R1.mLb.clN_peak_23078	17	8892194	8892466	+	18	NA	intron (ENSGALG00000001419, intron 8 of 15)	NA	20912	ENSGALT00000095101	ENSGALG00000001419	ENSGALT00000099195			DAB2IP			protein_coding	0.003676	0.56044
ATAC_R1.mLb.clN_peak_23079	17	8913957	8914106	+	17	NA	Intergenic	NA	33492	ENSGALT00000002114	ENSGALG00000048457	ENSGALT00000002114						protein_coding	0.020134	0.606667
ATAC_R1.mLb.clN_peak_23080	17	8917451	8918418	+	25	NA	Intergenic	NA	29589	ENSGALT00000002114	ENSGALG00000048457	ENSGALT00000002114						protein_coding	0.010341	0.47314
ATAC_R1.mLb.clN_peak_23081	17	8931754	8932262	+	24	NA	intron (ENSGALG00000001389, intron 7 of 8)	NA	15515	ENSGALT00000002114	ENSGALG00000048457	ENSGALT00000002114						protein_coding	0.025591	0.477407
ATAC_R1.mLb.clN_peak_23084	17	8952270	8952909	+	14	NA	intron (ENSGALG00000001389, intron 2 of 8)	NA	-5066	ENSGALT00000002114	ENSGALG00000048457	ENSGALT00000002114						protein_coding	0.01252	0.428125
ATAC_R1.mLb.clN_peak_23085	17	8958044	8959448	+	70	NA	5' UTR (ENSGALG00000001389, exon 1 of 9)	NA	293	ENSGALT00000056131	ENSGALG00000001389	ENSGALT00000056131						protein_coding	0.121083	0.723843
ATAC_R1.mLb.clN_peak_23097	17	9077003	9077773	+	27	NA	intron (ENSGALG00000001275, intron 1 of 4)	NA	128	ENSGALT00000001946	ENSGALG00000001275	ENSGALT00000001946			PDCL			protein_coding	0.122078	0.677043
ATAC_R1.mLb.clN_peak_23098	17	9105180	9106475	+	83	NA	Intergenic	NA	4285	ENSGALT00000001876	ENSGALG00000021570	ENSGALT00000001876			ZBTB6			protein_coding	0.125869	0.729167
ATAC_R1.mLb.clN_peak_23105	17	9273526	9274439	+	20	NA	Intergenic	NA	-5317	ENSGALT00000038754	ENSGALG00000001169	ENSGALT00000038754						protein_coding	0.023001	0.483589
ATAC_R1.mLb.clN_peak_23106	17	9280305	9280714	+	19	NA	intron (ENSGALG00000001169, intron 1 of 12)	NA	1210	ENSGALT00000038754	ENSGALG00000001169	ENSGALT00000038754						protein_coding	0.017115	0.421951
ATAC_R1.mLb.clN_peak_23108	17	9290561	9290775	+	17	NA	intron (ENSGALG00000001169, intron 2 of 12)	NA	11369	ENSGALT00000038754	ENSGALG00000001169	ENSGALT00000038754						protein_coding	0.014019	0.47907
ATAC_R1.mLb.clN_peak_2311	1	27952870	27953020	+	21	NA	Intergenic	NA	25110	ENSGALT00000096329	ENSGALG00000051277	ENSGALT00000104965						lncRNA	0	0.443709
ATAC_R1.mLb.clN_peak_23110	17	9299530	9300004	+	17	NA	intron (ENSGALG00000001169, intron 6 of 12)	NA	20468	ENSGALT00000038754	ENSGALG00000001169	ENSGALT00000038754						protein_coding	0.008439	0.461053
ATAC_R1.mLb.clN_peak_23111	17	9302082	9302474	+	25	NA	intron (ENSGALG00000001169, intron 6 of 12)	NA	22979	ENSGALT00000038754	ENSGALG00000001169	ENSGALT00000038754						protein_coding	0	0.513995
ATAC_R1.mLb.clN_peak_23123	17	9580404	9580728	+	24	NA	Intergenic	NA	-46442	ENSGALT00000001687	ENSGALG00000001118	ENSGALT00000001687			NEK6			protein_coding	0.037037	0.612308
ATAC_R1.mLb.clN_peak_23130	17	9658021	9658840	+	20	NA	intron (ENSGALG00000001118, intron 7 of 9)	NA	31422	ENSGALT00000001687	ENSGALG00000001118	ENSGALT00000001687			NEK6			protein_coding	0.040293	0.57439
ATAC_R1.mLb.clN_peak_23131	17	9669434	9669563	+	15	NA	intron (ENSGALG00000001118, intron 9 of 9)	NA	24258	ENSGALT00000038720	ENSGALG00000001103	ENSGALT00000038720			PSMB7			protein_coding	0.03876	0.469231
ATAC_R1.mLb.clN_peak_23144	17	9768988	9769957	+	21	NA	intron (ENSGALG00000001073, intron 1 of 8)	NA	16805	ENSGALT00000001607	ENSGALG00000001073	ENSGALT00000051756			NR6A1			protein_coding	0.028896	0.585567
ATAC_R1.mLb.clN_peak_23146	17	9776805	9777195	+	18	NA	intron (ENSGALG00000001073, intron 1 of 8)	NA	9277	ENSGALT00000001607	ENSGALG00000001073	ENSGALT00000051756			NR6A1			protein_coding	0.051282	0.618926
ATAC_R1.mLb.clN_peak_23149	17	9810707	9811166	+	35	NA	intron (ENSGALG00000001073, intron 1 of 8)	NA	1484	ENSGALT00000051756	ENSGALG00000001073	ENSGALT00000051756			NR6A1			protein_coding	0.061002	0.582609
ATAC_R1.mLb.clN_peak_23168	17	9978848	9979019	+	13	NA	intron (ENSGALG00000000977, intron 5 of 9)	NA	38524	ENSGALT00000103167	ENSGALG00000000977	ENSGALT00000103952			MAPKAP1			protein_coding	0.052632	0.656977
ATAC_R1.mLb.clN_peak_23173	17	10042730	10042893	+	20	NA	intron (ENSGALG00000000972, intron 2 of 9)	NA	15291	ENSGALT00000001436	ENSGALG00000000972	ENSGALT00000059403			PBX3			protein_coding	0.030675	0.536585
ATAC_R1.mLb.clN_peak_23184	17	10195025	10195474	+	15	NA	Intergenic	NA	7519	ENSGALT00000092640	ENSGALG00000048722	ENSGALT00000092640						lncRNA	0.01559	0.493333
ATAC_R1.mLb.clN_peak_23188	17	10224027	10224432	+	42	NA	Intergenic	NA	36499	ENSGALT00000092640	ENSGALG00000048722	ENSGALT00000092640						lncRNA	0.032099	0.615764
ATAC_R1.mLb.clN_peak_23209	17	10385151	10385706	+	45	NA	intron (ENSGALG00000040582, intron 2 of 7)	NA	28709	ENSGALT00000078478	ENSGALG00000040582	ENSGALT00000078478			LMX1B			protein_coding	0.012613	0.467626
ATAC_R1.mLb.clN_peak_23214	17	10414970	10415910	+	23	NA	intron (ENSGALG00000040582, intron 2 of 7)	NA	-53025	ENSGALT00000105862	ENSGALG00000054928	ENSGALT00000091946						lncRNA	0.028723	0.520723
ATAC_R1.mLb.clN_peak_23215	17	10425859	10426018	+	12	NA	intron (ENSGALG00000040582, intron 2 of 7)	NA	-42527	ENSGALT00000105862	ENSGALG00000054928	ENSGALT00000091946						lncRNA	0.081761	0.7
ATAC_R1.mLb.clN_peak_23216	17	10427343	10427472	+	15	NA	intron (ENSGALG00000040582, intron 2 of 7)	NA	-41058	ENSGALT00000105862	ENSGALG00000054928	ENSGALT00000091946						lncRNA	0	0.576923
ATAC_R1.mLb.clN_peak_23217	17	10428617	10428874	+	32	NA	intron (ENSGALG00000040582, intron 2 of 7)	NA	-39720	ENSGALT00000105862	ENSGALG00000054928	ENSGALT00000091946						lncRNA	0.003891	0.437984
ATAC_R1.mLb.clN_peak_23224	17	10574363	10575540	+	111	NA	intron (ENSGALG00000000906, intron 1 of 22)	NA	146	ENSGALT00000092370	ENSGALG00000000906	ENSGALT00000001330			RALGPS1			protein_coding	0.112999	0.711375
ATAC_R1.mLb.clN_peak_23237	18	90238	90634	+	69	NA	Intergenic	NA	10021	ENSGALT00000105841	ENSGALG00000052727	ENSGALT00000105841						lncRNA	0.080808	0.622166
ATAC_R1.mLb.clN_peak_23240	18	243599	243833	+	14	NA	intron (ENSGALG00000032452, intron 5 of 13)	NA	66904	ENSGALT00000055194	ENSGALG00000032452	ENSGALT00000055194						protein_coding	0.017094	0.497872
ATAC_R1.mLb.clN_peak_23241	18	244738	245816	+	107	NA	intron (ENSGALG00000032452, intron 4 of 13)	NA	65343	ENSGALT00000055194	ENSGALG00000032452	ENSGALT00000055194						protein_coding	0.095547	0.695088
ATAC_R1.mLb.clN_peak_23242	18	248686	249096	+	15	NA	intron (ENSGALG00000032452, intron 2 of 13)	NA	61729	ENSGALT00000055194	ENSGALG00000032452	ENSGALT00000055194						protein_coding	0.012195	0.554745
ATAC_R1.mLb.clN_peak_23247	18	296763	296963	+	16	NA	intron (ENSGALG00000032452, intron 1 of 13)	NA	13757	ENSGALT00000055194	ENSGALG00000032452	ENSGALT00000055194						protein_coding	0.015	0.472637
ATAC_R1.mLb.clN_peak_23254	18	533202	533591	+	22	NA	Intergenic	NA	-15862	ENSGALT00000087182	ENSGALG00000039977	ENSGALT00000087182			MYH1B			protein_coding	0.015424	0.464103
ATAC_R1.mLb.clN_peak_23266	18	783200	783480	+	17	NA	intron (ENSGALG00000032178, intron 6 of 9)	NA	-3121	ENSGALT00000042236	ENSGALG00000025323	ENSGALT00000042236			gga-mir-1748			miRNA	0	0.480427
ATAC_R1.mLb.clN_peak_23270	18	825082	825447	+	24	NA	intron (ENSGALG00000001021, intron 4 of 11)	NA	15695	ENSGALT00000001507	ENSGALG00000001021	ENSGALT00000092606			MYOCD			protein_coding	0.010959	0.508197
ATAC_R1.mLb.clN_peak_23275	18	893097	893568	+	75	NA	intron (ENSGALG00000001021, intron 2 of 11)	NA	-52373	ENSGALT00000001507	ENSGALG00000001021	ENSGALT00000092606			MYOCD			protein_coding	0.046709	0.580508
ATAC_R1.mLb.clN_peak_23287	18	1295186	1295544	+	18	NA	Intergenic	NA	-23909	ENSGALT00000060440	ENSGALG00000034516	ENSGALT00000060440			SHISA6			protein_coding	0.011173	0.473538
ATAC_R1.mLb.clN_peak_23288	18	1305863	1305976	+	16	NA	Intergenic	NA	-34463	ENSGALT00000060440	ENSGALG00000034516	ENSGALT00000060440			SHISA6			protein_coding	0.026549	0.596491
ATAC_R1.mLb.clN_peak_23290	18	1349584	1350492	+	38	NA	Intergenic	NA	-78582	ENSGALT00000060440	ENSGALG00000034516	ENSGALT00000060440			SHISA6			protein_coding	0.014317	0.50055
ATAC_R1.mLb.clN_peak_23294	18	1459646	1459949	+	23	NA	Intergenic	NA	-188341	ENSGALT00000060440	ENSGALG00000034516	ENSGALT00000060440			SHISA6			protein_coding	0.019802	0.516447
ATAC_R1.mLb.clN_peak_23307	18	1800905	1801487	+	43	NA	intron (ENSGALG00000001183, intron 2 of 4)	NA	-11130	ENSGALT00000064448	ENSGALG00000001183	ENSGALT00000049815			MYH10			protein_coding	0.015464	0.478559
ATAC_R1.mLb.clN_peak_23309	18	1825578	1825862	+	17	NA	Intergenic	NA	-6458	ENSGALT00000046692	ENSGALG00000001183	ENSGALT00000049815			MYH10			protein_coding	0.021127	0.508772
ATAC_R1.mLb.clN_peak_23310	18	1826479	1826970	+	16	NA	Intergenic	NA	-7462	ENSGALT00000046692	ENSGALG00000001183	ENSGALT00000049815			MYH10			protein_coding	0.01222	0.487805
ATAC_R1.mLb.clN_peak_23326	18	2078857	2079090	+	29	NA	intron (ENSGALG00000023626, intron 1 of 5)	NA	33641	ENSGALT00000039331	ENSGALG00000023626	ENSGALT00000039331			NTN1			protein_coding	0.042918	0.551282
ATAC_R1.mLb.clN_peak_23329	18	2139483	2139841	+	24	NA	intron (ENSGALG00000001238, intron 6 of 7)	NA	32379	ENSGALT00000059741	ENSGALG00000001238	ENSGALT00000089565			STX8			protein_coding	0.011173	0.487465
ATAC_R1.mLb.clN_peak_23330	18	2171638	2172162	+	19	NA	intron (ENSGALG00000001238, intron 1 of 7)	NA	141	ENSGALT00000059741	ENSGALG00000001238	ENSGALT00000089565			STX8			protein_coding	0.10687	0.695238
ATAC_R1.mLb.clN_peak_23345	18	2455816	2456332	+	21	NA	Intergenic	NA	-13718	ENSGALT00000094493	ENSGALG00000050837	ENSGALT00000094493						protein_coding	0.013566	0.524178
ATAC_R1.mLb.clN_peak_23351	18	2569111	2569393	+	16	NA	intron (ENSGALG00000031058, intron 2 of 2)	NA	-9901	ENSGALT00000105697	ENSGALG00000048088	ENSGALT00000105697						lncRNA	0.01773	0.522968
ATAC_R1.mLb.clN_peak_23363	18	2889872	2890022	+	16	NA	intron (ENSGALG00000049050, intron 3 of 4)	NA	2923	ENSGALT00000090650	ENSGALG00000049050	ENSGALT00000090650						lncRNA	0.013333	0.503311
ATAC_R1.mLb.clN_peak_23366	18	3005855	3006056	+	20	NA	Intergenic	NA	-32090	ENSGALT00000094150	ENSGALG00000050670	ENSGALT00000094150						lncRNA	0.044776	0.60396
ATAC_R1.mLb.clN_peak_23367	18	3013078	3013734	+	19	NA	Intergenic	NA	-39541	ENSGALT00000094150	ENSGALG00000050670	ENSGALT00000094150						lncRNA	0.041159	0.502283
ATAC_R1.mLb.clN_peak_23368	18	3016243	3016447	+	26	NA	Intergenic	NA	-42480	ENSGALT00000094150	ENSGALG00000050670	ENSGALT00000094150						lncRNA	0.029412	0.541463
ATAC_R1.mLb.clN_peak_23369	18	3030245	3030699	+	17	NA	Intergenic	NA	30953	ENSGALT00000104390	ENSGALG00000050557	ENSGALT00000104390						lncRNA	0.017621	0.534066
ATAC_R1.mLb.clN_peak_23373	18	3087685	3087881	+	30	NA	intron (ENSGALG00000028354, intron 2 of 3)	NA	17928	ENSGALT00000098061	ENSGALG00000028354	ENSGALT00000043839			METRNL			protein_coding	0.015306	0.456853
ATAC_R1.mLb.clN_peak_23374	18	3090160	3090756	+	89	NA	intron (ENSGALG00000028354, intron 2 of 3)	NA	15253	ENSGALT00000098061	ENSGALG00000028354	ENSGALT00000043839			METRNL			protein_coding	0.035235	0.530988
ATAC_R1.mLb.clN_peak_23379	18	3281481	3281636	+	18	NA	intron (ENSGALG00000001503, intron 15 of 38)	NA	-29153	ENSGALT00000002308	ENSGALG00000001518	ENSGALT00000002308			ZNF750			protein_coding	0.006452	0.596154
ATAC_R1.mLb.clN_peak_23382	18	3359278	3359572	+	25	NA	intron (ENSGALG00000028979, intron 1 of 4)	NA	208	ENSGALT00000107763	ENSGALG00000028979	ENSGALT00000107763			FN3KRP			protein_coding	0.068027	0.681356
ATAC_R1.mLb.clN_peak_23386	18	3394457	3394620	+	20	NA	intron (ENSGALG00000001563, intron 1 of 9)	NA	4326	ENSGALT00000002374	ENSGALG00000001563	ENSGALT00000056242			WDR45B			protein_coding	0.006135	0.47561
ATAC_R1.mLb.clN_peak_23387	18	3406693	3407076	+	44	NA	Intergenic	NA	16672	ENSGALT00000002374	ENSGALG00000001563	ENSGALT00000056242			WDR45B			protein_coding	0.010444	0.497396
ATAC_R1.mLb.clN_peak_23388	18	3407815	3408169	+	13	NA	Intergenic	NA	17780	ENSGALT00000002374	ENSGALG00000001563	ENSGALT00000056242			WDR45B			protein_coding	0.031073	0.532394
ATAC_R1.mLb.clN_peak_23390	18	3453981	3454366	+	155	NA	Intergenic	NA	-4243	ENSGALT00000002396	ENSGALG00000001577	ENSGALT00000002396			FOXK2			protein_coding	0.109091	0.709845
ATAC_R1.mLb.clN_peak_23393	18	3474216	3476111	+	30	NA	Intergenic	NA	-1169	ENSGALT00000028617	ENSGALG00000017910	ENSGALT00000028617			RF00026			snRNA	0.073879	0.555907
ATAC_R1.mLb.clN_peak_23398	18	3555924	3556127	+	11	NA	intron (ENSGALG00000023581, intron 1 of 1)	NA	10533	ENSGALT00000039218	ENSGALG00000023581	ENSGALT00000039218			UTS2R5			protein_coding	0.009852	0.539216
ATAC_R1.mLb.clN_peak_23405	18	3804814	3804940	+	15	NA	intron (ENSGALG00000040244, intron 2 of 9)	NA	20477	ENSGALT00000047767	ENSGALG00000040244	ENSGALT00000047767			2009-09-01			protein_coding	0.02381	0.598425
ATAC_R1.mLb.clN_peak_23406	18	3809394	3809570	+	12	NA	intron (ENSGALG00000040244, intron 2 of 9)	NA	25082	ENSGALT00000047767	ENSGALG00000040244	ENSGALT00000047767			2009-09-01			protein_coding	0.022727	0.564972
ATAC_R1.mLb.clN_peak_23407	18	3810958	3811346	+	23	NA	intron (ENSGALG00000040244, intron 2 of 9)	NA	26752	ENSGALT00000047767	ENSGALG00000040244	ENSGALT00000047767			2009-09-01			protein_coding	0.023196	0.588689
ATAC_R1.mLb.clN_peak_23408	18	3815213	3816921	+	15	NA	intron (ENSGALG00000040244, intron 2 of 9)	NA	-30973	ENSGALT00000106078	ENSGALG00000047868	ENSGALT00000107820						lncRNA	0.056206	0.640726
ATAC_R1.mLb.clN_peak_23413	18	3901456	3902058	+	14	NA	intron (ENSGALG00000047868, intron 3 of 3)	NA	54716	ENSGALT00000107820	ENSGALG00000047868	ENSGALT00000107820						lncRNA	0.023256	0.55058
ATAC_R1.mLb.clN_peak_23418	18	3973138	3973593	+	22	NA	Intergenic	NA	-36520	ENSGALT00000066939	ENSGALG00000001725	ENSGALT00000002646			TNRC6C			protein_coding	0.101099	0.616228
ATAC_R1.mLb.clN_peak_23419	18	3974204	3974585	+	18	NA	Intergenic	NA	-35491	ENSGALT00000066939	ENSGALG00000001725	ENSGALT00000002646			TNRC6C			protein_coding	0.034121	0.513089
ATAC_R1.mLb.clN_peak_23422	18	4076824	4077239	+	22	NA	Intergenic	NA	7385	ENSGALT00000104181	ENSGALG00000001684	ENSGALT00000082373			SEC14L1			protein_coding	0.149398	0.747596
ATAC_R1.mLb.clN_peak_23430	18	4286036	4286243	+	10	NA	Intergenic	NA	-7630	ENSGALT00000002882	ENSGALG00000001862	ENSGALT00000002882			ST6GALNAC1			protein_coding	0.019324	0.514423
ATAC_R1.mLb.clN_peak_23431	18	4306460	4306615	+	11	NA	Intergenic	NA	-2249	ENSGALT00000002918	ENSGALG00000001883	ENSGALT00000002918			ST6GALNAC2			protein_coding	0.012903	0.525641
ATAC_R1.mLb.clN_peak_23440	18	4387910	4388029	+	21	NA	intron (ENSGALG00000001971, intron 1 of 17)	NA	8890	ENSGALT00000003062	ENSGALG00000001971	ENSGALT00000003062			UBE2O			protein_coding	0	0.533333
ATAC_R1.mLb.clN_peak_23441	18	4424419	4425032	+	29	NA	intron (ENSGALG00000001971, intron 17 of 17)	NA	10344	ENSGALT00000082303	ENSGALG00000023541	ENSGALT00000082303			SPHK1			protein_coding	0.004894	0.5
ATAC_R1.mLb.clN_peak_23447	18	4478801	4478956	+	13	NA	intron (ENSGALG00000002008, intron 1 of 17)	NA	1334	ENSGALT00000003128	ENSGALG00000002008	ENSGALT00000074221			RNF157			protein_coding	0.025806	0.583333
ATAC_R1.mLb.clN_peak_23453	18	4553115	4553602	+	28	NA	Intergenic	NA	-3884	ENSGALT00000003290	ENSGALG00000002108	ENSGALT00000003290			EVPL			protein_coding	0.028747	0.528689
ATAC_R1.mLb.clN_peak_23466	18	4730055	4730173	+	16	NA	intron (ENSGALG00000002389, intron 24 of 37)	NA	9923	ENSGALT00000003760	ENSGALG00000002389	ENSGALT00000003760						pseudogene	0.050847	0.596639
ATAC_R1.mLb.clN_peak_23467	18	4742714	4743031	+	12	NA	Intergenic	NA	-2835	ENSGALT00000003760	ENSGALG00000002389	ENSGALT00000003760						pseudogene	0.07571	0.622642
ATAC_R1.mLb.clN_peak_23468	18	4745043	4745325	+	32	NA	Intergenic	NA	-5147	ENSGALT00000003760	ENSGALG00000002389	ENSGALT00000003760						pseudogene	0.007092	0.551237
ATAC_R1.mLb.clN_peak_23472	18	4799757	4800200	+	32	NA	intron (ENSGALG00000002427, intron 1 of 4)	NA	1342	ENSGALT00000003817	ENSGALG00000002427	ENSGALT00000003817			SMIM5			protein_coding	0.022573	0.542793
ATAC_R1.mLb.clN_peak_23473	18	4800762	4801571	+	54	NA	intron (ENSGALG00000002427, intron 1 of 4)	NA	154	ENSGALT00000003817	ENSGALG00000002427	ENSGALT00000003817			SMIM5			protein_coding	0.043263	0.565432
ATAC_R1.mLb.clN_peak_23478	18	4874853	4874993	+	17	NA	intron (ENSGALG00000002728, intron 1 of 4)	NA	1091	ENSGALT00000004306	ENSGALG00000002728	ENSGALT00000004306			SLC16A3			protein_coding	0.057143	0.553191
ATAC_R1.mLb.clN_peak_23491	18	5057754	5057908	+	23	NA	Intergenic	NA	-1060	ENSGALT00000046422	ENSGALG00000029882	ENSGALT00000046422			MYADML2			protein_coding	0.006494	0.522581
[truncated: 7,358 more rows]

## Sheet: soft_annotation
chrom	start	end	peakid	gene_id	gene_name
1	138355446	138356441	ATAC_R1.mLb.clN_peak_10222	ENSGALG00000016817	RASA3
[truncated: 429 more rows]

## Sheet: peaks_six1BS_annotation
peakid	gene_ID	gene_name	fimo_six1_motifs_pval_0.001			CREs tested in vivo in this manuscript
[truncated: 314 more rows]

[truncated: 5 more sheets: Six1_BS_new, putative_Six1_targets, homology, PWM_meme, Primers]
