# Supplementary material for: Targets of the transcription factor Six1 identify previously unreported candidate deafness genes
Source: Development. 2025 Apr 14;152(7):dev204533. doi: 10.1242/dev.204533 (PMC12045605; doi:10.1242/dev.204533)
Supplement: Table S2. Quantification of functional experiments and enhancer activity in chick. [file develop-152-204533-TableS2.xlsx]

## Sheet: Readme
This Excel workbook contains the quantification data of the functional and enhancer experiments
Sheet name	details
Enhancer-actvity-quantification	Mean fluroscence intensity measurements to quantify the difference in enhancer activity with and wthout Six1 binding site in bi-laterally electroporated embryos using ImageJ
Chick functional data	sum of mean fluroscence measurements (obtained from ImageJ analysis) of top six1 targets comparing control (GFP) vs test (EnRSix1)

## Sheet: Enhancer-actvity-quantification
Enhancer name	Embryo number	Wild type enhancer	Six1 BS deleted(∆) enhancer
		Mean fluorescence intensity	Mean fluorescence intensity
Pick1-∆-E1/Pick1-E1	e1 (image in figure2)	58.163	17.409
	e2	37.465	20.358
	e3	27.665	20.015
	e4	37.746	24.451
Zbtb16-∆-E1/Zbtb16-E1	e1	29.702	33.637
	e2	28.363	34.973
	e3	26.201	26.625
	e4	26.48	29.006
	e5 (image in figure2)	29.774	40.665
Znf385c-∆1-E1/Znf385c-E1	e1	50.526	42.346
	e2 (image in supp-figure3)	39.669	35.593
	e3	58.48	36.938
	e4	30.91	26.292
	e5	38.78	33.998
Znf385c-∆2-E1/Znf385c-E1	e1	22.334	12.251
	e2 (image in supp-figure3)	62.859	37.271
	e3	30.512	29.856
	e4	42.654	33.6
	e5	43.168	42.24
	e6	38.958	35.63
Znf385c-∆3-E1/Znf385c-E1	e1	42.288	22.901
	e2	25.579	21.564
	e3 (image in figure2)	36.985	31.682
	e4	47.391	14.814
	e5	28.946	22.139
	e6	27.492	24.189
Rnf150-∆1-E1/Rnf150-E1	e1	21.153	19.077
	e2	45.796	25.571
	e3	25.299	22.872
	e4 (image in supp-figure3)	64.521	28.986
Rnf150-∆2-E1/Rnf150-E1	e1 (image in supp-figure3)	36.006	19.794
	e2	72.169	56.58
Rnf150-∆3-E1/Rnf150-E1	e1	25.67	20.884
	e2	44.102	16.603
	e3	26.638	20.837
	e4 (image in figure2)	73.618	18.171
	e5	26.19	23.843
	e6	32.688	25.746
Key:
E1 = wild type enhancer (CRE); for eg. ZBTB16-E1 is wild type CRE associated to ZBTB16 gene with Six1 motif
∆-E1 = mutated enhancer (CRE); for eg. ZBTB16-∆-E1 is mutated CRE associated to ZBTB16 gene with Six1 motif deleted.
∆1 or ∆2 = Six1 motif (see supp figure 2 highlighting the exact motif ) deleted
∆3= enhancers with two Six1 motif deleted

## Sheet: Chick functional data
Gene Name	Embryo Name	Control (sum of mean fluorescence intensity)	Test (sum of mean fluorescence intensity)	Combination used for HCR
		(GFP-electroporation)	(EnR-Six1+GFP-electroporation)	C1: GFP-488; Pax2-546; RNF150-647
RNF150	E1-SetII-C1	224.869	88.874
	E2-Set1-C1	125.153	80.659
	E2-SetII-C1	175.678	118.454
	E3-Set1-C1	253.258	96.831
	E4-Set1-C1	207.635	74.111
	E4-SetII-C1	226.867	128.585
	E5-Set1-C1	190.499	37.502
	E6-SetII-C1	156.984	126.688
	E7-Set1-C1	174.179	120.487
	E7-SetII-C1	157.943	84.023
PAX2	E1-SetII-C1	311.562	131.769	C1: GFP-488; Pax2-546; RNF150-647
	E2-Set1-C1	145.456	88.377
	E2-SetII-C1	258.289	200.4
	E3-Set1-C1	366.455	176.72
	E4-Set1-C1	286.073	141.315
	E4-SetII-C1	154.124	96.996
	E5-Set1-C1	201.168	56.477
	E6-SetII-C1	158.277	101.189
	E7-Set1-C1	249.763	130.52
	E7-SetII-C1	147.073	107.436
PICK1	E11-Set1-C2	103.888	46.724	C2: GFP-488; Pick1-647
	E12-Set1-C2	63.909	23.887
	E2-SetII-C2	280.017	147.714
	E3-SetII-C2	209.814	74.126
	E3_6-SetII-C2	325.049	140.531
	E4-SetII-C2	285.644	120.621
	E6-SetII-C2	260.653	125.051
	E8-Set1-C2	60.687	16.997
	E9-Set1-C2	93.981	118.49
	E6-Set1-C2	105.45	66.947
Zbtb16	E10-SetII-C3	65.689	39.564	C3: GFP-488;Znf385c-546; Zbtb16-647
	E12-SetII-C3	53.077	35.593
	E13-SetII-C3	41.136	38.65
	E14-Set1-C3	84.799	43.595
	E14-SetII-C3	41.832	34.171
	E15-Set1-C3	146.97	65.989
	E16-Set1-C3	134.659	69.046
	E17-Set1-C3	70.881	66.864
	E18-Set1-C3	103.5	69.951
	E19-Set1-C3	93.024	61.997
ZNF385c	E10-SetII-C3	242.498	190.431	C3: GFP-488;Znf385c-546; Zbtb16-647
	E12-SetII-C3	150.431	134.889
	E13-SetII-C3	101.145	144.3
	E14-Set1-C3	108.824	46.758
	E14-SetII-C3	127.989	100.037
	E15-Set1-C3	182.705	88.083
	E16-Set1-C3	220.588	109.582
	E17-Set1-C3	91.122	78.044
	E18-Set1-C3	137.744	71.739
	E9-SetII-C3	141.837	169.343
