# Supplementary material for: Targets of the transcription factor Six1 identify previously unreported candidate deafness genes
Source: Development. 2025 Apr 14;152(7):dev204533. doi: 10.1242/dev.204533 (PMC12045605; doi:10.1242/dev.204533)
Supplement: Table S3. Gene expression in human CS13-14 otic vesciles and association of putative Six1 targets to know deafness loci. [file develop-152-204533-TableS3.xlsx]

## Sheet: Read me
This Excel workbook has all the data information used to identify genes enriched during otic vesicle development (Cs13-CS14) in humans
Sheet name	details
gene annotation	Human Ensembl geneid their corresponding gene name,gene symbol and gene description (human genome: GRCh38 , gtf: Ensembl version 105
sample info	Details of samples used for bulk RNA seq to identify otic vesicle enriched (OV) genes
Rawcounts	Raw transcript counts generated for all samples by featureCounts for all the genes
Normalised counts	Transcript counts normalised using DEseq2 and using CS13_dorsalHindbrain as baseline
DE CS13-OVvsDHB	DESeq2 results of CS13 of OV vs DHB
OV genes-CS13	Genes identified as enriched in otic vesicle at CS13 using Deseq2 (CS13_OV vsCS13_DHB);FoldChange >1.5; padj<0.1; highlighting human ortholog genes identified as Six1 direct targets in this study
DE CS14-OVvsDHB	DESeq2 results of CS14 of OV vs DHB
OV genes-CS14	Genes identified as enriched in otic vesicle at CS14 using Deseq2 (CS14_OV vsCS14_DHB);FoldChange >1.5; padj<0.1; highlighting human ortholog genes identified as Six1 direct targets in this study
DE CS14-OVvsVHB	DEseq2 results of CS14 of OV vs VHB
Six1targets	Details of human genes homologus to chick genes identified as putative Six1 targets during otic development
Deafness-loci	Human orthologs of Six1 targets identified in this study that are in deafness loci (based on the OMIM feb2024 database)
GEO accession number:	GSE278932

## Sheet: gene annotation
GeneName	GeneID	Gene.description	Gene.type	Phenotype.description	gene_symbol
TNFRSF4	ENSG00000186827	TNF receptor superfamily member 4 [Source:HGNC Symbol;Acc:HGNC:11918]	protein_coding	Combined immunodeficiency due to OX40 deficiency	TNFRSF4
TNFRSF18	ENSG00000186891	TNF receptor superfamily member 18 [Source:HGNC Symbol;Acc:HGNC:11914]	protein_coding		TNFRSF18
ATAD3B	ENSG00000160072	ATPase family AAA domain containing 3B [Source:HGNC Symbol;Acc:HGNC:24007]	protein_coding		ATAD3B
ENSG00000260179	ENSG00000260179	novel transcript	lncRNA		ENSG00000260179
ENSG00000234396	ENSG00000234396	novel transcript	lncRNA		ENSG00000234396
MTND1P23	ENSG00000225972	MT-ND1 pseudogene 23 [Source:HGNC Symbol;Acc:HGNC:42092]	unprocessed_pseudogene		MTND1P23
RPL7P7	ENSG00000224315	ribosomal protein L7 pseudogene 7 [Source:HGNC Symbol;Acc:HGNC:36895]	processed_pseudogene		RPL7P7
MTCO3P12	ENSG00000198744	MT-CO3 pseudogene 12 [Source:HGNC Symbol;Acc:HGNC:52042]	unprocessed_pseudogene		MTCO3P12
DDX11L17	ENSG00000279928	DEAD/H-box helicase 11 like 17 (pseudogene) [Source:HGNC Symbol;Acc:HGNC:55080]	unprocessed_pseudogene		DDX11L17
ENSG00000228037	ENSG00000228037	novel transcript	lncRNA		ENSG00000228037
PRDM16	ENSG00000142611	PR/SET domain 16 [Source:HGNC Symbol;Acc:HGNC:14000]	protein_coding	1p36 deletion syndrome	PRDM16
MTND2P28	ENSG00000225630	MT-ND2 pseudogene 28 [Source:HGNC Symbol;Acc:HGNC:42129]	unprocessed_pseudogene		MTND2P28
ACAP3	ENSG00000131584	ArfGAP with coiled-coil, ankyrin repeat and PH domains 3 [Source:HGNC Symbol;Acc:HGNC:16754]	protein_coding		ACAP3
TP73-AS3	ENSG00000227589	TP73 antisense RNA 3 [Source:HGNC Symbol;Acc:HGNC:40590]	lncRNA		TP73-AS3
CAMTA1-IT1	ENSG00000237402	CAMTA1 intronic transcript 1 [Source:HGNC Symbol;Acc:HGNC:41446]	lncRNA		CAMTA1-IT1
ENSG00000284616	ENSG00000284616	novel transcript	lncRNA		ENSG00000284616
PUSL1	ENSG00000169972	pseudouridine synthase like 1 [Source:HGNC Symbol;Acc:HGNC:26914]	protein_coding		PUSL1
PEX10	ENSG00000157911	peroxisomal biogenesis factor 10 [Source:HGNC Symbol;Acc:HGNC:8851]	protein_coding	Autosomal recessive ataxia due to PEX10 deficiency	PEX10
ENSG00000269896	ENSG00000269896	small nuclear ribonucleoprotein N (SNRPN) pseudogene	transcribed_processed_pseudogene		ENSG00000269896
MTCO1P12	ENSG00000237973	MT-CO1 pseudogene 12 [Source:HGNC Symbol;Acc:HGNC:52014]	unprocessed_pseudogene		MTCO1P12
CPTP	ENSG00000224051	ceramide-1-phosphate transfer protein [Source:HGNC Symbol;Acc:HGNC:28116]	protein_coding		CPTP
ENSG00000228463	ENSG00000228463	ribosomal protein L23a (RPL23A) pseudogene	transcribed_processed_pseudogene		ENSG00000228463
ENSG00000260972	ENSG00000260972	novel transcript	lncRNA		ENSG00000260972
SKI	ENSG00000157933	SKI proto-oncogene [Source:HGNC Symbol;Acc:HGNC:10896]	protein_coding	1p36 deletion syndrome	SKI
MEGF6	ENSG00000162591	multiple EGF like domains 6 [Source:HGNC Symbol;Acc:HGNC:3232]	protein_coding		MEGF6
ENSG00000224340	ENSG00000224340	pseudogene similar to part of ribosomal protein L21 (RPL21)	processed_pseudogene		ENSG00000224340
ENSG00000270035	ENSG00000270035	novel transcript	lncRNA		ENSG00000270035
TAS1R3	ENSG00000169962	taste 1 receptor member 3 [Source:HGNC Symbol;Acc:HGNC:15661]	protein_coding		TAS1R3
ENSG00000226545	ENSG00000226545	ribosomal protein L27 (RPL27) pseudogene	unprocessed_pseudogene		ENSG00000226545
CICP7	ENSG00000233653	capicua transcriptional repressor pseudogene 7 [Source:HGNC Symbol;Acc:HGNC:37756]	processed_pseudogene		CICP7
WBP1LP6	ENSG00000268663	WBP1L pseudogene 6 [Source:HGNC Symbol;Acc:HGNC:43956]	processed_pseudogene		WBP1LP6
LINC01345	ENSG00000226374	long intergenic non-protein coding RNA 1345 [Source:HGNC Symbol;Acc:HGNC:50564]	lncRNA		LINC01345
ERRFI1	ENSG00000116285	ERBB receptor feedback inhibitor 1 [Source:HGNC Symbol;Acc:HGNC:18185]	protein_coding		ERRFI1
EEF1DP6	ENSG00000229280	eukaryotic translation elongation factor 1 delta pseudogene 6 [Source:HGNC Symbol;Acc:HGNC:51456]	processed_pseudogene		EEF1DP6
PEX14	ENSG00000142655	peroxisomal biogenesis factor 14 [Source:HGNC Symbol;Acc:HGNC:8856]	protein_coding	Infantile Refsum disease	PEX14
LINC01646	ENSG00000232596	long intergenic non-protein coding RNA 1646 [Source:HGNC Symbol;Acc:HGNC:52433]	lncRNA		LINC01646
LINC01777	ENSG00000235054	long intergenic non-protein coding RNA 1777 [Source:HGNC Symbol;Acc:HGNC:52567]	lncRNA		LINC01777
ENSG00000232663	ENSG00000232663	pseudogene similar to part of cytochrome oxidase subunit II	processed_pseudogene		ENSG00000232663
ENSG00000284646	ENSG00000284646	novel transcript	lncRNA		ENSG00000284646
MTATP8P1	ENSG00000240409	MT-ATP8 pseudogene 1 [Source:HGNC Symbol;Acc:HGNC:44571]	unprocessed_pseudogene		MTATP8P1
MTCO2P12	ENSG00000229344	MT-CO2 pseudogene 12 [Source:HGNC Symbol;Acc:HGNC:52028]	unprocessed_pseudogene		MTCO2P12
LINC02782	ENSG00000231510	long intergenic non-protein coding RNA 2782 [Source:HGNC Symbol;Acc:HGNC:54302]	lncRNA		LINC02782
PLCH2	ENSG00000149527	phospholipase C eta 2 [Source:HGNC Symbol;Acc:HGNC:29037]	protein_coding		PLCH2
ENSG00000284739	ENSG00000284739	novel transcript	lncRNA		ENSG00000284739
SPSB1	ENSG00000171621	splA/ryanodine receptor domain and SOCS box containing 1 [Source:HGNC Symbol;Acc:HGNC:30628]	protein_coding		SPSB1
ENSG00000272235	ENSG00000272235	novel transcript	lncRNA		ENSG00000272235
RPL23AP24	ENSG00000236679	ribosomal protein L23a pseudogene 24 [Source:HGNC Symbol;Acc:HGNC:36176]	processed_pseudogene		RPL23AP24
ENSG00000284694	ENSG00000284694	novel transcript	lncRNA		ENSG00000284694
LZIC	ENSG00000162441	leucine zipper and CTNNBIP1 domain containing [Source:HGNC Symbol;Acc:HGNC:17497]	protein_coding		LZIC
ENSG00000230021	ENSG00000230021	septin 14 (SEPT14) pseudogene	transcribed_processed_pseudogene		ENSG00000230021
MZT1P1	ENSG00000271264	mitotic spindle organizing protein 1 pseudogene 1 [Source:HGNC Symbol;Acc:HGNC:50605]	processed_pseudogene		MZT1P1
ENSG00000287356	ENSG00000287356	novel transcript, antisense to MORN1	lncRNA		ENSG00000287356
ENSG00000224387	ENSG00000224387	novel transcript	lncRNA		ENSG00000224387
ENSG00000285629	ENSG00000285629	novel transcript	protein_coding		ENSG00000285629
HES3	ENSG00000173673	hes family bHLH transcription factor 3 [Source:HGNC Symbol;Acc:HGNC:26226]	protein_coding		HES3
TP73-AS1	ENSG00000227372	TP73 antisense RNA 1 [Source:HGNC Symbol;Acc:HGNC:29052]	transcribed_unitary_pseudogene		TP73-AS1
SLC2A5	ENSG00000142583	solute carrier family 2 member 5 [Source:HGNC Symbol;Acc:HGNC:11010]	protein_coding		SLC2A5
NDUFB4P8	ENSG00000223663	NADH:ubiquinone oxidoreductase subunit B4 pseudogene 8 [Source:HGNC Symbol;Acc:HGNC:45256]	processed_pseudogene		NDUFB4P8
LINC02781	ENSG00000284674	long intergenic non-protein coding RNA 2781 [Source:HGNC Symbol;Acc:HGNC:54301]	lncRNA		LINC02781
ENSG00000272161	ENSG00000272161	novel transcript, sense intronic to MORN1	lncRNA		ENSG00000272161
ENSG00000237094	ENSG00000237094	pseudogene similar to part of septin 14 SEPT14	transcribed_unprocessed_pseudogene		ENSG00000237094
MTCYBP45	ENSG00000224338	MT-CYB pseudogene 45 [Source:HGNC Symbol;Acc:HGNC:52313]	processed_pseudogene		MTCYBP45
ENO1	ENSG00000074800	enolase 1 [Source:HGNC Symbol;Acc:HGNC:3350]	protein_coding		ENO1
PLEKHM2	ENSG00000116786	pleckstrin homology and RUN domain containing M2 [Source:HGNC Symbol;Acc:HGNC:29131]	protein_coding	Left ventricular noncompaction	PLEKHM2
ENSG00000287727	ENSG00000287727	novel transcript, antisense to PEX14	lncRNA		ENSG00000287727
B3GALT6	ENSG00000176022	beta-1,3-galactosyltransferase 6 [Source:HGNC Symbol;Acc:HGNC:17978]	protein_coding	B3GALT6-related spondylodysplastic Ehlers-Danlos syndrome	B3GALT6
ENSG00000223989	ENSG00000223989	novel transcript	lncRNA		ENSG00000223989
ENSG00000228423	ENSG00000228423	novel transcript	lncRNA		ENSG00000228423
ENSG00000286448	ENSG00000286448	novel transcript	lncRNA		ENSG00000286448
DHRS3	ENSG00000162496	dehydrogenase/reductase 3 [Source:HGNC Symbol;Acc:HGNC:17693]	protein_coding	DHRS3 related craniosynostosis	DHRS3
ENSG00000237365	ENSG00000237365	novel transcript, antisense to CAMTA1	lncRNA		ENSG00000237365
CA6	ENSG00000131686	carbonic anhydrase 6 [Source:HGNC Symbol;Acc:HGNC:1380]	protein_coding		CA6
ENSG00000229305	ENSG00000229305	52kDa eukaryotic translation initiation factor 2 subunit 3 gamma (EIF2S3) pseudogene	processed_pseudogene		ENSG00000229305
ENSG00000284703	ENSG00000284703	novel transcript	lncRNA		ENSG00000284703
RPL22P3	ENSG00000226457	ribosomal protein L22 pseudogene 3 [Source:HGNC Symbol;Acc:HGNC:36804]	processed_pseudogene		RPL22P3
LRRC38	ENSG00000162494	leucine rich repeat containing 38 [Source:HGNC Symbol;Acc:HGNC:27005]	protein_coding		LRRC38
NMNAT1	ENSG00000173614	nicotinamide nucleotide adenylyltransferase 1 [Source:HGNC Symbol;Acc:HGNC:17877]	protein_coding	Cone rod dystrophy	NMNAT1
MTATP6P1	ENSG00000248527	MT-ATP6 pseudogene 1 [Source:HGNC Symbol;Acc:HGNC:44575]	unprocessed_pseudogene		MTATP6P1
CAMTA1-AS2	ENSG00000237728	CAMTA1 antisense RNA 2 [Source:HGNC Symbol;Acc:HGNC:40855]	lncRNA		CAMTA1-AS2
MFFP1	ENSG00000215720	MFF pseudogene 1 [Source:HGNC Symbol;Acc:HGNC:54537]	processed_pseudogene		MFFP1
PRAMEF18	ENSG00000279804	PRAME family member 18 [Source:HGNC Symbol;Acc:HGNC:30693]	protein_coding		PRAMEF18
ENSG00000241326	ENSG00000241326	novel transcript	lncRNA		ENSG00000241326
ENSG00000285701	ENSG00000285701	novel transcript, antisense to CTNNBIP1	lncRNA		ENSG00000285701
PGAM1P11	ENSG00000233623	phosphoglycerate mutase 1 pseudogene 11 [Source:HGNC Symbol;Acc:HGNC:42464]	processed_pseudogene		PGAM1P11
CCDC27	ENSG00000162592	coiled-coil domain containing 27 [Source:HGNC Symbol;Acc:HGNC:26546]	protein_coding		CCDC27
CHD5	ENSG00000116254	chromodomain helicase DNA binding protein 5 [Source:HGNC Symbol;Acc:HGNC:16816]	protein_coding		CHD5
VAMP3	ENSG00000049245	vesicle associated membrane protein 3 [Source:HGNC Symbol;Acc:HGNC:12644]	protein_coding		VAMP3
FLJ37453	ENSG00000179743	uncharacterized LOC729614 [Source:NCBI gene (formerly Entrezgene);Acc:729614]	lncRNA		FLJ37453
ENSG00000233645	ENSG00000233645	novel transcript	lncRNA		ENSG00000233645
PRAMEF29P	ENSG00000234064	PRAME family member 29, pseudogene [Source:HGNC Symbol;Acc:HGNC:51891]	unprocessed_pseudogene		PRAMEF29P
DISP3	ENSG00000204624	dispatched RND transporter family member 3 [Source:HGNC Symbol;Acc:HGNC:29251]	protein_coding		DISP3
ENSG00000284708	ENSG00000284708	novel transcript	lncRNA		ENSG00000284708
CLSTN1	ENSG00000171603	calsyntenin 1 [Source:HGNC Symbol;Acc:HGNC:17447]	protein_coding		CLSTN1
ENSG00000280113	ENSG00000280113	TEC	TEC		ENSG00000280113
MMEL1	ENSG00000142606	membrane metalloendopeptidase like 1 [Source:HGNC Symbol;Acc:HGNC:14668]	protein_coding	Primary biliary cholangitis	MMEL1
ENSG00000235146	ENSG00000235146	novel transcript	lncRNA		ENSG00000235146
SCNN1D	ENSG00000162572	sodium channel epithelial 1 subunit delta [Source:HGNC Symbol;Acc:HGNC:10601]	protein_coding		SCNN1D
ENSG00000225931	ENSG00000225931	novel transcript	TEC		ENSG00000225931
ENSG00000236601	ENSG00000236601	novel transcript	lncRNA		ENSG00000236601
TMEM51	ENSG00000171729	transmembrane protein 51 [Source:HGNC Symbol;Acc:HGNC:25488]	protein_coding		TMEM51
ENSG00000228150	ENSG00000228150	novel transcript	lncRNA		ENSG00000228150
C1orf127	ENSG00000175262	chromosome 1 open reading frame 127 [Source:HGNC Symbol;Acc:HGNC:26730]	protein_coding		C1orf127
WASH9P	ENSG00000279457	WAS protein family homolog 9, pseudogene [Source:HGNC Symbol;Acc:HGNC:53981]	unprocessed_pseudogene		WASH9P
TTLL10	ENSG00000162571	tubulin tyrosine ligase like 10 [Source:HGNC Symbol;Acc:HGNC:26693]	protein_coding		TTLL10
ENSG00000231181	ENSG00000231181	ribosomal protein L9 (RPL9) pseudogene	processed_pseudogene		ENSG00000231181
RPL39P6	ENSG00000238173	ribosomal protein L39 pseudogene 6 [Source:HGNC Symbol;Acc:HGNC:35803]	processed_pseudogene		RPL39P6
TPRG1L	ENSG00000158109	tumor protein p63 regulated 1 like [Source:HGNC Symbol;Acc:HGNC:27007]	protein_coding		TPRG1L
ENSG00000229393	ENSG00000229393	novel transcript	lncRNA		ENSG00000229393
ENSG00000269978	ENSG00000269978	novel transcript	lncRNA		ENSG00000269978
FBXO42	ENSG00000037637	F-box protein 42 [Source:HGNC Symbol;Acc:HGNC:29249]	protein_coding		FBXO42
C1QTNF12	ENSG00000184163	C1q and TNF related 12 [Source:HGNC Symbol;Acc:HGNC:32308]	protein_coding		C1QTNF12
ENSG00000287586	ENSG00000287586	novel transcript, antisense to AJAP1	lncRNA		ENSG00000287586
ALDH4A1	ENSG00000159423	aldehyde dehydrogenase 4 family member A1 [Source:HGNC Symbol;Acc:HGNC:406]	protein_coding	HYPERPROLINEMIA TYPE 2	ALDH4A1
RERE	ENSG00000142599	arginine-glutamic acid dipeptide repeats [Source:HGNC Symbol;Acc:HGNC:9965]	protein_coding	1p36 deletion syndrome	RERE
ENSG00000227169	ENSG00000227169	novel transcript	lncRNA		ENSG00000227169
ENSG00000283356	ENSG00000283356	mitochondrially encoded cytochrome c oxidase III (MT-CO3) pseudogene	unprocessed_pseudogene		ENSG00000283356
CLCN6	ENSG00000011021	chloride voltage-gated channel 6 [Source:HGNC Symbol;Acc:HGNC:2024]	protein_coding	NEURODEGENERATION CHILDHOOD-ONSET WITH HYPOTONIA RESPIRATORY INSUFFICIENCY AND BRAIN IMAGING ABNORMALITIES	CLCN6
ENSG00000272482	ENSG00000272482	novel transcript	lncRNA		ENSG00000272482
ENSG00000284747	ENSG00000284747	novel transcript, antisense to ERRFI1	lncRNA		ENSG00000284747
TTC34	ENSG00000215912	tetratricopeptide repeat domain 34 [Source:HGNC Symbol;Acc:HGNC:34297]	protein_coding		TTC34
PRAMEF2	ENSG00000120952	PRAME family member 2 [Source:HGNC Symbol;Acc:HGNC:28841]	protein_coding		PRAMEF2
PRAMEF4	ENSG00000243073	PRAME family member 4 [Source:HGNC Symbol;Acc:HGNC:31971]	protein_coding		PRAMEF4
CELA2A	ENSG00000142615	chymotrypsin like elastase 2A [Source:HGNC Symbol;Acc:HGNC:24609]	protein_coding		CELA2A
CELA2B	ENSG00000215704	chymotrypsin like elastase 2B [Source:HGNC Symbol;Acc:HGNC:29995]	protein_coding		CELA2B
SPEN	ENSG00000065526	spen family transcriptional repressor [Source:HGNC Symbol;Acc:HGNC:17575]	protein_coding	SPEN-related developmental disorder monoallelic	SPEN
RER1	ENSG00000157916	retention in endoplasmic reticulum sorting receptor 1 [Source:HGNC Symbol;Acc:HGNC:30309]	protein_coding		RER1
PANK4	ENSG00000157881	pantothenate kinase 4 (inactive) [Source:HGNC Symbol;Acc:HGNC:19366]	protein_coding	Early-onset posterior polar cataract	PANK4
WRAP73	ENSG00000116213	WD repeat containing, antisense to TP73 [Source:HGNC Symbol;Acc:HGNC:12759]	protein_coding		WRAP73
TMEM274P	ENSG00000283611	transmembrane protein 274, pseudogene [Source:HGNC Symbol;Acc:HGNC:53732]	unitary_pseudogene		TMEM274P
ENSG00000238290	ENSG00000238290	novel transcript	lncRNA		ENSG00000238290
ENSG00000225387	ENSG00000225387	novel transcript	lncRNA		ENSG00000225387
VPS13D	ENSG00000048707	vacuolar protein sorting 13 homolog D [Source:HGNC Symbol;Acc:HGNC:23595]	protein_coding	SPINOCEREBELLAR ATAXIA AUTOSOMAL RECESSIVE 4	VPS13D
HTR6	ENSG00000158748	5-hydroxytryptamine receptor 6 [Source:HGNC Symbol;Acc:HGNC:5301]	protein_coding		HTR6
LINC01647	ENSG00000235643	long intergenic non-protein coding RNA 1647 [Source:HGNC Symbol;Acc:HGNC:52434]	lncRNA		LINC01647
RPL10P17	ENSG00000225196	ribosomal protein L10 pseudogene 17 [Source:HGNC Symbol;Acc:HGNC:52348]	processed_pseudogene		RPL10P17
ARHGEF16	ENSG00000130762	Rho guanine nucleotide exchange factor 16 [Source:HGNC Symbol;Acc:HGNC:15515]	protein_coding		ARHGEF16
RBP7	ENSG00000162444	retinol binding protein 7 [Source:HGNC Symbol;Acc:HGNC:30316]	protein_coding		RBP7
PRAMEF13	ENSG00000279169	PRAME family member 13 [Source:HGNC Symbol;Acc:HGNC:13262]	protein_coding		PRAMEF13
ENSG00000279625	ENSG00000279625	TEC	TEC		ENSG00000279625
GPR157	ENSG00000180758	G protein-coupled receptor 157 [Source:HGNC Symbol;Acc:HGNC:23687]	protein_coding		GPR157
PRAMEF32P	ENSG00000231219	PRAME family member 32, pseudogene [Source:HGNC Symbol;Acc:HGNC:51894]	unprocessed_pseudogene		PRAMEF32P
ZBTB40	ENSG00000184677	zinc finger and BTB domain containing 40 [Source:HGNC Symbol;Acc:HGNC:29045]	protein_coding	Autosomal Recessive Mental Retardation	ZBTB40
ENO1-AS1	ENSG00000230679	ENO1 antisense RNA 1 [Source:HGNC Symbol;Acc:HGNC:40214]	lncRNA		ENO1-AS1
MICOS10-NBL1	ENSG00000270136	MICOS10-NBL1 readthrough [Source:HGNC Symbol;Acc:HGNC:48338]	protein_coding		MICOS10-NBL1
FBXO44	ENSG00000132879	F-box protein 44 [Source:HGNC Symbol;Acc:HGNC:24847]	protein_coding		FBXO44
PRAMEF10	ENSG00000187545	PRAME family member 10 [Source:HGNC Symbol;Acc:HGNC:27997]	protein_coding		PRAMEF10
ENSG00000288398	ENSG00000288398	novel transcript	lncRNA		ENSG00000288398
ENSG00000224621	ENSG00000224621	novel transcript	lncRNA		ENSG00000224621
PRAMEF11	ENSG00000239810	PRAME family member 11 [Source:HGNC Symbol;Acc:HGNC:14086]	protein_coding		PRAMEF11
ENSG00000285833	ENSG00000285833	novel transcript, antisense to DISP3	lncRNA		ENSG00000285833
PRAMEF1	ENSG00000116721	PRAME family member 1 [Source:HGNC Symbol;Acc:HGNC:28840]	protein_coding		PRAMEF1
CFL1P6	ENSG00000215785	cofilin 1 pseudogene 6 [Source:HGNC Symbol;Acc:HGNC:34545]	processed_pseudogene		CFL1P6
NPHP4	ENSG00000131697	nephrocystin 4 [Source:HGNC Symbol;Acc:HGNC:19104]	protein_coding	Juvenile nephronophthisis	NPHP4
ENSG00000284692	ENSG00000284692	novel transcript	lncRNA		ENSG00000284692
ENSG00000284745	ENSG00000284745	novel transcript	lncRNA		ENSG00000284745
ENSG00000225952	ENSG00000225952	novel transcript	lncRNA		ENSG00000225952
ENSG00000280222	ENSG00000280222	TEC	TEC		ENSG00000280222
TMEM201	ENSG00000188807	transmembrane protein 201 [Source:HGNC Symbol;Acc:HGNC:33719]	protein_coding		TMEM201
LINC01714	ENSG00000227634	long intergenic non-protein coding RNA 1714 [Source:HGNC Symbol;Acc:HGNC:52501]	lncRNA		LINC01714
MTOR	ENSG00000198793	mechanistic target of rapamycin kinase [Source:HGNC Symbol;Acc:HGNC:3942]	protein_coding	Isolated focal cortical dysplasia type IIa	MTOR
TP73	ENSG00000078900	tumor protein p73 [Source:HGNC Symbol;Acc:HGNC:12003]	protein_coding	Small cell lung cancer	TP73
ENSG00000285945	ENSG00000285945	novel transcript, antisense to TTC34	lncRNA		ENSG00000285945
ANGPTL7	ENSG00000171819	angiopoietin like 7 [Source:HGNC Symbol;Acc:HGNC:24078]	protein_coding		ANGPTL7
RUNX3-AS1	ENSG00000229162	RUNX3 antisense RNA 1 [Source:HGNC Symbol;Acc:HGNC:40513]	lncRNA		RUNX3-AS1
HES5	ENSG00000197921	hes family bHLH transcription factor 5 [Source:HGNC Symbol;Acc:HGNC:19764]	protein_coding		HES5
ENSG00000233755	ENSG00000233755	novel transcript	lncRNA		ENSG00000233755
PARK7	ENSG00000116288	Parkinsonism associated deglycase [Source:HGNC Symbol;Acc:HGNC:16369]	protein_coding	Parkinson-dementia complex of Guam	PARK7
TNFRSF14-AS1	ENSG00000238164	TNFRSF14 antisense RNA 1 [Source:HGNC Symbol;Acc:HGNC:26966]	lncRNA		TNFRSF14-AS1
MT1XP1	ENSG00000233929	metallothionein 1X pseudogene 1 [Source:HGNC Symbol;Acc:HGNC:7442]	processed_pseudogene		MT1XP1
ENSG00000271742	ENSG00000271742	novel transcript	lncRNA		ENSG00000271742
ENSG00000226396	ENSG00000226396	ribosomal protein S14 (RPS14) pseudogene	processed_pseudogene		ENSG00000226396
PRAMEF6	ENSG00000232423	PRAME family member 6 [Source:HGNC Symbol;Acc:HGNC:30583]	protein_coding		PRAMEF6
ENSG00000229247	ENSG00000229247	chromosome 20 open reading frame 52 (C20orf52) pseudogene	processed_pseudogene		ENSG00000229247
CLIC4	ENSG00000169504	chloride intracellular channel 4 [Source:HGNC Symbol;Acc:HGNC:13518]	protein_coding		CLIC4
ENSG00000224311	ENSG00000224311	novel transcript	lncRNA		ENSG00000224311
NPM1P39	ENSG00000225159	nucleophosmin 1 pseudogene 39 [Source:HGNC Symbol;Acc:HGNC:45218]	processed_pseudogene		NPM1P39
ENSG00000272088	ENSG00000272088	novel transcript	lncRNA		ENSG00000272088
LINC01784	ENSG00000228338	long intergenic non-protein coding RNA 1784 [Source:HGNC Symbol;Acc:HGNC:52574]	lncRNA		LINC01784
GPR3	ENSG00000181773	G protein-coupled receptor 3 [Source:HGNC Symbol;Acc:HGNC:4484]	protein_coding		GPR3
ACTG1P20	ENSG00000241547	actin gamma 1 pseudogene 20 [Source:HGNC Symbol;Acc:HGNC:51500]	processed_pseudogene		ACTG1P20
DPPA2P2	ENSG00000224129	developmental pluripotency associated 2 pseudogene 2 [Source:HGNC Symbol;Acc:HGNC:44627]	processed_pseudogene		DPPA2P2
ARHGEF19-AS1	ENSG00000234166	ARHGEF19 antisense RNA 1 [Source:HGNC Symbol;Acc:HGNC:39996]	lncRNA		ARHGEF19-AS1
CAMTA1-DT	ENSG00000237436	CAMTA1 divergent transcript [Source:HGNC Symbol;Acc:HGNC:53020]	lncRNA		CAMTA1-DT
UQCRHL	ENSG00000233954	ubiquinol-cytochrome c reductase hinge protein like [Source:HGNC Symbol;Acc:HGNC:51714]	protein_coding		UQCRHL
CD164L2	ENSG00000174950	CD164 molecule like 2 [Source:HGNC Symbol;Acc:HGNC:32043]	protein_coding		CD164L2
DYNLL1P3	ENSG00000235282	dynein light chain LC8-type 1 pseudogene 3 [Source:HGNC Symbol;Acc:HGNC:49654]	processed_pseudogene		DYNLL1P3
SZRD1	ENSG00000055070	SUZ RNA binding domain containing 1 [Source:HGNC Symbol;Acc:HGNC:30232]	protein_coding		SZRD1
PDIK1L	ENSG00000175087	PDLIM1 interacting kinase 1 like [Source:HGNC Symbol;Acc:HGNC:18981]	protein_coding		PDIK1L
CAMTA1	ENSG00000171735	calmodulin binding transcription activator 1 [Source:HGNC Symbol;Acc:HGNC:18806]	protein_coding	Epithelioid hemangioendothelioma	CAMTA1
NECAP2	ENSG00000157191	NECAP endocytosis associated 2 [Source:HGNC Symbol;Acc:HGNC:25528]	protein_coding		NECAP2
ENSG00000284699	ENSG00000284699	novel transcript	lncRNA		ENSG00000284699
ENSG00000229985	ENSG00000229985	ribosomal protein L18a (RPL18A) pseudogene	processed_pseudogene		ENSG00000229985
IGSF21-AS1	ENSG00000230035	IGSF21 antisense RNA 1 [Source:HGNC Symbol;Acc:HGNC:41190]	lncRNA		IGSF21-AS1
ENSG00000235185	ENSG00000235185	novel transcript	lncRNA		ENSG00000235185
ZNF593OS	ENSG00000236782	ZNF593 opposite strand [Source:HGNC Symbol;Acc:HGNC:41278]	protein_coding		ZNF593OS
FBXO6	ENSG00000116663	F-box protein 6 [Source:HGNC Symbol;Acc:HGNC:13585]	protein_coding		FBXO6
ENSG00000225643	ENSG00000225643	novel transcript	lncRNA		ENSG00000225643
ENSG00000284666	ENSG00000284666	novel transcript	lncRNA		ENSG00000284666
ENSG00000243659	ENSG00000243659	SMT3 suppressor of mif two 3 homolog 2 (yeast) (SMT3H2) pseudogene	processed_pseudogene		ENSG00000243659
ENSG00000228943	ENSG00000228943	NADH dehydrogenase (ubiquinone) 1 alpha subcomplex, 4, 9kDa (NDUFA4) pseudogene	processed_pseudogene		ENSG00000228943
ENSG00000232848	ENSG00000232848	ribosomal protein L7a (RPL7A) pseudogene	processed_pseudogene		ENSG00000232848
PPIAP34	ENSG00000234397	peptidylprolyl isomerase A pseudogene 34 [Source:HGNC Symbol;Acc:HGNC:53658]	processed_pseudogene		PPIAP34
ENSG00000284309	ENSG00000284309	novel transcript	lncRNA		ENSG00000284309
ENSG00000269925	ENSG00000269925	novel transcript, sense intronic to VAMP3	lncRNA		ENSG00000269925
LAPTM5	ENSG00000162511	lysosomal protein transmembrane 5 [Source:HGNC Symbol;Acc:HGNC:29612]	protein_coding		LAPTM5
SLC30A2	ENSG00000158014	solute carrier family 30 member 2 [Source:HGNC Symbol;Acc:HGNC:11013]	protein_coding	ZINC DEFICIENCY TRANSIENT NEONATAL	SLC30A2
PHACTR4	ENSG00000204138	phosphatase and actin regulator 4 [Source:HGNC Symbol;Acc:HGNC:25793]	protein_coding		PHACTR4
IFITM3P7	ENSG00000233419	IFITM3 pseudogene 7 [Source:HGNC Symbol;Acc:HGNC:54546]	processed_pseudogene		IFITM3P7
ENSG00000235263	ENSG00000235263	novel transcript	lncRNA		ENSG00000235263
ENSG00000228176	ENSG00000228176	novel transcript	lncRNA		ENSG00000228176
ENSG00000231251	ENSG00000231251	family with sequence similarity 32, member A (FAM32A) pseudogene	processed_pseudogene		ENSG00000231251
CNKSR1	ENSG00000142675	connector enhancer of kinase suppressor of Ras 1 [Source:HGNC Symbol;Acc:HGNC:19700]	protein_coding	Autosomal Recessive Mental Retardation	CNKSR1
FAM110D	ENSG00000197245	family with sequence similarity 110 member D [Source:HGNC Symbol;Acc:HGNC:25860]	protein_coding		FAM110D
ENSG00000231949	ENSG00000231949	novel transcript	lncRNA		ENSG00000231949
ENSG00000261025	ENSG00000261025	novel transcript	lncRNA		ENSG00000261025
ICMT	ENSG00000116237	isoprenylcysteine carboxyl methyltransferase [Source:HGNC Symbol;Acc:HGNC:5350]	protein_coding		ICMT
WASF2	ENSG00000158195	WASP family member 2 [Source:HGNC Symbol;Acc:HGNC:12733]	protein_coding		WASF2
MED18	ENSG00000130772	mediator complex subunit 18 [Source:HGNC Symbol;Acc:HGNC:25944]	protein_coding		MED18
ENSG00000215899	ENSG00000215899	eukaryotic translation elongation factor 1 alpha 1 (EEF1A1) pseudogene	processed_pseudogene		ENSG00000215899
ENSG00000237429	ENSG00000237429	novel transcript	lncRNA		ENSG00000237429
ENSG00000271398	ENSG00000271398	novel transcript	lncRNA		ENSG00000271398
ENSG00000225011	ENSG00000225011	protein tyrosine phosphatase, receptor type, U (PTPRU) pseudogene	unprocessed_pseudogene		ENSG00000225011
ENSG00000240731	ENSG00000240731	novel transcript	lncRNA		ENSG00000240731
ENSG00000235069	ENSG00000235069	chromosome 20 open reading frame 52 (C20orf52) pseudogene	processed_pseudogene		ENSG00000235069
ENSG00000284676	ENSG00000284676	novel transcript	lncRNA		ENSG00000284676
MMEL1-AS1	ENSG00000237058	MMEL1 antisense RNA 1 [Source:HGNC Symbol;Acc:HGNC:40695]	lncRNA		MMEL1-AS1
LINC01648	ENSG00000233399	long intergenic non-protein coding RNA 1648 [Source:HGNC Symbol;Acc:HGNC:52435]	lncRNA		LINC01648
SLC9A1	ENSG00000090020	solute carrier family 9 member A1 [Source:HGNC Symbol;Acc:HGNC:11071]	protein_coding	Progressive autosomal recessive ataxia-deafness syndrome	SLC9A1
SNRPEP7	ENSG00000225990	SNRPE pseudogene 7 [Source:HGNC Symbol;Acc:HGNC:43572]	processed_pseudogene		SNRPEP7
LDLRAP1	ENSG00000157978	low density lipoprotein receptor adaptor protein 1 [Source:HGNC Symbol;Acc:HGNC:18640]	protein_coding	Homozygous familial hypercholesterolemia	LDLRAP1
RNF207-AS1	ENSG00000226944	RNF207 antisense RNA 1 [Source:HGNC Symbol;Acc:HGNC:41286]	lncRNA		RNF207-AS1
ENSG00000270282	ENSG00000270282	ferritin, light polypeptide (FTL) pseudogene	processed_pseudogene		ENSG00000270282
ATP5IF1	ENSG00000130770	ATP synthase inhibitory factor subunit 1 [Source:HGNC Symbol;Acc:HGNC:871]	protein_coding		ATP5IF1
TP73-AS2	ENSG00000235131	TP73 antisense RNA 2 [Source:HGNC Symbol;Acc:HGNC:40591]	lncRNA		TP73-AS2
ENSG00000229044	ENSG00000229044	novel transcript	lncRNA		ENSG00000229044
SDC3	ENSG00000162512	syndecan 3 [Source:HGNC Symbol;Acc:HGNC:10660]	protein_coding	OBESITY LEANNESS INCLUDED	SDC3
PIK3CD-AS1	ENSG00000179840	PIK3CD antisense RNA 1 [Source:HGNC Symbol;Acc:HGNC:32346]	lncRNA		PIK3CD-AS1
ENSG00000272449	ENSG00000272449	novel transcript	lncRNA		ENSG00000272449
CHCHD3P3	ENSG00000214973	coiled-coil-helix-coiled-coil-helix domain containing 3 pseudogene 3 [Source:HGNC Symbol;Acc:HGNC:44699]	processed_pseudogene		CHCHD3P3
PAFAH2	ENSG00000158006	platelet activating factor acetylhydrolase 2 [Source:HGNC Symbol;Acc:HGNC:8579]	protein_coding		PAFAH2
ENSG00000214812	ENSG00000214812	novel ADP-ribosylation factor family domain containing pseudogene	processed_pseudogene		ENSG00000214812
WDTC1	ENSG00000142784	WD and tetratricopeptide repeats 1 [Source:HGNC Symbol;Acc:HGNC:29175]	protein_coding		WDTC1
ENSG00000227950	ENSG00000227950	ribosomal protein L37 (RPL37) pseudogene	processed_pseudogene		ENSG00000227950
DNAJC8	ENSG00000126698	DnaJ heat shock protein family (Hsp40) member C8 [Source:HGNC Symbol;Acc:HGNC:15470]	protein_coding		DNAJC8
ENSG00000229447	ENSG00000229447	general transcription factor IIA, 2, 12kDa (GTF2A2) pseudogene	processed_pseudogene		ENSG00000229447
ENSG00000229607	ENSG00000229607	novel transcript	lncRNA		ENSG00000229607
RPL5P4	ENSG00000229994	ribosomal protein L5 pseudogene 4 [Source:HGNC Symbol;Acc:HGNC:36095]	processed_pseudogene		RPL5P4
SESN2	ENSG00000130766	sestrin 2 [Source:HGNC Symbol;Acc:HGNC:20746]	protein_coding		SESN2
SERINC2	ENSG00000168528	serine incorporator 2 [Source:HGNC Symbol;Acc:HGNC:23231]	protein_coding		SERINC2
AJAP1	ENSG00000196581	adherens junctions associated protein 1 [Source:HGNC Symbol;Acc:HGNC:30801]	protein_coding		AJAP1
PTAFR	ENSG00000169403	platelet activating factor receptor [Source:HGNC Symbol;Acc:HGNC:9582]	protein_coding		PTAFR
RPS6KA1	ENSG00000117676	ribosomal protein S6 kinase A1 [Source:HGNC Symbol;Acc:HGNC:10430]	protein_coding		RPS6KA1
CAMTA1-AS1	ENSG00000225126	CAMTA1 antisense RNA 1 [Source:HGNC Symbol;Acc:HGNC:40856]	lncRNA		CAMTA1-AS1
NKAIN1	ENSG00000084628	sodium/potassium transporting ATPase interacting 1 [Source:HGNC Symbol;Acc:HGNC:25743]	protein_coding		NKAIN1
SNRNP40	ENSG00000060688	small nuclear ribonucleoprotein U5 subunit 40 [Source:HGNC Symbol;Acc:HGNC:30857]	protein_coding		SNRNP40
ENSG00000236335	ENSG00000236335	novel transcript	lncRNA		ENSG00000236335
SLC25A33	ENSG00000171612	solute carrier family 25 member 33 [Source:HGNC Symbol;Acc:HGNC:29681]	protein_coding		SLC25A33
ENSG00000241169	ENSG00000241169	novel transcript	lncRNA		ENSG00000241169
NBPF2P	ENSG00000227001	NBPF member 2, pseudogene [Source:HGNC Symbol;Acc:HGNC:31987]	unprocessed_pseudogene		NBPF2P
ENSG00000270927	ENSG00000270927	N(alpha)-acetyltransferase 20, NatB catalytic subunit (NAA20) pseudogene	processed_pseudogene		ENSG00000270927
FBLIM1	ENSG00000162458	filamin binding LIM protein 1 [Source:HGNC Symbol;Acc:HGNC:24686]	protein_coding		FBLIM1
GJB3	ENSG00000188910	gap junction protein beta 3 [Source:HGNC Symbol;Acc:HGNC:4285]	protein_coding	Autosomal dominant non-syndromic sensorineural deafness type DFNA	GJB3
LINC01756	ENSG00000230523	long intergenic non-protein coding RNA 1756 [Source:HGNC Symbol;Acc:HGNC:52545]	lncRNA		LINC01756
MATN1-AS1	ENSG00000186056	MATN1 antisense RNA 1 [Source:HGNC Symbol;Acc:HGNC:40364]	lncRNA		MATN1-AS1
DNAJC16	ENSG00000116138	DnaJ heat shock protein family (Hsp40) member C16 [Source:HGNC Symbol;Acc:HGNC:29157]	protein_coding		DNAJC16
ENSG00000231207	ENSG00000231207	ribosomal protein S24 (RPS24) pseudogene	processed_pseudogene		ENSG00000231207
SYTL1	ENSG00000142765	synaptotagmin like 1 [Source:HGNC Symbol;Acc:HGNC:15584]	protein_coding		SYTL1
EYA3	ENSG00000158161	EYA transcriptional coactivator and phosphatase 3 [Source:HGNC Symbol;Acc:HGNC:3521]	protein_coding		EYA3
ENSG00000270330	ENSG00000270330	small EDRK-rich factor 2 (SERF2) pseudogene	processed_pseudogene		ENSG00000270330
ZNF593	ENSG00000142684	zinc finger protein 593 [Source:HGNC Symbol;Acc:HGNC:30943]	protein_coding		ZNF593
RPL7P11	ENSG00000234619	ribosomal protein L7 pseudogene 11 [Source:HGNC Symbol;Acc:HGNC:35667]	processed_pseudogene		RPL7P11
FABP3	ENSG00000121769	fatty acid binding protein 3 [Source:HGNC Symbol;Acc:HGNC:3557]	protein_coding		FABP3
C1orf158	ENSG00000157330	chromosome 1 open reading frame 158 [Source:HGNC Symbol;Acc:HGNC:28567]	protein_coding		C1orf158
EPHA2	ENSG00000142627	EPH receptor A2 [Source:HGNC Symbol;Acc:HGNC:3386]	protein_coding	Early-onset nuclear cataract	EPHA2
LINC02780	ENSG00000284668	long intergenic non-protein coding RNA 2780 [Source:HGNC Symbol;Acc:HGNC:54300]	lncRNA		LINC02780
ENSG00000233234	ENSG00000233234	novel transcript	lncRNA		ENSG00000233234
ARHGEF19	ENSG00000142632	Rho guanine nucleotide exchange factor 19 [Source:HGNC Symbol;Acc:HGNC:26604]	protein_coding		ARHGEF19
KAZN-AS1	ENSG00000234593	KAZN antisense RNA 1 [Source:HGNC Symbol;Acc:HGNC:53610]	lncRNA		KAZN-AS1
DRAXIN	ENSG00000162490	dorsal inhibitory axon guidance protein [Source:HGNC Symbol;Acc:HGNC:25054]	protein_coding		DRAXIN
GPR153	ENSG00000158292	G protein-coupled receptor 153 [Source:HGNC Symbol;Acc:HGNC:23618]	protein_coding		GPR153
ENSG00000270605	ENSG00000270605	novel transcript	lncRNA		ENSG00000270605
UBE2V2P3	ENSG00000238199	ubiquitin conjugating enzyme E2 V2 pseudogene 3 [Source:HGNC Symbol;Acc:HGNC:44891]	processed_pseudogene		UBE2V2P3
MAP3K6	ENSG00000142733	mitogen-activated protein kinase kinase kinase 6 [Source:HGNC Symbol;Acc:HGNC:6858]	protein_coding	Hereditary diffuse gastric cancer	MAP3K6
KAZN	ENSG00000189337	kazrin, periplakin interacting protein [Source:HGNC Symbol;Acc:HGNC:29173]	protein_coding		KAZN
PRAMEF5	ENSG00000270601	PRAME family member 5 [Source:HGNC Symbol;Acc:HGNC:27995]	protein_coding		PRAMEF5
ENSG00000233268	ENSG00000233268	ribosomal protein L26 pseudogene (RPL26)	processed_pseudogene		ENSG00000233268
RERE-AS1	ENSG00000232912	RERE antisense RNA 1 [Source:HGNC Symbol;Acc:HGNC:40501]	lncRNA		RERE-AS1
CHCHD2P6	ENSG00000235084	coiled-coil-helix-coiled-coil-helix domain containing 2 pseudogene 6 [Source:HGNC Symbol;Acc:HGNC:39590]	processed_pseudogene		CHCHD2P6
ENSG00000235143	ENSG00000235143	novel transcript	lncRNA		ENSG00000235143
ENSG00000225478	ENSG00000225478	MT-ND1 (MT-ND1) pseudogene	processed_pseudogene		ENSG00000225478
LINC00337	ENSG00000225077	long intergenic non-protein coding RNA 337 [Source:HGNC Symbol;Acc:HGNC:28620]	lncRNA		LINC00337
TNFRSF1B	ENSG00000028137	TNF receptor superfamily member 1B [Source:HGNC Symbol;Acc:HGNC:11917]	protein_coding	Classic mycosis fungoides	TNFRSF1B
ENSG00000223944	ENSG00000223944	novel transcript	lncRNA		ENSG00000223944
HMGN2P17	ENSG00000238249	high mobility group nucleosomal binding domain 2 pseudogene 17 [Source:HGNC Symbol;Acc:HGNC:39381]	processed_pseudogene		HMGN2P17
HS6ST1P1	ENSG00000187952	heparan sulfate 6-O-sulfotransferase 1 pseudogene 1 [Source:HGNC Symbol;Acc:HGNC:31835]	processed_pseudogene		HS6ST1P1
ENSG00000237938	ENSG00000237938	novel transcript, antisense to SLC25A34 and PLEKHM2	lncRNA		ENSG00000237938
ZMYM4-AS1	ENSG00000227409	ZMYM4 antisense RNA 1 [Source:HGNC Symbol;Acc:HGNC:40624]	lncRNA		ZMYM4-AS1
TMEM51-AS2	ENSG00000204464	TMEM51 antisense RNA 2 [Source:HGNC Symbol;Acc:HGNC:32332]	lncRNA		TMEM51-AS2
ENSG00000233372	ENSG00000233372	novel transcript	lncRNA		ENSG00000233372
TMEM82	ENSG00000162460	transmembrane protein 82 [Source:HGNC Symbol;Acc:HGNC:32350]	protein_coding		TMEM82
ENSG00000283259	ENSG00000283259	novel transcript, antisense to TTC34	lncRNA		ENSG00000283259
KIAA0319L	ENSG00000142687	KIAA0319 like [Source:HGNC Symbol;Acc:HGNC:30071]	protein_coding	Limited cutaneous systemic sclerosis	KIAA0319L
LINC01226	ENSG00000284543	long intergenic non-protein coding RNA 1226 [Source:HGNC Symbol;Acc:HGNC:49678]	lncRNA		LINC01226
ENSG00000226166	ENSG00000226166	ribosomal protein L23a (RPL23A) pseudogene	processed_pseudogene		ENSG00000226166
UBE4B	ENSG00000130939	ubiquitination factor E4B [Source:HGNC Symbol;Acc:HGNC:12500]	protein_coding		UBE4B
PPP1R11P1	ENSG00000236216	protein phosphatase 1 regulatory inhibitor subunit 11 pseudogene 1 [Source:HGNC Symbol;Acc:HGNC:16326]	processed_pseudogene		PPP1R11P1
TMEM51-AS1	ENSG00000175147	TMEM51 antisense RNA 1 [Source:HGNC Symbol;Acc:HGNC:26301]	lncRNA		TMEM51-AS1
ENSG00000236266	ENSG00000236266	novel transcript	lncRNA		ENSG00000236266
PLA2G5	ENSG00000127472	phospholipase A2 group V [Source:HGNC Symbol;Acc:HGNC:9038]	protein_coding	Familial benign flecked retina	PLA2G5
PRAMEF30P	ENSG00000231103	PRAME family member 30, pseudogene [Source:HGNC Symbol;Acc:HGNC:51892]	unprocessed_pseudogene		PRAMEF30P
PTPRU	ENSG00000060656	protein tyrosine phosphatase receptor type U [Source:HGNC Symbol;Acc:HGNC:9683]	protein_coding		PTPRU
ZMYM6	ENSG00000163867	zinc finger MYM-type containing 6 [Source:HGNC Symbol;Acc:HGNC:13050]	protein_coding	Intellectual disability	ZMYM6
ENSG00000232768	ENSG00000232768	ribosomal protein S29 (RPS29) pseudogene	processed_pseudogene		ENSG00000232768
FTLP18	ENSG00000230214	ferritin light chain pseudogene 18 [Source:HGNC Symbol;Acc:HGNC:37968]	processed_pseudogene		FTLP18
GJB5	ENSG00000189280	gap junction protein beta 5 [Source:HGNC Symbol;Acc:HGNC:4287]	protein_coding		GJB5
AGO4	ENSG00000134698	argonaute RISC component 4 [Source:HGNC Symbol;Acc:HGNC:18424]	protein_coding		AGO4
CDCA8	ENSG00000134690	cell division cycle associated 8 [Source:HGNC Symbol;Acc:HGNC:14629]	protein_coding		CDCA8
ENSG00000272420	ENSG00000272420	novel transcript, sense intronic to MORN1	lncRNA		ENSG00000272420
GAPDHP20	ENSG00000224333	glyceraldehyde 3 phosphate dehydrogenase pseudogene 20 [Source:HGNC Symbol;Acc:HGNC:37772]	processed_pseudogene		GAPDHP20
CPLANE2	ENSG00000132881	ciliogenesis and planar polarity effector 2 [Source:HGNC Symbol;Acc:HGNC:28127]	protein_coding		CPLANE2
ZBTB8B	ENSG00000273274	zinc finger and BTB domain containing 8B [Source:HGNC Symbol;Acc:HGNC:37057]	protein_coding		ZBTB8B
RPL12P14	ENSG00000224321	ribosomal protein L12 pseudogene 14 [Source:HGNC Symbol;Acc:HGNC:36495]	processed_pseudogene		RPL12P14
RPL22	ENSG00000116251	ribosomal protein L22 [Source:HGNC Symbol;Acc:HGNC:10315]	protein_coding		RPL22
ENSG00000272510	ENSG00000272510	novel transcript, antisense to DNAJC16	lncRNA		ENSG00000272510
RNF207	ENSG00000158286	ring finger protein 207 [Source:HGNC Symbol;Acc:HGNC:32947]	protein_coding		RNF207
LINC02810	ENSG00000236648	long intergenic non-protein coding RNA 2810 [Source:HGNC Symbol;Acc:HGNC:54342]	lncRNA		LINC02810
FTH1P1	ENSG00000232273	ferritin heavy chain 1 pseudogene 1 [Source:HGNC Symbol;Acc:HGNC:3979]	processed_pseudogene		FTH1P1
PAX7	ENSG00000009709	paired box 7 [Source:HGNC Symbol;Acc:HGNC:8621]	protein_coding	Alveolar rhabdomyosarcoma	PAX7
TRIT1	ENSG00000043514	tRNA isopentenyltransferase 1 [Source:HGNC Symbol;Acc:HGNC:20286]	protein_coding	COMBINED OXIDATIVE PHOSPHORYLATION DEFICIENCY 35	TRIT1
CROCCP5	ENSG00000186543	CROCC pseudogene 5 [Source:HGNC Symbol;Acc:HGNC:43865]	unprocessed_pseudogene		CROCCP5
ENSG00000287396	ENSG00000287396	novel transcript	lncRNA		ENSG00000287396
MATN1	ENSG00000162510	matrilin 1 [Source:HGNC Symbol;Acc:HGNC:6907]	protein_coding		MATN1
TAS1R2	ENSG00000179002	taste 1 receptor member 2 [Source:HGNC Symbol;Acc:HGNC:14905]	protein_coding		TAS1R2
ENSG00000223589	ENSG00000223589	FK506 binding protein 3, 25kDa (FKBP3) pseudogene	processed_pseudogene		ENSG00000223589
AADACL3	ENSG00000188984	arylacetamide deacetylase like 3 [Source:HGNC Symbol;Acc:HGNC:32037]	protein_coding		AADACL3
LRRC37A12P	ENSG00000229259	leucine rich repeat containing 37 member A12, pseudogene [Source:HGNC Symbol;Acc:HGNC:43816]	unprocessed_pseudogene		LRRC37A12P
ENSG00000270171	ENSG00000270171	novel transcript	lncRNA		ENSG00000270171
EXTL1	ENSG00000158008	exostosin like glycosyltransferase 1 [Source:HGNC Symbol;Acc:HGNC:3515]	protein_coding		EXTL1
WBP1LP7	ENSG00000269732	WBP1L pseudogene 7 [Source:HGNC Symbol;Acc:HGNC:43955]	processed_pseudogene		WBP1LP7
CASZ1	ENSG00000130940	castor zinc finger 1 [Source:HGNC Symbol;Acc:HGNC:26002]	protein_coding		CASZ1
AGMAT	ENSG00000116771	agmatinase [Source:HGNC Symbol;Acc:HGNC:18407]	protein_coding		AGMAT
ENSG00000237301	ENSG00000237301	novel transcript	lncRNA		ENSG00000237301
FAAP20	ENSG00000162585	FA core complex associated protein 20 [Source:HGNC Symbol;Acc:HGNC:26428]	protein_coding		FAAP20
DNALI1	ENSG00000163879	dynein axonemal light intermediate chain 1 [Source:HGNC Symbol;Acc:HGNC:14353]	protein_coding		DNALI1
ENSG00000227527	ENSG00000227527	novel transcript	lncRNA		ENSG00000227527
PDE4DIPP10	ENSG00000228823	PDE4DIP pseudogene 10 [Source:HGNC Symbol;Acc:HGNC:55101]	unprocessed_pseudogene		PDE4DIPP10
SCMH1	ENSG00000010803	Scm polycomb group protein homolog 1 [Source:HGNC Symbol;Acc:HGNC:19003]	protein_coding		SCMH1
IFFO2	ENSG00000169991	intermediate filament family orphan 2 [Source:HGNC Symbol;Acc:HGNC:27006]	protein_coding		IFFO2
RRAGC	ENSG00000116954	Ras related GTP binding C [Source:HGNC Symbol;Acc:HGNC:19902]	protein_coding		RRAGC
SPCS2P4	ENSG00000228589	signal peptidase complex subunit 2 pseudogene 4 [Source:HGNC Symbol;Acc:HGNC:45237]	processed_pseudogene		SPCS2P4
GRIK3	ENSG00000163873	glutamate ionotropic receptor kainate type subunit 3 [Source:HGNC Symbol;Acc:HGNC:4581]	protein_coding		GRIK3
LINC02596	ENSG00000233431	long intergenic non-protein coding RNA 2596 [Source:HGNC Symbol;Acc:HGNC:53948]	lncRNA		LINC02596
PLA2G2D	ENSG00000117215	phospholipase A2 group IID [Source:HGNC Symbol;Acc:HGNC:9033]	protein_coding		PLA2G2D
YRDC	ENSG00000196449	yrdC N6-threonylcarbamoyltransferase domain containing [Source:HGNC Symbol;Acc:HGNC:28905]	protein_coding		YRDC
ENSG00000250575	ENSG00000250575	novel pseudogene	unprocessed_pseudogene		ENSG00000250575
PRAMEF33	ENSG00000237700	PRAME family member 33 [Source:HGNC Symbol;Acc:HGNC:49193]	protein_coding		PRAMEF33
FBXO2	ENSG00000116661	F-box protein 2 [Source:HGNC Symbol;Acc:HGNC:13581]	protein_coding		FBXO2
ENSG00000230163	ENSG00000230163	novel transcript	lncRNA		ENSG00000230163
HNRNPFP1	ENSG00000227538	heterogeneous nuclear ribonucleoprotein F pseudogene 1 [Source:HGNC Symbol;Acc:HGNC:48812]	processed_pseudogene		HNRNPFP1
ENSG00000232208	ENSG00000232208	zinc finger protein 271 (ZNF) pseudogene	processed_pseudogene		ENSG00000232208
SLC25A34	ENSG00000162461	solute carrier family 25 member 34 [Source:HGNC Symbol;Acc:HGNC:27653]	protein_coding		SLC25A34
CD24P1	ENSG00000236500	CD24 molecule pseudogene 1 [Source:HGNC Symbol;Acc:HGNC:1646]	processed_pseudogene		CD24P1
GUCA2B	ENSG00000044012	guanylate cyclase activator 2B [Source:HGNC Symbol;Acc:HGNC:4683]	protein_coding		GUCA2B
RCC2	ENSG00000179051	regulator of chromosome condensation 2 [Source:HGNC Symbol;Acc:HGNC:30297]	protein_coding		RCC2
HSPA5P1	ENSG00000215895	HSPA5 pseudogene 1 [Source:HGNC Symbol;Acc:HGNC:54532]	processed_pseudogene		HSPA5P1
ENSG00000231868	ENSG00000231868	novel transcript, antisense to ESPN	lncRNA		ENSG00000231868
ENSG00000284650	ENSG00000284650	novel transcript	lncRNA		ENSG00000284650
ENSG00000237329	ENSG00000237329	TAF9 RNA polymerase II, TATA box binding protein (TBP)-associated factor, 32kDa (TAF9) pseudogene	processed_pseudogene		ENSG00000237329
ENSG00000236948	ENSG00000236948	novel transcript	lncRNA		ENSG00000236948
ENSG00000270850	ENSG00000270850	golgi SNAP receptor complex member 2 (GOSR2) pseudogene	processed_pseudogene		ENSG00000270850
ENSG00000287510	ENSG00000287510	novel transcript, antisense to LAPTM5	lncRNA		ENSG00000287510
PSMB2	ENSG00000126067	proteasome 20S subunit beta 2 [Source:HGNC Symbol;Acc:HGNC:9539]	protein_coding		PSMB2
ENSG00000274944	ENSG00000274944	novel protein	protein_coding		ENSG00000274944
CASP9	ENSG00000132906	caspase 9 [Source:HGNC Symbol;Acc:HGNC:1511]	protein_coding		CASP9
DDI2	ENSG00000197312	DNA damage inducible 1 homolog 2 [Source:HGNC Symbol;Acc:HGNC:24578]	protein_coding		DDI2
ENSG00000284748	ENSG00000284748	novel transcript	lncRNA		ENSG00000284748
ENSG00000272078	ENSG00000272078	novel transcript, antisense to CASZ1	lncRNA		ENSG00000272078
UQCRH	ENSG00000173660	ubiquinol-cytochrome c reductase hinge protein [Source:HGNC Symbol;Acc:HGNC:12590]	protein_coding		UQCRH
MIR3659HG	ENSG00000224592	MIR3659 host gene [Source:HGNC Symbol;Acc:HGNC:54306]	lncRNA		MIR3659HG
ENSG00000233728	ENSG00000233728	novel transcript	lncRNA		ENSG00000233728
RPS29P6	ENSG00000230451	ribosomal protein S29 pseudogene 6 [Source:HGNC Symbol;Acc:HGNC:35718]	processed_pseudogene		RPS29P6
ENSG00000231606	ENSG00000231606	novel transcript	lncRNA		ENSG00000231606
SELENOWP1	ENSG00000215900	selenoprotein W pseudogene 1 [Source:HGNC Symbol;Acc:HGNC:10753]	processed_pseudogene		SELENOWP1
AGO1	ENSG00000092847	argonaute RISC component 1 [Source:HGNC Symbol;Acc:HGNC:3262]	protein_coding	AGO1-related developmental disorder monoallelic	AGO1
ENSG00000284632	ENSG00000284632	novel transcript	lncRNA		ENSG00000284632
PRAMEF7	ENSG00000204510	PRAME family member 7 [Source:HGNC Symbol;Acc:HGNC:28415]	protein_coding		PRAMEF7
GPR199P	ENSG00000241014	G protein-coupled receptor 199, pseudogene [Source:HGNC Symbol;Acc:HGNC:55170]	transcribed_unitary_pseudogene		GPR199P
THRAP3	ENSG00000054118	thyroid hormone receptor associated protein 3 [Source:HGNC Symbol;Acc:HGNC:22964]	protein_coding		THRAP3
ENSG00000254553	ENSG00000254553	novel transcript	protein_coding		ENSG00000254553
LINC01786	ENSG00000230415	long intergenic non-protein coding RNA 1786 [Source:HGNC Symbol;Acc:HGNC:52575]	lncRNA		LINC01786
RIMKLA	ENSG00000177181	ribosomal modification protein rimK like family member A [Source:HGNC Symbol;Acc:HGNC:28725]	protein_coding		RIMKLA
ENSG00000284653	ENSG00000284653	novel transcript	lncRNA		ENSG00000284653
ENSG00000237749	ENSG00000237749	ribosomal protein S27 (metallopanstimulin 1) (RPS27) pseudogene	processed_pseudogene		ENSG00000237749
LINC01398	ENSG00000224863	long intergenic non-protein coding RNA 1398 [Source:HGNC Symbol;Acc:HGNC:50678]	lncRNA		LINC01398
PADI6	ENSG00000276747	peptidyl arginine deiminase 6 [Source:HGNC Symbol;Acc:HGNC:20449]	protein_coding	PREIMPLANTATION EMBRYONIC LETHALITY 2	PADI6
ENSG00000284705	ENSG00000284705	novel transcript	lncRNA		ENSG00000284705
ENSG00000287828	ENSG00000287828	novel transcript, antisense to PRDM16	lncRNA		ENSG00000287828
ENSG00000228776	ENSG00000228776	ribosomal protein L21 (RPL21) pseudogene	processed_pseudogene		ENSG00000228776
ENSG00000236009	ENSG00000236009	novel transcript	lncRNA		ENSG00000236009
MIR34AHG	ENSG00000228526	MIR34A host gene [Source:HGNC Symbol;Acc:HGNC:51913]	lncRNA		MIR34AHG
PADI4	ENSG00000159339	peptidyl arginine deiminase 4 [Source:HGNC Symbol;Acc:HGNC:18368]	protein_coding		PADI4
LINC02811	ENSG00000284678	long intergenic non-protein coding RNA 2811 [Source:HGNC Symbol;Acc:HGNC:54343]	lncRNA		LINC02811
ENSG00000223814	ENSG00000223814	novel transcript	lncRNA		ENSG00000223814
C1orf122	ENSG00000197982	chromosome 1 open reading frame 122 [Source:HGNC Symbol;Acc:HGNC:24789]	protein_coding		C1orf122
HSPE1P24	ENSG00000225158	heat shock protein family E (Hsp10) member 1 pseudogene 24 [Source:HGNC Symbol;Acc:HGNC:49343]	processed_pseudogene		HSPE1P24
LINC01654	ENSG00000261781	long intergenic non-protein coding RNA 1654 [Source:HGNC Symbol;Acc:HGNC:52442]	lncRNA		LINC01654
EPHA10	ENSG00000183317	EPH receptor A10 [Source:HGNC Symbol;Acc:HGNC:19987]	protein_coding		EPHA10
PRAMEF31P	ENSG00000250894	PRAME family member 31, pseudogene [Source:HGNC Symbol;Acc:HGNC:51893]	unprocessed_pseudogene		PRAMEF31P
FHL3	ENSG00000183386	four and a half LIM domains 3 [Source:HGNC Symbol;Acc:HGNC:3704]	protein_coding		FHL3
ENSG00000284743	ENSG00000284743	novel transcript	lncRNA		ENSG00000284743
RHBDL2	ENSG00000158315	rhomboid like 2 [Source:HGNC Symbol;Acc:HGNC:16083]	protein_coding		RHBDL2
ENSG00000229213	ENSG00000229213	microtubule-actin crosslinking factor 1 (MACF1) pseudogene	unprocessed_pseudogene		ENSG00000229213
TMEM35B	ENSG00000243749	transmembrane protein 35B [Source:HGNC Symbol;Acc:HGNC:40021]	protein_coding		TMEM35B
INPP5B	ENSG00000204084	inositol polyphosphate-5-phosphatase B [Source:HGNC Symbol;Acc:HGNC:6077]	protein_coding		INPP5B
FAM183A	ENSG00000186973	family with sequence similarity 183 member A [Source:HGNC Symbol;Acc:HGNC:34347]	protein_coding		FAM183A
ENSG00000271806	ENSG00000271806	novel transcript, antisense PRKCZ	lncRNA		ENSG00000271806
ZMYM4	ENSG00000146463	zinc finger MYM-type containing 4 [Source:HGNC Symbol;Acc:HGNC:13055]	protein_coding		ZMYM4
ENSG00000279214	ENSG00000279214	TEC	TEC		ENSG00000279214
UTP11	ENSG00000183520	UTP11 small subunit processome component [Source:HGNC Symbol;Acc:HGNC:24329]	protein_coding		UTP11
CFAP97P1	ENSG00000271164	CFAP97 pseudogene 1 [Source:HGNC Symbol;Acc:HGNC:54528]	processed_pseudogene		CFAP97P1
USP48	ENSG00000090686	ubiquitin specific peptidase 48 [Source:HGNC Symbol;Acc:HGNC:18533]	protein_coding		USP48
ENSG00000271741	ENSG00000271741	novel transcript, ZMYM6-ZMYM6NB readthrough	protein_coding		ENSG00000271741
ACTN4P2	ENSG00000214141	actinin alpha 4 pseudogene 2 [Source:HGNC Symbol;Acc:HGNC:44032]	processed_pseudogene		ACTN4P2
C1orf216	ENSG00000142686	chromosome 1 open reading frame 216 [Source:HGNC Symbol;Acc:HGNC:26800]	protein_coding		C1orf216
SHMT1P1	ENSG00000224751	serine hydroxymethyltransferase 1 (soluble) pseudogene 1 [Source:HGNC Symbol;Acc:HGNC:10851]	processed_pseudogene		SHMT1P1
ENSG00000279096	ENSG00000279096	TEC	TEC		ENSG00000279096
ACTL8	ENSG00000117148	actin like 8 [Source:HGNC Symbol;Acc:HGNC:24018]	protein_coding		ACTL8
PHBP12	ENSG00000230585	prohibitin pseudogene 12 [Source:HGNC Symbol;Acc:HGNC:39291]	processed_pseudogene		PHBP12
RLF	ENSG00000117000	RLF zinc finger [Source:HGNC Symbol;Acc:HGNC:10025]	protein_coding		RLF
ENSG00000284989	ENSG00000284989	novel transcript	protein_coding		ENSG00000284989
CTNNBIP1	ENSG00000178585	catenin beta interacting protein 1 [Source:HGNC Symbol;Acc:HGNC:16913]	protein_coding		CTNNBIP1
ENSG00000231630	ENSG00000231630	novel transcript	lncRNA		ENSG00000231630
CLSPN	ENSG00000092853	claspin [Source:HGNC Symbol;Acc:HGNC:19715]	protein_coding		CLSPN
ENSG00000255811	ENSG00000255811	novel transcript, antisense to GJB4 and GJB3	lncRNA		ENSG00000255811
OXCT2	ENSG00000198754	3-oxoacid CoA-transferase 2 [Source:HGNC Symbol;Acc:HGNC:18606]	protein_coding		OXCT2
GNL2	ENSG00000134697	G protein nucleolar 2 [Source:HGNC Symbol;Acc:HGNC:29925]	protein_coding		GNL2
GJA4	ENSG00000187513	gap junction protein alpha 4 [Source:HGNC Symbol;Acc:HGNC:4278]	protein_coding		GJA4
TUBAP8	ENSG00000238145	tubulin alpha pseudogene 8 [Source:HGNC Symbol;Acc:HGNC:54875]	processed_pseudogene		TUBAP8
ENSG00000225142	ENSG00000225142	ribosomal protein L21 (RPL21) pseudogene	processed_pseudogene		ENSG00000225142
LINC02812	ENSG00000230138	long intergenic non-protein coding RNA 2812 [Source:HGNC Symbol;Acc:HGNC:54344]	lncRNA		LINC02812
ENSG00000223390	ENSG00000223390	novel transcript	lncRNA		ENSG00000223390
LINC02793	ENSG00000285823	long intergenic non-protein coding RNA 2793 [Source:HGNC Symbol;Acc:HGNC:54317]	lncRNA		LINC02793
ENSG00000284720	ENSG00000284720	novel transcript	lncRNA		ENSG00000284720
ENSG00000225028	ENSG00000225028	novel transcript	lncRNA		ENSG00000225028
FCF1P6	ENSG00000225671	FCF1 pseudogene 6 [Source:HGNC Symbol;Acc:HGNC:44618]	processed_pseudogene		FCF1P6
MORN1	ENSG00000116151	MORN repeat containing 1 [Source:HGNC Symbol;Acc:HGNC:25852]	protein_coding		MORN1
TUBBP10	ENSG00000226147	tubulin beta class I pseudogene 10 [Source:HGNC Symbol;Acc:HGNC:42344]	processed_pseudogene		TUBBP10
PRKCZ-AS1	ENSG00000182873	PRKCZ antisense RNA 1 [Source:HGNC Symbol;Acc:HGNC:40477]	lncRNA		PRKCZ-AS1
ENSG00000286518	ENSG00000286518	novel transcript, antisense to PRDM16	lncRNA		ENSG00000286518
ENSG00000178715	ENSG00000178715	ribosomal protein S16 (RPS16) pseudogene	processed_pseudogene		ENSG00000178715
TTC22	ENSG00000006555	tetratricopeptide repeat domain 22 [Source:HGNC Symbol;Acc:HGNC:26067]	protein_coding		TTC22
ENSG00000236111	ENSG00000236111	ribosomal protein L6 (RPL6) pseudogene	processed_pseudogene		ENSG00000236111
TIE1	ENSG00000066056	tyrosine kinase with immunoglobulin like and EGF like domains 1 [Source:HGNC Symbol;Acc:HGNC:11809]	protein_coding		TIE1
MYCBP	ENSG00000214114	MYC binding protein [Source:HGNC Symbol;Acc:HGNC:7554]	protein_coding		MYCBP
MICOS10	ENSG00000173436	mitochondrial contact site and cristae organizing system subunit 10 [Source:HGNC Symbol;Acc:HGNC:32068]	protein_coding		MICOS10
DLGAP3	ENSG00000116544	DLG associated protein 3 [Source:HGNC Symbol;Acc:HGNC:30368]	protein_coding		DLGAP3
GOT2P1	ENSG00000231900	GOT2 pseudogene 1 [Source:HGNC Symbol;Acc:HGNC:4434]	processed_pseudogene		GOT2P1
ENSG00000236723	ENSG00000236723	novel transcript, antisense to CPT2	lncRNA		ENSG00000236723
TMA16P2	ENSG00000232467	translation machinery associated 16 homolog pseudogene 2 [Source:HGNC Symbol;Acc:HGNC:43781]	processed_pseudogene		TMA16P2
RIMS3	ENSG00000117016	regulating synaptic membrane exocytosis 3 [Source:HGNC Symbol;Acc:HGNC:21292]	protein_coding		RIMS3
ECHDC2	ENSG00000121310	enoyl-CoA hydratase domain containing 2 [Source:HGNC Symbol;Acc:HGNC:23408]	protein_coding		ECHDC2
RAB3B	ENSG00000169213	RAB3B, member RAS oncogene family [Source:HGNC Symbol;Acc:HGNC:9778]	protein_coding		RAB3B
SMIM12	ENSG00000163866	small integral membrane protein 12 [Source:HGNC Symbol;Acc:HGNC:25154]	protein_coding		SMIM12
ENSG00000225779	ENSG00000225779	novel pseudogene	processed_pseudogene		ENSG00000225779
MYCL-AS1	ENSG00000236546	MYCL antisense RNA 1 [Source:HGNC Symbol;Acc:HGNC:40386]	lncRNA		MYCL-AS1
ENSG00000284601	ENSG00000284601	novel transcript	lncRNA		ENSG00000284601
TNFRSF9	ENSG00000049249	TNF receptor superfamily member 9 [Source:HGNC Symbol;Acc:HGNC:11924]	protein_coding		TNFRSF9
MRPS6P2	ENSG00000237130	mitochondrial ribosomal protein S6 pseudogene 2 [Source:HGNC Symbol;Acc:HGNC:29781]	processed_pseudogene		MRPS6P2
MYCL	ENSG00000116990	MYCL proto-oncogene, bHLH transcription factor [Source:HGNC Symbol;Acc:HGNC:7555]	protein_coding		MYCL
TMEM61	ENSG00000143001	transmembrane protein 61 [Source:HGNC Symbol;Acc:HGNC:27296]	protein_coding		TMEM61
RPL23AP19	ENSG00000229716	ribosomal protein L23a pseudogene 19 [Source:HGNC Symbol;Acc:HGNC:36708]	processed_pseudogene		RPL23AP19
LINC02794	ENSG00000226133	long intergenic non-protein coding RNA 2794 [Source:HGNC Symbol;Acc:HGNC:54318]	lncRNA		LINC02794
ENSG00000227416	ENSG00000227416	novel pseudogene	processed_pseudogene		ENSG00000227416
ENSG00000232335	ENSG00000232335	novel transcript	lncRNA		ENSG00000232335
ENSG00000260971	ENSG00000260971	novel transcript	lncRNA		ENSG00000260971
CYP4A26P	ENSG00000259832	cytochrome P450 family 4 subfamily A member 26, pseudogene [Source:HGNC Symbol;Acc:HGNC:39980]	unprocessed_pseudogene		CYP4A26P
LINC02808	ENSG00000284696	long intergenic non-protein coding RNA 2808 [Source:HGNC Symbol;Acc:HGNC:54340]	lncRNA		LINC02808
LINC02778	ENSG00000238242	long intergenic non-protein coding RNA 2778 [Source:HGNC Symbol;Acc:HGNC:54298]	lncRNA		LINC02778
ENSG00000285839	ENSG00000285839	novel transcript	protein_coding		ENSG00000285839
LINC01343	ENSG00000237290	long intergenic non-protein coding RNA 1343 [Source:HGNC Symbol;Acc:HGNC:50553]	lncRNA		LINC01343
ENSG00000232762	ENSG00000232762	novel transcript	lncRNA		ENSG00000232762
ERI3	ENSG00000117419	ERI1 exoribonuclease family member 3 [Source:HGNC Symbol;Acc:HGNC:17276]	protein_coding		ERI3
CZIB	ENSG00000162384	CXXC motif containing zinc binding protein [Source:HGNC Symbol;Acc:HGNC:26059]	protein_coding		CZIB
FAM151A	ENSG00000162391	family with sequence similarity 151 member A [Source:HGNC Symbol;Acc:HGNC:25032]	protein_coding		FAM151A
PODN	ENSG00000174348	podocan [Source:HGNC Symbol;Acc:HGNC:23174]	protein_coding		PODN
CYP4Z2P	ENSG00000154198	cytochrome P450 family 4 subfamily Z member 2, pseudogene [Source:HGNC Symbol;Acc:HGNC:24426]	transcribed_unprocessed_pseudogene		CYP4Z2P
OSBPL9	ENSG00000117859	oxysterol binding protein like 9 [Source:HGNC Symbol;Acc:HGNC:16386]	protein_coding		OSBPL9
PHBP3	ENSG00000228121	prohibitin pseudogene 3 [Source:HGNC Symbol;Acc:HGNC:8915]	processed_pseudogene		PHBP3
C1orf210	ENSG00000253313	chromosome 1 open reading frame 210 [Source:HGNC Symbol;Acc:HGNC:28755]	protein_coding		C1orf210
PARS2	ENSG00000162396	prolyl-tRNA synthetase 2, mitochondrial [Source:HGNC Symbol;Acc:HGNC:30563]	protein_coding	Non-specific early-onset epileptic encephalopathy	PARS2
ZYG11A	ENSG00000203995	zyg-11 family member A, cell cycle regulator [Source:HGNC Symbol;Acc:HGNC:32058]	protein_coding		ZYG11A
CALR4P	ENSG00000227742	calreticulin 4, pseudogene [Source:HGNC Symbol;Acc:HGNC:35456]	transcribed_unitary_pseudogene		CALR4P
ENSG00000284686	ENSG00000284686	novel transcript	protein_coding		ENSG00000284686
ZYG11B	ENSG00000162378	zyg-11 family member B, cell cycle regulator [Source:HGNC Symbol;Acc:HGNC:25820]	protein_coding		ZYG11B
LINC01755	ENSG00000233079	long intergenic non-protein coding RNA 1755 [Source:HGNC Symbol;Acc:HGNC:52543]	lncRNA		LINC01755
NFIA	ENSG00000162599	nuclear factor I A [Source:HGNC Symbol;Acc:HGNC:7784]	protein_coding	1p31p32 microdeletion syndrome	NFIA
CZIB-DT	ENSG00000259818	CZIB divergent transcript [Source:HGNC Symbol;Acc:HGNC:55408]	lncRNA		CZIB-DT
ST3GAL3-AS1	ENSG00000229444	ST3GAL3 antisense RNA 1 [Source:HGNC Symbol;Acc:HGNC:40529]	lncRNA		ST3GAL3-AS1
L1TD1	ENSG00000240563	LINE1 type transposase domain containing 1 [Source:HGNC Symbol;Acc:HGNC:25595]	protein_coding		L1TD1
ENSG00000234318	ENSG00000234318	novel transcript	lncRNA		ENSG00000234318
ENSG00000284773	ENSG00000284773	novel protein	protein_coding		ENSG00000284773
ENSG00000234481	ENSG00000234481	novel transcript	lncRNA		ENSG00000234481
TXNDC12	ENSG00000117862	thioredoxin domain containing 12 [Source:HGNC Symbol;Acc:HGNC:24626]	protein_coding		TXNDC12
ALPL	ENSG00000162551	alkaline phosphatase, biomineralization associated [Source:HGNC Symbol;Acc:HGNC:438]	protein_coding	Adult hypophosphatasia	ALPL
ENSG00000235612	ENSG00000235612	novel transcript	lncRNA		ENSG00000235612
TXNDC12-AS1	ENSG00000228369	TXNDC12 antisense RNA 1 [Source:HGNC Symbol;Acc:HGNC:30008]	lncRNA		TXNDC12-AS1
SF3A3	ENSG00000183431	splicing factor 3a subunit 3 [Source:HGNC Symbol;Acc:HGNC:10767]	protein_coding		SF3A3
ENSG00000227485	ENSG00000227485	novel transcript	lncRNA		ENSG00000227485
FGGY-DT	ENSG00000224609	FGGY divergent transcript [Source:HGNC Symbol;Acc:HGNC:55265]	lncRNA		FGGY-DT
ENSG00000235545	ENSG00000235545	novel transcript	lncRNA		ENSG00000235545
LAMTOR5P1	ENSG00000236646	late endosomal/lysosomal adaptor, MAPK and MTOR activator 5 pseudogene 1 [Source:HGNC Symbol;Acc:HGNC:31854]	processed_pseudogene		LAMTOR5P1
PCSK9	ENSG00000169174	proprotein convertase subtilisin/kexin type 9 [Source:HGNC Symbol;Acc:HGNC:20001]	protein_coding	Homozygous familial hypercholesterolemia	PCSK9
MTCO2P34	ENSG00000232198	MT-CO2 pseudogene 34 [Source:HGNC Symbol;Acc:HGNC:52316]	processed_pseudogene		MTCO2P34
RPS29P7	ENSG00000231622	ribosomal protein S29 pseudogene 7 [Source:HGNC Symbol;Acc:HGNC:36594]	processed_pseudogene		RPS29P7
LINC01685	ENSG00000238063	long intergenic non-protein coding RNA 1685 [Source:HGNC Symbol;Acc:HGNC:52473]	lncRNA		LINC01685
ENSG00000235804	ENSG00000235804	ribosomal protein S24 (RPS24) pseudogene	processed_pseudogene		ENSG00000235804
PIGQP1	ENSG00000227104	phosphatidylinositol glycan anchor biosynthesis class Q pseudogene 1 [Source:HGNC Symbol;Acc:HGNC:45157]	transcribed_unprocessed_pseudogene		PIGQP1
TTC4	ENSG00000243725	tetratricopeptide repeat domain 4 [Source:HGNC Symbol;Acc:HGNC:12394]	protein_coding		TTC4
BMP8B	ENSG00000116985	bone morphogenetic protein 8b [Source:HGNC Symbol;Acc:HGNC:1075]	protein_coding		BMP8B
KLF17	ENSG00000171872	Kruppel like factor 17 [Source:HGNC Symbol;Acc:HGNC:18830]	protein_coding		KLF17
PLPP3	ENSG00000162407	phospholipid phosphatase 3 [Source:HGNC Symbol;Acc:HGNC:9229]	protein_coding		PLPP3
ENSG00000285079	ENSG00000285079	novel transcript	lncRNA		ENSG00000285079
RSPO1	ENSG00000169218	R-spondin 1 [Source:HGNC Symbol;Acc:HGNC:21679]	protein_coding	Palmoplantar keratoderma-XX sex reversal-predisposition to squamous cell carcinoma syndrome	RSPO1
SNIP1	ENSG00000163877	Smad nuclear interacting protein 1 [Source:HGNC Symbol;Acc:HGNC:30587]	protein_coding	Psychomotor retardation epilepsy and craniofacial dysmorphism	SNIP1
RPS13P2	ENSG00000228929	ribosomal protein S13 pseudogene 2 [Source:HGNC Symbol;Acc:HGNC:36364]	processed_pseudogene		RPS13P2
ENSG00000224570	ENSG00000224570	UDP-N-acetyl-alpha-D-galactosamine:polypeptide N-acetylgalactosaminyltransferase 11 (GalNAc-T11) (GALNT11) pseudogene	processed_pseudogene		ENSG00000224570
RPL23AP85	ENSG00000224980	ribosomal protein L23a pseudogene 85 [Source:HGNC Symbol;Acc:HGNC:51576]	processed_pseudogene		RPL23AP85
SLC2A3P2	ENSG00000185031	solute carrier family 2 member 3 pseudogene 2 [Source:HGNC Symbol;Acc:HGNC:31074]	processed_pseudogene		SLC2A3P2
ENSG00000278967	ENSG00000278967	novel transcript	TEC		ENSG00000278967
CPT2	ENSG00000157184	carnitine palmitoyltransferase 2 [Source:HGNC Symbol;Acc:HGNC:2330]	protein_coding	Acute necrotizing encephalopathy of childhood	CPT2
ENSG00000272491	ENSG00000272491	novel transcript, antisense to SLC5A9	lncRNA		ENSG00000272491
FOXJ3	ENSG00000198815	forkhead box J3 [Source:HGNC Symbol;Acc:HGNC:29178]	protein_coding		FOXJ3
TUT4	ENSG00000134744	terminal uridylyl transferase 4 [Source:HGNC Symbol;Acc:HGNC:28981]	protein_coding		TUT4
RAVER2	ENSG00000162437	ribonucleoprotein, PTB binding 2 [Source:HGNC Symbol;Acc:HGNC:25577]	protein_coding		RAVER2
GTF2F2P2	ENSG00000233910	general transcription factor IIF subunit 2 pseudogene 2 [Source:HGNC Symbol;Acc:HGNC:39092]	processed_pseudogene		GTF2F2P2
ENSG00000287703	ENSG00000287703	novel transcript	lncRNA		ENSG00000287703
KLF18	ENSG00000283039	Kruppel like factor 18 [Source:HGNC Symbol;Acc:HGNC:51793]	protein_coding		KLF18
ENSG00000229032	ENSG00000229032	40s ribosomal protein S26 (RPS26) pseudogene	processed_pseudogene		ENSG00000229032
ENSG00000229294	ENSG00000229294	novel transcript	lncRNA		ENSG00000229294
TACSTD2	ENSG00000184292	tumor associated calcium signal transducer 2 [Source:HGNC Symbol;Acc:HGNC:11530]	protein_coding	GELATINOUS DROP-LIKE CORNEAL DYSTROPHY	TACSTD2
FOXD3	ENSG00000187140	forkhead box D3 [Source:HGNC Symbol;Acc:HGNC:3804]	protein_coding	NON RARE IN EUROPE: Vitiligo	FOXD3
ENSG00000226754	ENSG00000226754	novel transcript, antisense to MAGOH	lncRNA		ENSG00000226754
ENSG00000232993	ENSG00000232993	novel transcript	lncRNA		ENSG00000232993
RPS15AP7	ENSG00000234088	ribosomal protein S15a pseudogene 7 [Source:HGNC Symbol;Acc:HGNC:35648]	processed_pseudogene		RPS15AP7
GAPDHP51	ENSG00000236973	glyceraldehyde 3 phosphate dehydrogenase pseudogene 51 [Source:HGNC Symbol;Acc:HGNC:38557]	processed_pseudogene		GAPDHP51
LINC01738	ENSG00000227947	long intergenic non-protein coding RNA 1738 [Source:HGNC Symbol;Acc:HGNC:52526]	lncRNA		LINC01738
ENSG00000277397	ENSG00000277397	carnitine palmitoyltransferase 2 (CPT2) pseudogene	unprocessed_pseudogene		ENSG00000277397
PATJ-DT	ENSG00000271200	PATJ divergent transcript [Source:HGNC Symbol;Acc:HGNC:55256]	lncRNA		PATJ-DT
LINC02791	ENSG00000235446	long intergenic non-protein coding RNA 2791 [Source:HGNC Symbol;Acc:HGNC:54315]	lncRNA		LINC02791
CYP4A43P	ENSG00000261196	cytochrome P450 family 4 subfamily A member 43, pseudogene [Source:HGNC Symbol;Acc:HGNC:42417]	unprocessed_pseudogene		CYP4A43P
LINC00466	ENSG00000224209	long intergenic non-protein coding RNA 466 [Source:HGNC Symbol;Acc:HGNC:27294]	lncRNA		LINC00466
NFIA-AS1	ENSG00000237853	NFIA antisense RNA 1 [Source:HGNC Symbol;Acc:HGNC:40402]	lncRNA		NFIA-AS1
MAGOH	ENSG00000162385	mago homolog, exon junction complex subunit [Source:HGNC Symbol;Acc:HGNC:6815]	protein_coding		MAGOH
ENSG00000231413	ENSG00000231413	novel transcript	lncRNA		ENSG00000231413
DEPDC1-AS1	ENSG00000234264	DEPDC1 antisense RNA 1 [Source:HGNC Symbol;Acc:HGNC:50592]	lncRNA		DEPDC1-AS1
ENSG00000242391	ENSG00000242391	novel transcript, antisense to ZYG11A	lncRNA		ENSG00000242391
LINC01707	ENSG00000223883	long intergenic non-protein coding RNA 1707 [Source:HGNC Symbol;Acc:HGNC:52495]	lncRNA		LINC01707
ENSG00000284808	ENSG00000284808	novel transcript	lncRNA		ENSG00000284808
SKINT1L	ENSG00000242267	Skint1 like (pseudogene) [Source:HGNC Symbol;Acc:HGNC:33993]	transcribed_unprocessed_pseudogene		SKINT1L
ENSG00000237227	ENSG00000237227	ribosomal protein L36 (RPL36) pseudogene	processed_pseudogene		ENSG00000237227
ENSG00000275350	ENSG00000275350	tubulin, beta 3 class III (TUBB3) pseudogene	processed_pseudogene		ENSG00000275350
DLEU2L	ENSG00000116652	deleted in lymphocytic leukemia 2 like [Source:HGNC Symbol;Acc:HGNC:13225]	lncRNA		DLEU2L
ENSG00000203605	ENSG00000203605	novel transcript	lncRNA		ENSG00000203605
CDKN2C	ENSG00000123080	cyclin dependent kinase inhibitor 2C [Source:HGNC Symbol;Acc:HGNC:1789]	protein_coding	Multiple endocrine neoplasia type 1	CDKN2C
ENSG00000285778	ENSG00000285778	novel transcript	lncRNA		ENSG00000285778
CAPZB	ENSG00000077549	capping actin protein of muscle Z-line subunit beta [Source:HGNC Symbol;Acc:HGNC:1491]	protein_coding		CAPZB
ENSG00000233407	ENSG00000233407	novel transcript	lncRNA		ENSG00000233407
LINC01771	ENSG00000225675	long intergenic non-protein coding RNA 1771 [Source:HGNC Symbol;Acc:HGNC:52561]	lncRNA		LINC01771
ELOCP18	ENSG00000237622	elongin C pseudogene 18 [Source:HGNC Symbol;Acc:HGNC:38154]	processed_pseudogene		ELOCP18
C1orf87	ENSG00000162598	chromosome 1 open reading frame 87 [Source:HGNC Symbol;Acc:HGNC:28547]	protein_coding		C1orf87
ENSG00000280317	ENSG00000280317	TEC	TEC		ENSG00000280317
ZSWIM5	ENSG00000162415	zinc finger SWIM-type containing 5 [Source:HGNC Symbol;Acc:HGNC:29299]	protein_coding		ZSWIM5
OMA1	ENSG00000162600	OMA1 zinc metallopeptidase [Source:HGNC Symbol;Acc:HGNC:29661]	protein_coding		OMA1
SLC35D1	ENSG00000116704	solute carrier family 35 member D1 [Source:HGNC Symbol;Acc:HGNC:20800]	protein_coding	SCHNECKENBECKEN DYSPLASIA	SLC35D1
ENSG00000261213	ENSG00000261213	novel transcript	lncRNA		ENSG00000261213
HIGD1AP11	ENSG00000227644	HIG1 hypoxia inducible domain family member 1A pseudogene 11 [Source:HGNC Symbol;Acc:HGNC:43006]	processed_pseudogene		HIGD1AP11
LRP8	ENSG00000157193	LDL receptor related protein 8 [Source:HGNC Symbol;Acc:HGNC:6700]	protein_coding	MYOCARDIAL INFARCTION SUSCEPTIBILITY TO MYOCARDIAL INFARCTION SUSCEPTIBILITY TO 1 INCLUDED	LRP8
TCEANC2	ENSG00000116205	transcription elongation factor A N-terminal and central domain containing 2 [Source:HGNC Symbol;Acc:HGNC:26494]	protein_coding		TCEANC2
KTI12	ENSG00000198841	KTI12 chromatin associated homolog [Source:HGNC Symbol;Acc:HGNC:25160]	protein_coding		KTI12
LRRC42	ENSG00000116212	leucine rich repeat containing 42 [Source:HGNC Symbol;Acc:HGNC:28792]	protein_coding		LRRC42
PIGPP2	ENSG00000234204	phosphatidylinositol glycan anchor biosynthesis class P pseudogene 2 [Source:HGNC Symbol;Acc:HGNC:45154]	processed_pseudogene		PIGPP2
ENSG00000224127	ENSG00000224127	novel transcript, antisense to LHX8	lncRNA		ENSG00000224127
ENSG00000233099	ENSG00000233099	novel transcript	lncRNA		ENSG00000233099
GDI2P2	ENSG00000233994	GDP dissociation inhibitor 2 pseudogene 2 [Source:HGNC Symbol;Acc:HGNC:37976]	processed_pseudogene		GDI2P2
CYP46A4P	ENSG00000237180	cytochrome P450 family 46 subfamily A member 4, pseudogene [Source:HGNC Symbol;Acc:HGNC:42349]	processed_pseudogene		CYP46A4P
ENSG00000213561	ENSG00000213561	Nit protein 2 (NIT2) pseudogene	processed_pseudogene		ENSG00000213561
MRPS21P1	ENSG00000234496	mitochondrial ribosomal protein S21 pseudogene 1 [Source:HGNC Symbol;Acc:HGNC:29748]	processed_pseudogene		MRPS21P1
LINC01360	ENSG00000233973	long intergenic non-protein coding RNA 1360 [Source:HGNC Symbol;Acc:HGNC:50593]	lncRNA		LINC01360
LINC02567	ENSG00000237552	long intergenic non-protein coding RNA 2567 [Source:HGNC Symbol;Acc:HGNC:53609]	lncRNA		LINC02567
KANK4	ENSG00000132854	KN motif and ankyrin repeat domains 4 [Source:HGNC Symbol;Acc:HGNC:27263]	protein_coding		KANK4
ENSG00000227556	ENSG00000227556	pseudogene fragment similar to putative dimethyladenosine transferase (HSA9761)	unprocessed_pseudogene		ENSG00000227556
DNAJB4	ENSG00000162616	DnaJ heat shock protein family (Hsp40) member B4 [Source:HGNC Symbol;Acc:HGNC:14886]	protein_coding		DNAJB4
ENSG00000271355	ENSG00000271355	myotubularin related protein 14 (MTMR14) pseudogene	processed_pseudogene		ENSG00000271355
USP1	ENSG00000162607	ubiquitin specific peptidase 1 [Source:HGNC Symbol;Acc:HGNC:12607]	protein_coding		USP1
ERI3-IT1	ENSG00000233602	ERI3 intronic transcript 1 [Source:HGNC Symbol;Acc:HGNC:41431]	lncRNA		ERI3-IT1
ENSG00000233271	ENSG00000233271	novel transcript	lncRNA		ENSG00000233271
ENSG00000285954	ENSG00000285954	novel transcript	lncRNA		ENSG00000285954
RNFT1P2	ENSG00000233333	ring finger protein, transmembrane 1 pseudogene 2 [Source:HGNC Symbol;Acc:HGNC:44388]	processed_pseudogene		RNFT1P2
AK5	ENSG00000154027	adenylate kinase 5 [Source:HGNC Symbol;Acc:HGNC:365]	protein_coding		AK5
ENSG00000234108	ENSG00000234108	cytochrome c oxidase subunit V1a polypeptide 1 (COX6A1) pseudogene	processed_pseudogene		ENSG00000234108
ADH5P2	ENSG00000232676	ADH5 pseudogene 2 [Source:HGNC Symbol;Acc:HGNC:22976]	processed_pseudogene		ADH5P2
TXNP2	ENSG00000225167	thioredoxin pseudogene 2 [Source:HGNC Symbol;Acc:HGNC:49482]	processed_pseudogene		TXNP2
SPATA6	ENSG00000132122	spermatogenesis associated 6 [Source:HGNC Symbol;Acc:HGNC:18309]	protein_coding		SPATA6
ENSG00000213579	ENSG00000213579	ribosomal protein L29 (RPL29) pseudogene	processed_pseudogene		ENSG00000213579
GIPC2	ENSG00000137960	GIPC PDZ domain containing family member 2 [Source:HGNC Symbol;Acc:HGNC:18177]	protein_coding		GIPC2
ENSG00000237852	ENSG00000237852	novel transcript	lncRNA		ENSG00000237852
RPE65	ENSG00000116745	retinoid isomerohydrolase RPE65 [Source:HGNC Symbol;Acc:HGNC:10294]	protein_coding	Leber congenital amaurosis	RPE65
ANGPTL3	ENSG00000132855	angiopoietin like 3 [Source:HGNC Symbol;Acc:HGNC:491]	protein_coding	NON RARE IN EUROPE: Familial hypobetalipoproteinemia	ANGPTL3
ENSG00000285407	ENSG00000285407	novel transcript	lncRNA		ENSG00000285407
ENSG00000272506	ENSG00000272506	novel transcript	lncRNA		ENSG00000272506
GNG12	ENSG00000172380	G protein subunit gamma 12 [Source:HGNC Symbol;Acc:HGNC:19663]	protein_coding		GNG12
ENSG00000286429	ENSG00000286429	novel transcript, antisense to ITGB3BP	lncRNA		ENSG00000286429
ENSG00000272855	ENSG00000272855	novel transcript	lncRNA		ENSG00000272855
ENSG00000270549	ENSG00000270549	ubiquitin A-52 residue ribosomal protein fusion product 1 (UBA52) pseudogene	processed_pseudogene		ENSG00000270549
ENSG00000237163	ENSG00000237163	novel pseudogene	processed_pseudogene		ENSG00000237163
KRT8P21	ENSG00000229636	keratin 8 pseudogene 21 [Source:HGNC Symbol;Acc:HGNC:33373]	processed_pseudogene		KRT8P21
DNAJC6	ENSG00000116675	DnaJ heat shock protein family (Hsp40) member C6 [Source:HGNC Symbol;Acc:HGNC:15469]	protein_coding	Atypical juvenile parkinsonism	DNAJC6
ENSG00000224149	ENSG00000224149	novel transcript, antisense to LHX8	lncRNA		ENSG00000224149
AK4	ENSG00000162433	adenylate kinase 4 [Source:HGNC Symbol;Acc:HGNC:363]	protein_coding		AK4
LEPROT	ENSG00000213625	leptin receptor overlapping transcript [Source:HGNC Symbol;Acc:HGNC:29477]	protein_coding		LEPROT
RPL31P12	ENSG00000227207	ribosomal protein L31 pseudogene 12 [Source:HGNC Symbol;Acc:HGNC:35546]	processed_pseudogene		RPL31P12
LINC02796	ENSG00000227016	long intergenic non-protein coding RNA 2796 [Source:HGNC Symbol;Acc:HGNC:27918]	lncRNA		LINC02796
NDUFS5P3	ENSG00000233664	NADH:ubiquinone oxidoreductase subunit S5 pseudogene 3 [Source:HGNC Symbol;Acc:HGNC:44041]	processed_pseudogene		NDUFS5P3
NFIA-AS2	ENSG00000237928	NFIA antisense RNA 2 [Source:HGNC Symbol;Acc:HGNC:40401]	lncRNA		NFIA-AS2
CACHD1	ENSG00000158966	cache domain containing 1 [Source:HGNC Symbol;Acc:HGNC:29314]	protein_coding		CACHD1
ENSG00000213703	ENSG00000213703	ribosomal protein L13a (RPL13A) pseudogene	processed_pseudogene		ENSG00000213703
EFCAB7	ENSG00000203965	EF-hand calcium binding domain 7 [Source:HGNC Symbol;Acc:HGNC:29379]	protein_coding		EFCAB7
LINC02238	ENSG00000223479	long intergenic non-protein coding RNA 2238 [Source:HGNC Symbol;Acc:HGNC:53116]	lncRNA		LINC02238
ENSG00000233674	ENSG00000233674	SMT3 suppressor of mif two 3 (yeast) family pseudogene	processed_pseudogene		ENSG00000233674
MCOLN2	ENSG00000153898	mucolipin TRP cation channel 2 [Source:HGNC Symbol;Acc:HGNC:13357]	protein_coding		MCOLN2
ENSG00000233290	ENSG00000233290	novel transcript	lncRNA		ENSG00000233290
ST6GALNAC5	ENSG00000117069	ST6 N-acetylgalactosaminide alpha-2,6-sialyltransferase 5 [Source:HGNC Symbol;Acc:HGNC:19342]	protein_coding		ST6GALNAC5
ENSG00000229943	ENSG00000229943	novel transcript	lncRNA		ENSG00000229943
ENSG00000286918	ENSG00000286918	novel transcript, antisense to OMA1	lncRNA		ENSG00000286918
ENSG00000228734	ENSG00000228734	novel transcript	lncRNA		ENSG00000228734
ATG4C	ENSG00000125703	autophagy related 4C cysteine peptidase [Source:HGNC Symbol;Acc:HGNC:16040]	protein_coding		ATG4C
ENSG00000285041	ENSG00000285041	novel transcript	lncRNA		ENSG00000285041
ENSG00000185839	ENSG00000185839	adenylate kinase 2 (AK2) pseudogene	processed_pseudogene		ENSG00000185839
LINC02797	ENSG00000285808	long intergenic non-protein coding RNA 2797 [Source:HGNC Symbol;Acc:HGNC:54320]	lncRNA		LINC02797
ENSG00000275678	ENSG00000275678	novel transcript, sense intronic to C1orf141	lncRNA		ENSG00000275678
ENSG00000229440	ENSG00000229440	pseudogene similar to part of BET1 homolog (S. cerevisiae) (BET1)	processed_pseudogene		ENSG00000229440
COX6CP13	ENSG00000234144	cytochrome c oxidase subunit 6C pseudogene 13 [Source:HGNC Symbol;Acc:HGNC:49365]	processed_pseudogene		COX6CP13
LINC01359	ENSG00000226891	long intergenic non-protein coding RNA 1359 [Source:HGNC Symbol;Acc:HGNC:50591]	lncRNA		LINC01359
TXN2P1	ENSG00000213540	TXN2 pseudogene 1 [Source:HGNC Symbol;Acc:HGNC:54554]	processed_pseudogene		TXN2P1
ENSG00000277670	ENSG00000277670	succinate-CoA ligase, ADP-forming, beta subunit (SUCLA2) pseudogene	unprocessed_pseudogene		ENSG00000277670
PDE4B-AS1	ENSG00000227466	PDE4B antisense RNA 1 [Source:HGNC Symbol;Acc:HGNC:40437]	lncRNA		PDE4B-AS1
ASB17	ENSG00000154007	ankyrin repeat and SOCS box containing 17 [Source:HGNC Symbol;Acc:HGNC:19769]	protein_coding		ASB17
COX6B1P7	ENSG00000225242	cytochrome c oxidase subunit 6B1 pseudogene 7 [Source:HGNC Symbol;Acc:HGNC:37677]	processed_pseudogene		COX6B1P7
ENSG00000230498	ENSG00000230498	novel transcript	lncRNA		ENSG00000230498
RPL21P24	ENSG00000229554	ribosomal protein L21 pseudogene 24 [Source:HGNC Symbol;Acc:HGNC:35702]	processed_pseudogene		RPL21P24
ENSG00000285782	ENSG00000285782	novel transcript	lncRNA		ENSG00000285782
ADGRL4	ENSG00000162618	adhesion G protein-coupled receptor L4 [Source:HGNC Symbol;Acc:HGNC:20822]	protein_coding		ADGRL4
ENSG00000224493	ENSG00000224493	pseudogene similar to part of nucleostemin (NS)	processed_pseudogene		ENSG00000224493
GJA9	ENSG00000131233	gap junction protein alpha 9 [Source:HGNC Symbol;Acc:HGNC:19155]	protein_coding		GJA9
ENSG00000272371	ENSG00000272371	novel transcript	lncRNA		ENSG00000272371
ENSG00000287647	ENSG00000287647	novel transcript, antisense to AK5	lncRNA		ENSG00000287647
ENSG00000229225	ENSG00000229225	novel transcript	lncRNA		ENSG00000229225
ENSG00000230863	ENSG00000230863	histidine acid phosphatase domain containing 1 (HISPPD1) pseudogene	transcribed_processed_pseudogene		ENSG00000230863
PRKACB-DT	ENSG00000271576	PRKACB divergent transcript [Source:HGNC Symbol;Acc:HGNC:55245]	lncRNA		PRKACB-DT
ENSG00000213560	ENSG00000213560	signal sequence receptor, gamma (translocon-associated protein gamma) (SSR3) pseudogene	processed_pseudogene		ENSG00000213560
ENSG00000287224	ENSG00000287224	novel transcript	lncRNA		ENSG00000287224
ENSG00000225598	ENSG00000225598	novel transcript	lncRNA		ENSG00000225598
ATP6V0E1P4	ENSG00000227883	ATPase H+ transporting V0 subunit e1 pseudogene 4 [Source:HGNC Symbol;Acc:HGNC:41938]	processed_pseudogene		ATP6V0E1P4
PPIE	ENSG00000084072	peptidylprolyl isomerase E [Source:HGNC Symbol;Acc:HGNC:9258]	protein_coding		PPIE
ENSG00000286455	ENSG00000286455	novel transcript	lncRNA		ENSG00000286455
ENSG00000225087	ENSG00000225087	novel transcript	lncRNA		ENSG00000225087
PPP1R8P1	ENSG00000224986	protein phosphatase 1 regulatory subunit 8 pseudogene 1 [Source:HGNC Symbol;Acc:HGNC:9297]	processed_pseudogene		PPP1R8P1
ENSG00000280378	ENSG00000280378	TEC	TEC		ENSG00000280378
CLCA1	ENSG00000016490	chloride channel accessory 1 [Source:HGNC Symbol;Acc:HGNC:2015]	protein_coding		CLCA1
MTF1	ENSG00000188786	metal regulatory transcription factor 1 [Source:HGNC Symbol;Acc:HGNC:7428]	protein_coding	Intellectual disability	MTF1
JAK1	ENSG00000162434	Janus kinase 1 [Source:HGNC Symbol;Acc:HGNC:6190]	protein_coding	Autosomal recessive mendelian susceptibility to mycobacterial diseases due to partial JAK1 deficiency	JAK1
ENSG00000230053	ENSG00000230053	chromosome 11 open reading frame 23 (C11orf23) pseudogene	processed_pseudogene		ENSG00000230053
TTLL7	ENSG00000137941	tubulin tyrosine ligase like 7 [Source:HGNC Symbol;Acc:HGNC:26242]	protein_coding		TTLL7
ENSG00000273338	ENSG00000273338	novel transcript, antisense to DNAJB4	lncRNA		ENSG00000273338
GADD45A	ENSG00000116717	growth arrest and DNA damage inducible alpha [Source:HGNC Symbol;Acc:HGNC:4095]	protein_coding		GADD45A
ENSG00000223720	ENSG00000223720	novel transcript	lncRNA		ENSG00000223720
ENSG00000224326	ENSG00000224326	novel transcript	lncRNA		ENSG00000224326
ENSG00000235002	ENSG00000235002	ribosomal protein S15 (RPS15) pseudogene	processed_pseudogene		ENSG00000235002
ENSG00000286548	ENSG00000286548	novel transcript, antisense to LRRC8B	lncRNA		ENSG00000286548
KDM4A	ENSG00000066135	lysine demethylase 4A [Source:HGNC Symbol;Acc:HGNC:22978]	protein_coding		KDM4A
ENSG00000230027	ENSG00000230027	novel transcript	lncRNA		ENSG00000230027
TTLL7-IT1	ENSG00000233061	TTLL7 intronic transcript 1 [Source:HGNC Symbol;Acc:HGNC:41486]	lncRNA		TTLL7-IT1
ENSG00000272094	ENSG00000272094	novel transcript	lncRNA		ENSG00000272094
NEGR1-IT1	ENSG00000228853	NEGR1 intronic transcript 1 [Source:HGNC Symbol;Acc:HGNC:41432]	lncRNA		NEGR1-IT1
CAPNS1P1	ENSG00000215874	calpain small subunit 1 pseudogene 1 [Source:HGNC Symbol;Acc:HGNC:39562]	processed_pseudogene		CAPNS1P1
LINC02777	ENSG00000232453	long intergenic non-protein coding RNA 2777 [Source:HGNC Symbol;Acc:HGNC:54297]	lncRNA		LINC02777
LDC1P	ENSG00000260386	leucine decarboxylase 1, pseudogene [Source:HGNC Symbol;Acc:HGNC:49677]	transcribed_unitary_pseudogene		LDC1P
ENSG00000284895	ENSG00000284895	novel protein	protein_coding		ENSG00000284895
ZNHIT6	ENSG00000117174	zinc finger HIT-type containing 6 [Source:HGNC Symbol;Acc:HGNC:26089]	protein_coding		ZNHIT6
MGC27382	ENSG00000237413	uncharacterized MGC27382 [Source:NCBI gene (formerly Entrezgene);Acc:149047]	lncRNA		MGC27382
MROH7	ENSG00000184313	maestro heat like repeat family member 7 [Source:HGNC Symbol;Acc:HGNC:24802]	protein_coding		MROH7
ENSG00000284645	ENSG00000284645	novel transcript	lncRNA		ENSG00000284645
ENSG00000225605	ENSG00000225605	novel transcript	lncRNA		ENSG00000225605
LINC01763	ENSG00000225446	long intergenic non-protein coding RNA 1763 [Source:HGNC Symbol;Acc:HGNC:52554]	lncRNA		LINC01763
ENSG00000288543	ENSG00000288543	novel transcript	lncRNA		ENSG00000288543
PTGFR	ENSG00000122420	prostaglandin F receptor [Source:HGNC Symbol;Acc:HGNC:9600]	protein_coding		PTGFR
LINC02801	ENSG00000284240	long intergenic non-protein coding RNA 2801 [Source:HGNC Symbol;Acc:HGNC:54325]	lncRNA		LINC02801
EEF1GP7	ENSG00000236290	eukaryotic translation elongation factor 1 gamma pseudogene 7 [Source:HGNC Symbol;Acc:HGNC:44562]	processed_pseudogene		EEF1GP7
LMO4	ENSG00000143013	LIM domain only 4 [Source:HGNC Symbol;Acc:HGNC:6644]	protein_coding		LMO4
ENSG00000226084	ENSG00000226084	ribosomal protein L17 (RPL17) pseudogene	processed_pseudogene		ENSG00000226084
PRPF38A	ENSG00000134748	pre-mRNA processing factor 38A [Source:HGNC Symbol;Acc:HGNC:25930]	protein_coding		PRPF38A
SYDE2	ENSG00000097096	synapse defective Rho GTPase homolog 2 [Source:HGNC Symbol;Acc:HGNC:25841]	protein_coding		SYDE2
PIGK	ENSG00000142892	phosphatidylinositol glycan anchor biosynthesis class K [Source:HGNC Symbol;Acc:HGNC:8965]	protein_coding	NEURODEVELOPMENTAL DISORDER WITH HYPOTONIA AND CEREBELLAR ATROPHY WITH OR WITHOUT SEIZURES	PIGK
HNRNPA3P12	ENSG00000219102	heterogeneous nuclear ribonucleoprotein A3 pseudogene 12 [Source:HGNC Symbol;Acc:HGNC:48758]	processed_pseudogene		HNRNPA3P12
ST6GALNAC3	ENSG00000184005	ST6 N-acetylgalactosaminide alpha-2,6-sialyltransferase 3 [Source:HGNC Symbol;Acc:HGNC:19343]	protein_coding		ST6GALNAC3
ENSG00000230953	ENSG00000230953	translational machinery associated 7 homolog (S. cerevisiae) (TMA7) pseudogene	processed_pseudogene		ENSG00000230953
ENSG00000287743	ENSG00000287743	novel transcript, antisense to RIMS3	lncRNA		ENSG00000287743
PGBD4P8	ENSG00000229332	piggyBac transposable element derived 4 pseudogene 8 [Source:HGNC Symbol;Acc:HGNC:44075]	processed_pseudogene		PGBD4P8
MTND2P30	ENSG00000227937	MT-ND2 pseudogene 30 [Source:HGNC Symbol;Acc:HGNC:42131]	processed_pseudogene		MTND2P30
RPL7P10	ENSG00000229752	ribosomal protein L7 pseudogene 10 [Source:HGNC Symbol;Acc:HGNC:36599]	processed_pseudogene		RPL7P10
PKN2-AS1	ENSG00000237505	PKN2 antisense RNA 1 [Source:HGNC Symbol;Acc:HGNC:50597]	lncRNA		PKN2-AS1
LINC02792	ENSG00000285462	long intergenic non-protein coding RNA 2792 [Source:HGNC Symbol;Acc:HGNC:54316]	lncRNA		LINC02792
ENSG00000233216	ENSG00000233216	novel pseudogene	processed_pseudogene		ENSG00000233216
GUCA2A	ENSG00000197273	guanylate cyclase activator 2A [Source:HGNC Symbol;Acc:HGNC:4682]	protein_coding		GUCA2A
ENSG00000226804	ENSG00000226804	zinc finger protein 146 (ZNF146) pseudogene	processed_pseudogene		ENSG00000226804
ENSG00000285325	ENSG00000285325	novel transcript	lncRNA		ENSG00000285325
ENSG00000230728	ENSG00000230728	novel transcript	lncRNA		ENSG00000230728
USP24	ENSG00000162402	ubiquitin specific peptidase 24 [Source:HGNC Symbol;Acc:HGNC:12623]	protein_coding		USP24
SLC25A6P3	ENSG00000232846	solute carrier family 25 member 6 pseudogene 3 [Source:HGNC Symbol;Acc:HGNC:43852]	processed_pseudogene		SLC25A6P3
ENSG00000219201	ENSG00000219201	novel pseudogene	processed_pseudogene		ENSG00000219201
PSAT1P3	ENSG00000230787	phosphoserine aminotransferase 1 pseudogene 3 [Source:HGNC Symbol;Acc:HGNC:43989]	processed_pseudogene		PSAT1P3
DOCK7	ENSG00000116641	dedicator of cytokinesis 7 [Source:HGNC Symbol;Acc:HGNC:19190]	protein_coding	Early-onset epileptic encephalopathy-cortical blindness-intellectual disability-facial dysmorphism syndrome	DOCK7
NEXN-AS1	ENSG00000235927	NEXN antisense RNA 1 [Source:HGNC Symbol;Acc:HGNC:31983]	lncRNA		NEXN-AS1
ENSG00000223920	ENSG00000223920	sepiapterin reductase (7,8-dihydrobiopterin:NADP+ oxidoreductase) (SPR) pseudogene	processed_pseudogene		ENSG00000223920
ENSG00000237453	ENSG00000237453	novel transcript, antisense to TTC22	lncRNA		ENSG00000237453
NEGR1	ENSG00000172260	neuronal growth regulator 1 [Source:HGNC Symbol;Acc:HGNC:17302]	protein_coding		NEGR1
ENSG00000285473	ENSG00000285473	novel transcript	lncRNA		ENSG00000285473
RPL36AP10	ENSG00000237959	ribosomal protein L36a pseudogene 10 [Source:HGNC Symbol;Acc:HGNC:36175]	processed_pseudogene		RPL36AP10
LINC01712	ENSG00000231364	long intergenic non-protein coding RNA 1712 [Source:HGNC Symbol;Acc:HGNC:52499]	lncRNA		LINC01712
ENSG00000234578	ENSG00000234578	novel transcript	lncRNA		ENSG00000234578
FAAH	ENSG00000117480	fatty acid amide hydrolase [Source:HGNC Symbol;Acc:HGNC:3553]	protein_coding	POLYSUBSTANCE ABUSE SUSCEPTIBILITY TO	FAAH
KYAT3	ENSG00000137944	kynurenine aminotransferase 3 [Source:HGNC Symbol;Acc:HGNC:33238]	protein_coding		KYAT3
ENSG00000229505	ENSG00000229505	novel pseudogene	processed_pseudogene		ENSG00000229505
ENSG00000228187	ENSG00000228187	novel pseudogene	processed_pseudogene		ENSG00000228187
ENSG00000285201	ENSG00000285201	novel transcript	lncRNA		ENSG00000285201
SHISAL2A	ENSG00000182183	shisa like 2A [Source:HGNC Symbol;Acc:HGNC:28757]	protein_coding		SHISAL2A
HMGB1P18	ENSG00000236407	high mobility group box 1 pseudogene 18 [Source:HGNC Symbol;Acc:HGNC:39100]	processed_pseudogene		HMGB1P18
CLCA4-AS1_1	ENSG00000236915	CLCA4 antisense RNA 1 [Source:HGNC Symbol;Acc:HGNC:54055]	lncRNA		CLCA4-AS1
ENSG00000271949	ENSG00000271949	novel transcript, LRRC8C-LRRC8D readthrough	protein_coding		ENSG00000271949
ENSG00000227062	ENSG00000227062	ubiquitin-conjugating enzyme E2 variant 1 (UBE2V1) pseudogene	processed_pseudogene		ENSG00000227062
DNTTIP2	ENSG00000067334	deoxynucleotidyltransferase terminal interacting protein 2 [Source:HGNC Symbol;Acc:HGNC:24013]	protein_coding		DNTTIP2
ENSG00000235011	ENSG00000235011	novel transcript	lncRNA		ENSG00000235011
ENSG00000235673	ENSG00000235673	ribosomal protein S2 (RPS2) pseudogene	processed_pseudogene		ENSG00000235673
ENSG00000226938	ENSG00000226938	novel transcript	lncRNA		ENSG00000226938
HNRNPA1P64	ENSG00000213559	heterogeneous nuclear ribonucleoprotein A1 pseudogene 64 [Source:HGNC Symbol;Acc:HGNC:48794]	processed_pseudogene		HNRNPA1P64
ENSG00000287587	ENSG00000287587	novel transcript	lncRNA		ENSG00000287587
ODF2L	ENSG00000122417	outer dense fiber of sperm tails 2 like [Source:HGNC Symbol;Acc:HGNC:29225]	protein_coding		ODF2L
PTPRF	ENSG00000142949	protein tyrosine phosphatase receptor type F [Source:HGNC Symbol;Acc:HGNC:9670]	protein_coding	Isolated congenital breast hypoplasia/aplasia	PTPRF
DHCR24	ENSG00000116133	24-dehydrocholesterol reductase [Source:HGNC Symbol;Acc:HGNC:2859]	protein_coding	DESMOSTEROLOSIS	DHCR24
LINC02795	ENSG00000285210	long intergenic non-protein coding RNA 2795 [Source:HGNC Symbol;Acc:HGNC:54319]	lncRNA		LINC02795
PHKA1P1	ENSG00000232882	phosphorylase kinase regulatory subunit alpha 1 pseudogene [Source:HGNC Symbol;Acc:HGNC:33919]	processed_pseudogene		PHKA1P1
CDCA4P2	ENSG00000224466	cell division cycle associated 4 pseudogene 2 [Source:HGNC Symbol;Acc:HGNC:49771]	processed_pseudogene		CDCA4P2
COL24A1	ENSG00000171502	collagen type XXIV alpha 1 chain [Source:HGNC Symbol;Acc:HGNC:20821]	protein_coding		COL24A1
BSND	ENSG00000162399	barttin CLCNK type accessory subunit beta [Source:HGNC Symbol;Acc:HGNC:16512]	protein_coding	Autosomal recessive non-syndromic sensorineural deafness type DFNB	BSND
ENSG00000231349	ENSG00000231349	ribosomal protein L7 (RPL7) pseudogene	processed_pseudogene		ENSG00000231349
GPX7	ENSG00000116157	glutathione peroxidase 7 [Source:HGNC Symbol;Acc:HGNC:4559]	protein_coding		GPX7
SLC44A3	ENSG00000143036	solute carrier family 44 member 3 [Source:HGNC Symbol;Acc:HGNC:28689]	protein_coding		SLC44A3
ACTG1P21	ENSG00000232672	actin gamma 1 pseudogene 21 [Source:HGNC Symbol;Acc:HGNC:51501]	processed_pseudogene		ACTG1P21
LINC01362	ENSG00000230817	long intergenic non-protein coding RNA 1362 [Source:HGNC Symbol;Acc:HGNC:50596]	lncRNA		LINC01362
NSRP1P1	ENSG00000235613	nuclear speckle splicing regulatory protein 1 pseudogene 1 [Source:HGNC Symbol;Acc:HGNC:38087]	processed_pseudogene		NSRP1P1
PKN2	ENSG00000065243	protein kinase N2 [Source:HGNC Symbol;Acc:HGNC:9406]	protein_coding		PKN2
DAB1-AS1	ENSG00000226759	DAB1 antisense RNA 1 [Source:HGNC Symbol;Acc:HGNC:49443]	lncRNA		DAB1-AS1
MTCO1P21	ENSG00000226960	MT-CO1 pseudogene 21 [Source:HGNC Symbol;Acc:HGNC:52086]	unprocessed_pseudogene		MTCO1P21
ENSG00000233877	ENSG00000233877	SIPL protein (SIPL) pseudogene	processed_pseudogene		ENSG00000233877
ENSG00000234080	ENSG00000234080	ribosomal protein S2 (RPS2) pseudogene	processed_pseudogene		ENSG00000234080
ENSG00000237899	ENSG00000237899	novel transcript	lncRNA		ENSG00000237899
ENSG00000234784	ENSG00000234784	NADH dehydrogenase (ubiquinone) 1 alpha subcomplex, 4, 9kDa (NDUFA4) pseudogene	processed_pseudogene		ENSG00000234784
GBP1P1	ENSG00000225492	guanylate binding protein 1 pseudogene 1 [Source:HGNC Symbol;Acc:HGNC:39561]	transcribed_unprocessed_pseudogene		GBP1P1
ENSG00000223905	ENSG00000223905	peroxiredoxin 5 (PRDX5) pseudogene	processed_pseudogene		ENSG00000223905
LINC01364	ENSG00000227290	long intergenic non-protein coding RNA 1364 [Source:HGNC Symbol;Acc:HGNC:50599]	lncRNA		LINC01364
ENSG00000229486	ENSG00000229486	nuclear factor (eythroid-derived 2)-like 2 (NFE2L2) pseudogene	processed_pseudogene		ENSG00000229486
RPSAP65	ENSG00000223683	ribosomal protein SA pseudogene 65 [Source:HGNC Symbol;Acc:HGNC:51914]	processed_pseudogene		RPSAP65
ENSG00000282898	ENSG00000282898	novel transcript	lncRNA		ENSG00000282898
ENSG00000285409	ENSG00000285409	novel transcript	lncRNA		ENSG00000285409
CLCA4	ENSG00000016602	chloride channel accessory 4 [Source:HGNC Symbol;Acc:HGNC:2018]	protein_coding	Cystic Fibrosis	CLCA4
MIR4422HG	ENSG00000231090	MIR4422 host gene [Source:HGNC Symbol;Acc:HGNC:53113]	lncRNA		MIR4422HG
ABCD3	ENSG00000117528	ATP binding cassette subfamily D member 3 [Source:HGNC Symbol;Acc:HGNC:67]	protein_coding	BILE ACID SYNTHESIS DEFECT CONGENITAL 5	ABCD3
MROH7-TTC4	ENSG00000271723	MROH7-TTC4 readthrough (NMD candidate) [Source:HGNC Symbol;Acc:HGNC:49180]	protein_coding		MROH7-TTC4
ZMYND12	ENSG00000066185	zinc finger MYND-type containing 12 [Source:HGNC Symbol;Acc:HGNC:21192]	protein_coding		ZMYND12
ALG14	ENSG00000172339	ALG14 UDP-N-acetylglucosaminyltransferase subunit [Source:HGNC Symbol;Acc:HGNC:28287]	protein_coding	Congenital myasthenic syndromes with glycosylation defect	ALG14
ZZZ3	ENSG00000036549	zinc finger ZZ-type containing 3 [Source:HGNC Symbol;Acc:HGNC:24523]	protein_coding		ZZZ3
ENSG00000287724	ENSG00000287724	novel transcript, antisense to DHCR24	lncRNA		ENSG00000287724
YIPF1	ENSG00000058799	Yip1 domain family member 1 [Source:HGNC Symbol;Acc:HGNC:25231]	protein_coding		YIPF1
ENSG00000225191	ENSG00000225191	adaptor-related protein complex 2, beta 1 subunit (AP2B1) pseudogene	processed_pseudogene		ENSG00000225191
ENSG00000287870	ENSG00000287870	novel transcript	lncRNA		ENSG00000287870
ENSG00000235563	ENSG00000235563	novel transcript	lncRNA		ENSG00000235563
HNRNPCP9	ENSG00000232048	heterogeneous nuclear ribonucleoprotein C pseudogene 9 [Source:HGNC Symbol;Acc:HGNC:48820]	processed_pseudogene		HNRNPCP9
KATNBL1P2	ENSG00000232857	katanin regulatory subunit B1 like 1 pseudogene 2 [Source:HGNC Symbol;Acc:HGNC:49052]	processed_pseudogene		KATNBL1P2
ENSG00000273637	ENSG00000273637	novel transcript	lncRNA		ENSG00000273637
NFYC-AS1	ENSG00000272145	NFYC antisense RNA 1 [Source:HGNC Symbol;Acc:HGNC:49451]	lncRNA		NFYC-AS1
LDLRAD1	ENSG00000203985	low density lipoprotein receptor class A domain containing 1 [Source:HGNC Symbol;Acc:HGNC:32069]	protein_coding		LDLRAD1
ENSG00000228838	ENSG00000228838	novel transcript	lncRNA		ENSG00000228838
ENSG00000283761	ENSG00000283761	novel protein	protein_coding		ENSG00000283761
ENSG00000284716	ENSG00000284716	novel transcript	lncRNA		ENSG00000284716
GJB4	ENSG00000189433	gap junction protein beta 4 [Source:HGNC Symbol;Acc:HGNC:4286]	protein_coding	Erythrokeratodermia variabilis	GJB4
ENSG00000230759	ENSG00000230759	novel transcript	lncRNA		ENSG00000230759
ENSG00000231866	ENSG00000231866	chromosome 14 open reading frame 2 (C14orf2) (MP68) pseudogene	processed_pseudogene		ENSG00000231866
TMEM125	ENSG00000179178	transmembrane protein 125 [Source:HGNC Symbol;Acc:HGNC:28275]	protein_coding		TMEM125
DMRTA2	ENSG00000142700	DMRT like family A2 [Source:HGNC Symbol;Acc:HGNC:13908]	protein_coding		DMRTA2
ENSG00000285525	ENSG00000285525	novel transcript	lncRNA		ENSG00000285525
ENSG00000236098	ENSG00000236098	novel transcript	lncRNA		ENSG00000236098
ENSG00000233514	ENSG00000233514	small nuclear ribonucleoprotein D1 polypeptide 16kDa (SNRPD1) pseudogene	processed_pseudogene		ENSG00000233514
HIVEP3	ENSG00000127124	HIVEP zinc finger 3 [Source:HGNC Symbol;Acc:HGNC:13561]	protein_coding		HIVEP3
ENSG00000266993	ENSG00000266993	novel transcript, antisense to NRD1	lncRNA		ENSG00000266993
CLCA3P	ENSG00000153923	chloride channel accessory 3, pseudogene [Source:HGNC Symbol;Acc:HGNC:2017]	transcribed_unprocessed_pseudogene		CLCA3P
SH3GLB1	ENSG00000097033	SH3 domain containing GRB2 like, endophilin B1 [Source:HGNC Symbol;Acc:HGNC:10833]	protein_coding		SH3GLB1
ENSG00000223675	ENSG00000223675	novel transcript	lncRNA		ENSG00000223675
PRAMEF8	ENSG00000182330	PRAME family member 8 [Source:HGNC Symbol;Acc:HGNC:24074]	protein_coding		PRAMEF8
TM2D1	ENSG00000162604	TM2 domain containing 1 [Source:HGNC Symbol;Acc:HGNC:24142]	protein_coding		TM2D1
HMGB1P45	ENSG00000229316	high mobility group box 1 pseudogene 45 [Source:HGNC Symbol;Acc:HGNC:39277]	processed_pseudogene		HMGB1P45
SCP2	ENSG00000116171	sterol carrier protein 2 [Source:HGNC Symbol;Acc:HGNC:10606]	protein_coding	Leukoencephalopathy-dystonia-motor neuropathy syndrome	SCP2
ENSG00000287406	ENSG00000287406	novel transcript	lncRNA		ENSG00000287406
FAF1-AS1	ENSG00000225767	FAF1 antisense RNA 1 [Source:HGNC Symbol;Acc:HGNC:40228]	lncRNA		FAF1-AS1
MTND4P11	ENSG00000234099	MT-ND4 pseudogene 11 [Source:HGNC Symbol;Acc:HGNC:42223]	unprocessed_pseudogene		MTND4P11
BCAR3	ENSG00000137936	BCAR3 adaptor protein, NSP family member [Source:HGNC Symbol;Acc:HGNC:973]	protein_coding		BCAR3
ENSG00000235308	ENSG00000235308	novel pseudogene	processed_pseudogene		ENSG00000235308
MTCO3P21	ENSG00000232752	MT-CO3 pseudogene 21 [Source:HGNC Symbol;Acc:HGNC:52083]	unprocessed_pseudogene		MTCO3P21
TBCAP2	ENSG00000235829	tubulin folding cofactor A pseudogene 2 [Source:HGNC Symbol;Acc:HGNC:42631]	processed_pseudogene		TBCAP2
BARHL2	ENSG00000143032	BarH like homeobox 2 [Source:HGNC Symbol;Acc:HGNC:954]	protein_coding		BARHL2
LINC02607	ENSG00000228971	long intergenic non-protein coding RNA 2607 [Source:HGNC Symbol;Acc:HGNC:54049]	lncRNA		LINC02607
OAZ1P1	ENSG00000226745	OAZ1 pseudogene 1 [Source:HGNC Symbol;Acc:HGNC:54556]	processed_pseudogene		OAZ1P1
DMAP1	ENSG00000178028	DNA methyltransferase 1 associated protein 1 [Source:HGNC Symbol;Acc:HGNC:18291]	protein_coding		DMAP1
ENSG00000280040	ENSG00000280040	novel transcript	TEC		ENSG00000280040
AHCYL1	ENSG00000168710	adenosylhomocysteinase like 1 [Source:HGNC Symbol;Acc:HGNC:344]	protein_coding		AHCYL1
CNN3	ENSG00000117519	calponin 3 [Source:HGNC Symbol;Acc:HGNC:2157]	protein_coding		CNN3
ENSG00000270507	ENSG00000270507	transmembrane protein 241 (TMEM241) pseudogene	processed_pseudogene		ENSG00000270507
OOSP1P1	ENSG00000238037	oocyte secreted protein 1 pseudogene 1 [Source:HGNC Symbol;Acc:HGNC:49240]	processed_pseudogene		OOSP1P1
ENSG00000215869	ENSG00000215869	THAP domain containing, apoptosis associated protein 3 (THAP3) pseudogene	transcribed_processed_pseudogene		ENSG00000215869
VAV3	ENSG00000134215	vav guanine nucleotide exchange factor 3 [Source:HGNC Symbol;Acc:HGNC:12659]	protein_coding		VAV3
ENSG00000227935	ENSG00000227935	novel transcript	lncRNA		ENSG00000227935
HNRNPA1P6	ENSG00000229887	heterogeneous nuclear ribonucleoprotein A1 pseudogene 6 [Source:HGNC Symbol;Acc:HGNC:5032]	transcribed_unprocessed_pseudogene		HNRNPA1P6
EEF1A1P11	ENSG00000228502	eukaryotic translation elongation factor 1 alpha 1 pseudogene 11 [Source:HGNC Symbol;Acc:HGNC:3206]	processed_pseudogene		EEF1A1P11
LINC01361	ENSG00000236268	long intergenic non-protein coding RNA 1361 [Source:HGNC Symbol;Acc:HGNC:50595]	lncRNA		LINC01361
ENSG00000271277	ENSG00000271277	phosphoglycerate mutase 1 (brain) (PGAM1) pseudogene	processed_pseudogene		ENSG00000271277
RPS20P5	ENSG00000236888	ribosomal protein S20 pseudogene 5 [Source:HGNC Symbol;Acc:HGNC:36367]	processed_pseudogene		RPS20P5
ENSG00000279778	ENSG00000279778	TEC	TEC		ENSG00000279778
HSPE1P25	ENSG00000232015	heat shock protein family E (Hsp10) member 1 pseudogene 25 [Source:HGNC Symbol;Acc:HGNC:49344]	processed_pseudogene		HSPE1P25
ENSG00000230955	ENSG00000230955	novel transcript	lncRNA		ENSG00000230955
ENSG00000230828	ENSG00000230828	novel pseudogene	processed_pseudogene		ENSG00000230828
DPYD	ENSG00000188641	dihydropyrimidine dehydrogenase [Source:HGNC Symbol;Acc:HGNC:3012]	protein_coding	1p21.3 microdeletion syndrome	DPYD
TLCD4	ENSG00000152078	TLC domain containing 4 [Source:HGNC Symbol;Acc:HGNC:26477]	protein_coding		TLCD4
H3P2	ENSG00000237279	H3 histone pseudogene 2 [Source:HGNC Symbol;Acc:HGNC:43795]	processed_pseudogene		H3P2
ENSG00000233359	ENSG00000233359	novel transcript	lncRNA		ENSG00000233359
ENSG00000237954	ENSG00000237954	novel transcript	lncRNA		ENSG00000237954
POU3F1	ENSG00000185668	POU class 3 homeobox 1 [Source:HGNC Symbol;Acc:HGNC:9214]	protein_coding		POU3F1
LRRC8D	ENSG00000171492	leucine rich repeat containing 8 VRAC subunit D [Source:HGNC Symbol;Acc:HGNC:16992]	protein_coding		LRRC8D
ENSG00000233129	ENSG00000233129	pseudogene similar to part of NADH dehydrogenase 2 (MTND2)	processed_pseudogene		ENSG00000233129
S1PR1	ENSG00000170989	sphingosine-1-phosphate receptor 1 [Source:HGNC Symbol;Acc:HGNC:3165]	protein_coding		S1PR1
MCOLN3	ENSG00000055732	mucolipin TRP cation channel 3 [Source:HGNC Symbol;Acc:HGNC:13358]	protein_coding		MCOLN3
ENSG00000258634	ENSG00000258634	novel transcript, antisense to ALX3	lncRNA		ENSG00000258634
ENSG00000271914	ENSG00000271914	novel transcript	lncRNA		ENSG00000271914
NFU1P2	ENSG00000233557	NFU1 iron-sulfur cluster scaffold pseudogene 2 [Source:HGNC Symbol;Acc:HGNC:44554]	processed_pseudogene		NFU1P2
ENSG00000237897	ENSG00000237897	matrin 3 (MATR3) pseudogene	processed_pseudogene		ENSG00000237897
ELAPOR1	ENSG00000116299	endosome-lysosome associated apoptosis and autophagy regulator 1 [Source:HGNC Symbol;Acc:HGNC:29618]	protein_coding		ELAPOR1
ARHGAP29	ENSG00000137962	Rho GTPase activating protein 29 [Source:HGNC Symbol;Acc:HGNC:30207]	protein_coding	Cleft lip/palate	ARHGAP29
ST13P21	ENSG00000227832	ST13, Hsp70 interacting protein pseudogene 21 [Source:HGNC Symbol;Acc:HGNC:38864]	processed_pseudogene		ST13P21
ENSG00000286692	ENSG00000286692	novel transcript	lncRNA		ENSG00000286692
ENSG00000236674	ENSG00000236674	DnaJ (Hsp40) homolog, subfamily C, member 7 (DNAJC7) pseudogene	processed_pseudogene		ENSG00000236674
ENSG00000260464	ENSG00000260464	novel transcript	lncRNA		ENSG00000260464
LINC02790	ENSG00000237435	long intergenic non-protein coding RNA 2790 [Source:HGNC Symbol;Acc:HGNC:54313]	lncRNA		LINC02790
ENSG00000232825	ENSG00000232825	novel transcript, antisense to PLPPR5	lncRNA		ENSG00000232825
ENSG00000231996	ENSG00000231996	ribosomal protein L39-like (RPL39L) pseudogene	processed_pseudogene		ENSG00000231996
ENSG00000273204	ENSG00000273204	novel transcript, antisense to EXTL2	lncRNA		ENSG00000273204
PGM1	ENSG00000079739	phosphoglucomutase 1 [Source:HGNC Symbol;Acc:HGNC:8905]	protein_coding	PGM1-CDG	PGM1
IGSF21	ENSG00000117154	immunoglobin superfamily member 21 [Source:HGNC Symbol;Acc:HGNC:28246]	protein_coding		IGSF21
COA7	ENSG00000162377	cytochrome c oxidase assembly factor 7 [Source:HGNC Symbol;Acc:HGNC:25716]	protein_coding	SPINOCEREBELLAR ATAXIA AUTOSOMAL RECESSIVE WITH AXONAL NEUROPATHY 3	COA7
ENSG00000224613	ENSG00000224613	novel transcript	lncRNA		ENSG00000224613
PFN1P10	ENSG00000176378	profilin 1 pseudogene 10 [Source:HGNC Symbol;Acc:HGNC:42985]	processed_pseudogene		PFN1P10
MAD2L2	ENSG00000116670	mitotic arrest deficient 2 like 2 [Source:HGNC Symbol;Acc:HGNC:6764]	protein_coding	Fanconi anemia	MAD2L2
ENSG00000215871	ENSG00000215871	novel pseudogene	processed_pseudogene		ENSG00000215871
ENSG00000287372	ENSG00000287372	novel transcript	lncRNA		ENSG00000287372
DPYD-IT1	ENSG00000232542	DPYD intronic transcript 1 [Source:HGNC Symbol;Acc:HGNC:41326]	lncRNA		DPYD-IT1
GYG1P3	ENSG00000231095	glycogenin 1 pseudogene 3 [Source:HGNC Symbol;Acc:HGNC:39711]	processed_pseudogene		GYG1P3
OLFML3	ENSG00000116774	olfactomedin like 3 [Source:HGNC Symbol;Acc:HGNC:24956]	protein_coding		OLFML3
ENSG00000287756	ENSG00000287756	novel transcript, antisense to KAZN	lncRNA		ENSG00000287756
TRABD2B	ENSG00000269113	TraB domain containing 2B [Source:HGNC Symbol;Acc:HGNC:44200]	protein_coding		TRABD2B
ENSG00000284652	ENSG00000284652	novel transcript	lncRNA		ENSG00000284652
GCLM	ENSG00000023909	glutamate-cysteine ligase modifier subunit [Source:HGNC Symbol;Acc:HGNC:4312]	protein_coding	MYOCARDIAL INFARCTION SUSCEPTIBILITY TO MYOCARDIAL INFARCTION SUSCEPTIBILITY TO 1 INCLUDED	GCLM
TGFBR3	ENSG00000069702	transforming growth factor beta receptor 3 [Source:HGNC Symbol;Acc:HGNC:11774]	protein_coding	Familial cerebral saccular aneurysm	TGFBR3
CNOT7P2	ENSG00000232185	CCR4-NOT transcription complex subunit 7 pseudogene 2 [Source:HGNC Symbol;Acc:HGNC:44249]	processed_pseudogene		CNOT7P2
VAV3-AS1	ENSG00000230489	VAV3 antisense RNA 1 [Source:HGNC Symbol;Acc:HGNC:40608]	lncRNA		VAV3-AS1
ENSG00000230721	ENSG00000230721	ribosomal protein L17 (RPL17) pseudogene	processed_pseudogene		ENSG00000230721
ENSG00000228399	ENSG00000228399	ribosomal protein S20 (RPS20) pseudogene	processed_pseudogene		ENSG00000228399
RPL21P23	ENSG00000236776	ribosomal protein L21 pseudogene 23 [Source:HGNC Symbol;Acc:HGNC:36205]	processed_pseudogene		RPL21P23
ENSG00000285928	ENSG00000285928	novel transcript	lncRNA		ENSG00000285928
ENSG00000224685	ENSG00000224685	ribosomal protein L36a (RPL36A) pseudogene	processed_pseudogene		ENSG00000224685
ENSG00000287076	ENSG00000287076	novel transcript	lncRNA		ENSG00000287076
ENSG00000237480	ENSG00000237480	novel transcript	lncRNA		ENSG00000237480
ENSG00000271252	ENSG00000271252	novel transcript	lncRNA		ENSG00000271252
ALG14-AS1	ENSG00000230427	ALG14 antisense RNA 1 [Source:HGNC Symbol;Acc:HGNC:41192]	lncRNA		ALG14-AS1
MTND3P21	ENSG00000235794	MT-ND3 pseudogene 21 [Source:HGNC Symbol;Acc:HGNC:52167]	unprocessed_pseudogene		MTND3P21
ENSG00000286758	ENSG00000286758	novel transcript	lncRNA		ENSG00000286758
ELAVL4-AS1	ENSG00000237337	ELAVL4 antisense RNA 1 [Source:HGNC Symbol;Acc:HGNC:40210]	lncRNA		ELAVL4-AS1
ENSG00000233983	ENSG00000233983	chromosome 1 open reading frame 123 (C1orf123) pseudogene	processed_pseudogene		ENSG00000233983
SZT2	ENSG00000198198	SZT2 subunit of KICSTOR complex [Source:HGNC Symbol;Acc:HGNC:29040]	protein_coding	Non-specific early-onset epileptic encephalopathy	SZT2
ENSG00000225183	ENSG00000225183	cytochrome c oxidase subunit VIIb (COX7B) pseudogene	processed_pseudogene		ENSG00000225183
LINC01349	ENSG00000230402	long intergenic non-protein coding RNA 1349 [Source:HGNC Symbol;Acc:HGNC:50568]	lncRNA		LINC01349
PHTF1	ENSG00000116793	putative homeodomain transcription factor 1 [Source:HGNC Symbol;Acc:HGNC:8939]	protein_coding		PHTF1
ENSG00000286899	ENSG00000286899	novel transcript, antisense to AGO1	lncRNA		ENSG00000286899
GSTM5	ENSG00000134201	glutathione S-transferase mu 5 [Source:HGNC Symbol;Acc:HGNC:4637]	protein_coding		GSTM5
ENSG00000238122	ENSG00000238122	novel transcript	lncRNA		ENSG00000238122
ENSG00000260879	ENSG00000260879	novel transcript, antisense to SLC25A24	lncRNA		ENSG00000260879
GSTM2	ENSG00000213366	glutathione S-transferase mu 2 [Source:HGNC Symbol;Acc:HGNC:4634]	protein_coding		GSTM2
ENSG00000230864	ENSG00000230864	novel transcript	lncRNA		ENSG00000230864
ENSG00000283354	ENSG00000283354	solute carrier family 25 (mitochondrial carrier; phosphate carrier), member 24 (SLC25A24) pseudogene	unprocessed_pseudogene		ENSG00000283354
ENSG00000232918	ENSG00000232918	ribosomal protein L21 (RPL21) pseudogene	processed_pseudogene		ENSG00000232918
RRAS2P1	ENSG00000236360	RRAS2 pseudogene 1 [Source:HGNC Symbol;Acc:HGNC:54561]	processed_pseudogene		RRAS2P1
RPSAP19	ENSG00000183298	ribosomal protein SA pseudogene 19 [Source:HGNC Symbol;Acc:HGNC:36508]	processed_pseudogene		RPSAP19
BCAS2P2	ENSG00000234332	BCAS2 pseudogene 2 [Source:HGNC Symbol;Acc:HGNC:39595]	processed_pseudogene		BCAS2P2
F3	ENSG00000117525	coagulation factor III, tissue factor [Source:HGNC Symbol;Acc:HGNC:3541]	protein_coding		F3
FTH1P22	ENSG00000225079	ferritin heavy chain 1 pseudogene 22 [Source:HGNC Symbol;Acc:HGNC:37640]	processed_pseudogene		FTH1P22
ENSG00000226483	ENSG00000226483	ribosomal protein L7-like 1 (RPL7L1) pseudogene	processed_pseudogene		ENSG00000226483
WARS2-IT1	ENSG00000224238	WARS2 intronic transcript 1 [Source:HGNC Symbol;Acc:HGNC:41393]	lncRNA		WARS2-IT1
LINC01739	ENSG00000229537	long intergenic non-protein coding RNA 1739 [Source:HGNC Symbol;Acc:HGNC:52527]	lncRNA		LINC01739
DNAJA1P5	ENSG00000162699	DnaJ heat shock protein family (Hsp40) member A1 pseudogene 5 [Source:HGNC Symbol;Acc:HGNC:39341]	processed_pseudogene		DNAJA1P5
RPL22P6	ENSG00000268993	ribosomal protein L22 pseudogene 6 [Source:HGNC Symbol;Acc:HGNC:36473]	processed_pseudogene		RPL22P6
VCAM1	ENSG00000162692	vascular cell adhesion molecule 1 [Source:HGNC Symbol;Acc:HGNC:12663]	protein_coding		VCAM1
HSP90B3P	ENSG00000203914	heat shock protein 90 beta family member 3, pseudogene [Source:HGNC Symbol;Acc:HGNC:12100]	processed_pseudogene		HSP90B3P
EPS15-AS1	ENSG00000227070	EPS15 antisense RNA 1 [Source:HGNC Symbol;Acc:HGNC:40219]	lncRNA		EPS15-AS1
ENSG00000270457	ENSG00000270457	novel transcript	lncRNA		ENSG00000270457
HIPK1	ENSG00000163349	homeodomain interacting protein kinase 1 [Source:HGNC Symbol;Acc:HGNC:19006]	protein_coding		HIPK1
HSD3BP2	ENSG00000203858	hydroxy-delta-5-steroid dehydrogenase, 3 beta, pseudogene 2 [Source:HGNC Symbol;Acc:HGNC:5220]	unprocessed_pseudogene		HSD3BP2
PSRC1	ENSG00000134222	proline and serine rich coiled-coil 1 [Source:HGNC Symbol;Acc:HGNC:24472]	protein_coding		PSRC1
LINC01787	ENSG00000231987	long intergenic non-protein coding RNA 1787 [Source:HGNC Symbol;Acc:HGNC:52576]	lncRNA		LINC01787
SEC63P1	ENSG00000228057	SEC63 homolog, protein translocation regulator pseudogene 1 [Source:HGNC Symbol;Acc:HGNC:41953]	processed_pseudogene		SEC63P1
CYP4A27P	ENSG00000261593	cytochrome P450 family 4 subfamily A member 27, pseudogene [Source:HGNC Symbol;Acc:HGNC:42414]	unprocessed_pseudogene		CYP4A27P
LINC01708	ENSG00000224445	long intergenic non-protein coding RNA 1708 [Source:HGNC Symbol;Acc:HGNC:52496]	lncRNA		LINC01708
MTATP6P13	ENSG00000229842	MT-ATP6 pseudogene 13 [Source:HGNC Symbol;Acc:HGNC:52058]	unprocessed_pseudogene		MTATP6P13
ENSG00000270631	ENSG00000270631	tetraspanin 12 (TSPAN12) pseudogene	processed_pseudogene		ENSG00000270631
LINC02787	ENSG00000229201	long intergenic non-protein coding RNA 2787 [Source:HGNC Symbol;Acc:HGNC:54308]	lncRNA		LINC02787
GPR88	ENSG00000181656	G protein-coupled receptor 88 [Source:HGNC Symbol;Acc:HGNC:4539]	protein_coding	Chorea childhood-onset with psychomotor retardation	GPR88
RWDD3	ENSG00000122481	RWD domain containing 3 [Source:HGNC Symbol;Acc:HGNC:21393]	protein_coding		RWDD3
MAN1A2	ENSG00000198162	mannosidase alpha class 1A member 2 [Source:HGNC Symbol;Acc:HGNC:6822]	protein_coding		MAN1A2
LRIG2-DT	ENSG00000238198	LRIG2 divergent transcript [Source:HGNC Symbol;Acc:HGNC:54312]	lncRNA		LRIG2-DT
LPAR3	ENSG00000171517	lysophosphatidic acid receptor 3 [Source:HGNC Symbol;Acc:HGNC:14298]	protein_coding		LPAR3
ENSG00000228852	ENSG00000228852	novel transcript, antisense to RWDD3	lncRNA		ENSG00000228852
LINC02868	ENSG00000203864	long intergenic non-protein coding RNA 2868 [Source:HGNC Symbol;Acc:HGNC:32040]	lncRNA		LINC02868
ENSG00000233482	ENSG00000233482	novel transcript	lncRNA		ENSG00000233482
LINC01753	ENSG00000230250	long intergenic non-protein coding RNA 1753 [Source:HGNC Symbol;Acc:HGNC:52541]	lncRNA		LINC01753
ENSG00000287374	ENSG00000287374	novel transcript	lncRNA		ENSG00000287374
DPYD-AS1	ENSG00000232878	DPYD antisense RNA 1 [Source:HGNC Symbol;Acc:HGNC:40195]	lncRNA		DPYD-AS1
CTTNBP2NL	ENSG00000143079	CTTNBP2 N-terminal like [Source:HGNC Symbol;Acc:HGNC:25330]	protein_coding		CTTNBP2NL
PDE4DIPP5	ENSG00000275064	PDE4DIP pseudogene 5 [Source:HGNC Symbol;Acc:HGNC:55084]	unprocessed_pseudogene		PDE4DIPP5
SORT1	ENSG00000134243	sortilin 1 [Source:HGNC Symbol;Acc:HGNC:11186]	protein_coding	Low density lipoprotein cholesterol level quantitative trait locus 6	SORT1
ENSG00000227034	ENSG00000227034	ribosomal protein L5 (RPL5) pseudogene	processed_pseudogene		ENSG00000227034
ENSG00000232450	ENSG00000232450	ribosomal protein S2 (RPS2) pseudogene	transcribed_processed_pseudogene		ENSG00000232450
RBMX2P3	ENSG00000223575	RBMX2 pseudogene 3 [Source:HGNC Symbol;Acc:HGNC:39925]	processed_pseudogene		RBMX2P3
LINC01676	ENSG00000230768	long intergenic non-protein coding RNA 1676 [Source:HGNC Symbol;Acc:HGNC:52464]	lncRNA		LINC01676
DNAI3	ENSG00000162643	dynein axonemal intermediate chain 3 [Source:HGNC Symbol;Acc:HGNC:30711]	protein_coding		DNAI3
HIPK1-AS1	ENSG00000235527	HIPK1 antisense RNA 1 [Source:HGNC Symbol;Acc:HGNC:50576]	lncRNA		HIPK1-AS1
LINC01525	ENSG00000235202	long intergenic non-protein coding RNA 1525 [Source:HGNC Symbol;Acc:HGNC:51264]	lncRNA		LINC01525
ENSG00000272715	ENSG00000272715	novel transcript	lncRNA		ENSG00000272715
ENSG00000235038	ENSG00000235038	novel transcript	lncRNA		ENSG00000235038
STRIP1	ENSG00000143093	striatin interacting protein 1 [Source:HGNC Symbol;Acc:HGNC:25916]	protein_coding		STRIP1
BCL2L15	ENSG00000188761	BCL2 like 15 [Source:HGNC Symbol;Acc:HGNC:33624]	protein_coding		BCL2L15
TPI1P1	ENSG00000226415	triosephosphate isomerase 1 pseudogene 1 [Source:HGNC Symbol;Acc:HGNC:35449]	processed_pseudogene		TPI1P1
SLC25A24	ENSG00000085491	solute carrier family 25 member 24 [Source:HGNC Symbol;Acc:HGNC:20662]	protein_coding	Gorlin-Chaudhry-Moss syndrome	SLC25A24
PLPPR5	ENSG00000117598	phospholipid phosphatase related 5 [Source:HGNC Symbol;Acc:HGNC:31703]	protein_coding		PLPPR5
MYBPHL	ENSG00000221986	myosin binding protein H like [Source:HGNC Symbol;Acc:HGNC:30434]	protein_coding		MYBPHL
PIFO	ENSG00000173947	primary cilia formation [Source:HGNC Symbol;Acc:HGNC:27009]	protein_coding		PIFO
SLC25A24P1	ENSG00000241361	SLC25A24 pseudogene 1 [Source:HGNC Symbol;Acc:HGNC:48933]	transcribed_unprocessed_pseudogene		SLC25A24P1
LINC01650	ENSG00000230434	long intergenic non-protein coding RNA 1650 [Source:HGNC Symbol;Acc:HGNC:52437]	lncRNA		LINC01650
ENSG00000230718	ENSG00000230718	pseudogene similar to part of zinc finger protein 131 (clone pHZ-10) (ZNF131)	processed_pseudogene		ENSG00000230718
TSPAN2	ENSG00000134198	tetraspanin 2 [Source:HGNC Symbol;Acc:HGNC:20659]	protein_coding		TSPAN2
GAPDHP23	ENSG00000235595	glyceraldehyde 3 phosphate dehydrogenase pseudogene 23 [Source:HGNC Symbol;Acc:HGNC:37775]	processed_pseudogene		GAPDHP23
LINC01776	ENSG00000226053	long intergenic non-protein coding RNA 1776 [Source:HGNC Symbol;Acc:HGNC:52566]	lncRNA		LINC01776
RPL26P9	ENSG00000226128	ribosomal protein L26 pseudogene 9 [Source:HGNC Symbol;Acc:HGNC:36180]	processed_pseudogene		RPL26P9
LRIG2	ENSG00000198799	leucine rich repeats and immunoglobulin like domains 2 [Source:HGNC Symbol;Acc:HGNC:20889]	protein_coding	Ochoa syndrome	LRIG2
ENSG00000279513	ENSG00000279513	TEC	TEC		ENSG00000279513
PSMA5	ENSG00000143106	proteasome 20S subunit alpha 5 [Source:HGNC Symbol;Acc:HGNC:9534]	protein_coding		PSMA5
SLC35A3	ENSG00000117620	solute carrier family 35 member A3 [Source:HGNC Symbol;Acc:HGNC:11023]	protein_coding	Autism spectrum disorder-epilepsy-arthrogryposis syndrome	SLC35A3
ENSG00000280186	ENSG00000280186	TEC	TEC		ENSG00000280186
ENSG00000280099	ENSG00000280099	TEC	TEC		ENSG00000280099
ENSG00000223906	ENSG00000223906	novel transcript	lncRNA		ENSG00000223906
AGL	ENSG00000162688	amylo-alpha-1, 6-glucosidase, 4-alpha-glucanotransferase [Source:HGNC Symbol;Acc:HGNC:321]	protein_coding	Glycogen storage disease due to glycogen debranching enzyme deficiency	AGL
SLC6A17	ENSG00000197106	solute carrier family 6 member 17 [Source:HGNC Symbol;Acc:HGNC:31399]	protein_coding	Progressive essential tremor-speech impairment-facial dysmorphism-intellectual disability-abnormal behavior syndrome	SLC6A17
ENSG00000259946	ENSG00000259946	novel transcript	lncRNA		ENSG00000259946
ENSG00000236137	ENSG00000236137	novel transcript	lncRNA		ENSG00000236137
HSD3B2	ENSG00000203859	hydroxy-delta-5-steroid dehydrogenase, 3 beta- and steroid delta-isomerase 2 [Source:HGNC Symbol;Acc:HGNC:5218]	protein_coding	Congenital adrenal hyperplasia due to 3-beta-hydroxysteroid dehydrogenase deficiency	HSD3B2
ENSG00000228086	ENSG00000228086	novel transcript	lncRNA		ENSG00000228086
ENSG00000213421	ENSG00000213421	ribosomal protein L7a (RPL7A) pseudogene	processed_pseudogene		ENSG00000213421
PTPN22	ENSG00000134242	protein tyrosine phosphatase non-receptor type 22 [Source:HGNC Symbol;Acc:HGNC:9652]	protein_coding	Giant cell arteritis	PTPN22
CHIAP3	ENSG00000234020	chitinase, acidic pseudogene 3 [Source:HGNC Symbol;Acc:HGNC:44464]	unprocessed_pseudogene		CHIAP3
COL11A1	ENSG00000060718	collagen type XI alpha 1 chain [Source:HGNC Symbol;Acc:HGNC:2186]	protein_coding	Autosomal dominant myopia-midfacial retrusion-sensorineural hearing loss-rhizomelic dysplasia syndrome	COL11A1
RPS3AP12	ENSG00000236804	RPS3A pseudogene 12 [Source:HGNC Symbol;Acc:HGNC:35527]	processed_pseudogene		RPS3AP12
GAPDHP64	ENSG00000231072	glyceraldehyde-3-phosphate dehydrogenase pseudogene 64 [Source:HGNC Symbol;Acc:HGNC:4158]	processed_pseudogene		GAPDHP64
ENSG00000273406	ENSG00000273406	novel transcript	lncRNA		ENSG00000273406
RNPC3	ENSG00000185946	RNA binding region (RNP1, RRM) containing 3 [Source:HGNC Symbol;Acc:HGNC:18666]	protein_coding	Isolated growth hormone deficiency type IA	RNPC3
SNX7	ENSG00000162627	sorting nexin 7 [Source:HGNC Symbol;Acc:HGNC:14971]	protein_coding		SNX7
AP4B1	ENSG00000134262	adaptor related protein complex 4 subunit beta 1 [Source:HGNC Symbol;Acc:HGNC:572]	protein_coding	Severe intellectual disability and progressive spastic paraplegia	AP4B1
LINC01709	ENSG00000226715	long intergenic non-protein coding RNA 1709 [Source:HGNC Symbol;Acc:HGNC:52497]	lncRNA		LINC01709
SARS1	ENSG00000031698	seryl-tRNA synthetase 1 [Source:HGNC Symbol;Acc:HGNC:10537]	protein_coding	Autosomal recessive non-syndromic intellectual disability	SARS1
SLC30A7	ENSG00000162695	solute carrier family 30 member 7 [Source:HGNC Symbol;Acc:HGNC:19306]	protein_coding		SLC30A7
SLC16A1-AS1	ENSG00000226419	SLC16A1 antisense RNA 1 [Source:HGNC Symbol;Acc:HGNC:49445]	lncRNA		SLC16A1-AS1
GSTM1	ENSG00000134184	glutathione S-transferase mu 1 [Source:HGNC Symbol;Acc:HGNC:4632]	protein_coding		GSTM1
ENSG00000286620	ENSG00000286620	TEC	TEC		ENSG00000286620
SEC22B	ENSG00000265808	SEC22 homolog B, vesicle trafficking protein [Source:HGNC Symbol;Acc:HGNC:10700]	protein_coding		SEC22B
MYSM1	ENSG00000162601	Myb like, SWIRM and MPN domains 1 [Source:HGNC Symbol;Acc:HGNC:29401]	protein_coding	Congenital progressive bone marrow failure-B-cell immunodeficiency-skeletal dysplasia syndrome	MYSM1
CYP4A44P	ENSG00000261290	cytochrome P450 family 4 subfamily A member 44, pseudogene [Source:HGNC Symbol;Acc:HGNC:42416]	unprocessed_pseudogene		CYP4A44P
ENSG00000275129	ENSG00000275129	RAP1, GTP-GDP dissociation stimulator 1 (RAP1GDS1) pseudogene	processed_pseudogene		ENSG00000275129
ENSG00000225923	ENSG00000225923	secretory carrier membrane protein 1 (SCAMP1) pseudogene	processed_pseudogene		ENSG00000225923
PTGFRN	ENSG00000134247	prostaglandin F2 receptor inhibitor [Source:HGNC Symbol;Acc:HGNC:9601]	protein_coding		PTGFRN
HSD3BP1	ENSG00000187481	hydroxy-delta-5-steroid dehydrogenase, 3 beta, pseudogene 1 [Source:HGNC Symbol;Acc:HGNC:5219]	unprocessed_pseudogene		HSD3BP1
BCAS2	ENSG00000116752	BCAS2 pre-mRNA processing factor [Source:HGNC Symbol;Acc:HGNC:975]	protein_coding		BCAS2
ZNF326	ENSG00000162664	zinc finger protein 326 [Source:HGNC Symbol;Acc:HGNC:14104]	protein_coding		ZNF326
ENSG00000236866	ENSG00000236866	novel transcript	lncRNA		ENSG00000236866
RNVU1-8	ENSG00000286172	RNA, variant U1 small nuclear 8 [Source:HGNC Symbol;Acc:HGNC:48315]	snRNA		RNVU1-8
TRIM45	ENSG00000134253	tripartite motif containing 45 [Source:HGNC Symbol;Acc:HGNC:19018]	protein_coding		TRIM45
ENSG00000277655	ENSG00000277655	neuroblastoma breakpoint family, member 6 (NBPF6) pseudogene	unprocessed_pseudogene		ENSG00000277655
RPS26P15	ENSG00000223416	ribosomal protein S26 pseudogene 15 [Source:HGNC Symbol;Acc:HGNC:35680]	processed_pseudogene		RPS26P15
ENSG00000213226	ENSG00000213226	prostaglandin reductase 1 (PTGR1) pseudogene	processed_pseudogene		ENSG00000213226
NBPF17P	ENSG00000179571	NBPF member 17, pseudogene [Source:HGNC Symbol;Acc:HGNC:31997]	unprocessed_pseudogene		NBPF17P
SEPTIN2P1	ENSG00000227850	septin 2 pseudogene 1 [Source:HGNC Symbol;Acc:HGNC:40017]	processed_pseudogene		SEPTIN2P1
NBPF5P	ENSG00000243967	NBPF member 5, pseudogene [Source:HGNC Symbol;Acc:HGNC:24491]	transcribed_unprocessed_pseudogene		NBPF5P
DPYD-AS2	ENSG00000235777	DPYD antisense RNA 2 [Source:HGNC Symbol;Acc:HGNC:40196]	lncRNA		DPYD-AS2
ENSG00000260246	ENSG00000260246	novel transcript, antisense to GSTM1	lncRNA		ENSG00000260246
VANGL1	ENSG00000173218	VANGL planar cell polarity protein 1 [Source:HGNC Symbol;Acc:HGNC:15512]	protein_coding	Caudal regression sequence	VANGL1
LINC02788	ENSG00000285532	long intergenic non-protein coding RNA 2788 [Source:HGNC Symbol;Acc:HGNC:54309]	lncRNA		LINC02788
ENSG00000278182	ENSG00000278182	phosphodiesterase 4D interacting protein (PDE4DIP) pseudogene	unprocessed_pseudogene		ENSG00000278182
VPS25P1	ENSG00000226755	VPS25 pseudogene 1 [Source:HGNC Symbol;Acc:HGNC:44250]	processed_pseudogene		VPS25P1
LINC01780	ENSG00000232650	long intergenic non-protein coding RNA 1780 [Source:HGNC Symbol;Acc:HGNC:52570]	lncRNA		LINC01780
TENT5C	ENSG00000183508	terminal nucleotidyltransferase 5C [Source:HGNC Symbol;Acc:HGNC:24712]	protein_coding		TENT5C
ENSG00000227712	ENSG00000227712	novel transcript	lncRNA		ENSG00000227712
PDZK1	ENSG00000174827	PDZ domain containing 1 [Source:HGNC Symbol;Acc:HGNC:8821]	protein_coding		PDZK1
ENSG00000234225	ENSG00000234225	novel transcript	lncRNA		ENSG00000234225
ENSG00000277095	ENSG00000277095	otopetrin 1 (OTOP1) pseudogene	unprocessed_pseudogene		ENSG00000277095
RPL7AP15	ENSG00000236806	ribosomal protein L7a pseudogene 15 [Source:HGNC Symbol;Acc:HGNC:36873]	processed_pseudogene		RPL7AP15
NBPF25P	ENSG00000272150	NBPF member 25, pseudogene [Source:HGNC Symbol;Acc:HGNC:45046]	transcribed_unprocessed_pseudogene		NBPF25P
LINC01731	ENSG00000234283	long intergenic non-protein coding RNA 1731 [Source:HGNC Symbol;Acc:HGNC:52519]	lncRNA		LINC01731
ENSG00000237188	ENSG00000237188	novel transcript, antisense to FMO5	lncRNA		ENSG00000237188
NBPF8	ENSG00000270231	NBPF member 8 [Source:HGNC Symbol;Acc:HGNC:31990]	transcribed_unprocessed_pseudogene		NBPF8
GAPDHP74	ENSG00000232780	glyceraldehyde-3-phosphate dehydrogenase pseudogene 74 [Source:HGNC Symbol;Acc:HGNC:50647]	transcribed_processed_pseudogene		GAPDHP74
VPS45	ENSG00000136631	vacuolar protein sorting 45 homolog [Source:HGNC Symbol;Acc:HGNC:14579]	protein_coding	Congenital neutropenia-myelofibrosis-nephromegaly syndrome	VPS45
ENSG00000274927	ENSG00000274927	lysine (K)-specific methyltransferase 2C (KMT2C) pseudogene	unprocessed_pseudogene		ENSG00000274927
CLCA4-AS1_2	ENSG00000261737	CLCA4 antisense RNA 1 [Source:NCBI gene (formerly Entrezgene);Acc:105378828]	lncRNA		CLCA4-AS1
ENSG00000264145	ENSG00000264145	dopamine receptor D5 (DRD5) pseudogene	processed_pseudogene		ENSG00000264145
LINC01397	ENSG00000258673	long intergenic non-protein coding RNA 1397 [Source:HGNC Symbol;Acc:HGNC:50677]	lncRNA		LINC01397
MTND5P20	ENSG00000238256	MT-ND5 pseudogene 20 [Source:HGNC Symbol;Acc:HGNC:42300]	processed_pseudogene		MTND5P20
RNF115	ENSG00000265491	ring finger protein 115 [Source:HGNC Symbol;Acc:HGNC:18154]	protein_coding		RNF115
SYCP1	ENSG00000198765	synaptonemal complex protein 1 [Source:HGNC Symbol;Acc:HGNC:11487]	protein_coding		SYCP1
ENSG00000224335	ENSG00000224335	neuroblastoma breakpoint family, member 4 (NBPF4) pseudogene	unprocessed_pseudogene		ENSG00000224335
ENSG00000277702	ENSG00000277702	lymphocyte-specific protein 1 (LSP1) pseudogene	unprocessed_pseudogene		ENSG00000277702
PIP5K1A	ENSG00000143398	phosphatidylinositol-4-phosphate 5-kinase type 1 alpha [Source:HGNC Symbol;Acc:HGNC:8994]	protein_coding		PIP5K1A
GDAP2	ENSG00000196505	ganglioside induced differentiation associated protein 2 [Source:HGNC Symbol;Acc:HGNC:18010]	protein_coding	SPINOCEREBELLAR ATAXIA AUTOSOMAL RECESSIVE 27	GDAP2
PRPF3	ENSG00000117360	pre-mRNA processing factor 3 [Source:HGNC Symbol;Acc:HGNC:17348]	protein_coding	Retinitis pigmentosa	PRPF3
ENSG00000225871	ENSG00000225871	family with sequence similarity 91, member A1 (FAM91A1) pseudogene	processed_pseudogene		ENSG00000225871
NEFHP1	ENSG00000223489	neurofilament heavy pseudogene 1 [Source:HGNC Symbol;Acc:HGNC:7738]	processed_pseudogene		NEFHP1
DCLRE1B	ENSG00000118655	DNA cross-link repair 1B [Source:HGNC Symbol;Acc:HGNC:17641]	protein_coding		DCLRE1B
ENSG00000230546	ENSG00000230546	pseudogene similar to part of WAP four-disulfide core domain 3 (WFDC3)	unprocessed_pseudogene		ENSG00000230546
VDAC2P3	ENSG00000213262	VDAC2 pseudogene 3 [Source:HGNC Symbol;Acc:HGNC:51931]	processed_pseudogene		VDAC2P3
ENSG00000285554	ENSG00000285554	Novel transcript	lncRNA		ENSG00000285554
ENSG00000232536	ENSG00000232536	novel transcript	lncRNA		ENSG00000232536
ENSG00000287015	ENSG00000287015	novel transcript	lncRNA		ENSG00000287015
ENSG00000241720	ENSG00000241720	novel transcript	lncRNA		ENSG00000241720
ENSG00000235526	ENSG00000235526	novel transcript	lncRNA		ENSG00000235526
FTLP17	ENSG00000228347	ferritin light chain pseudogene 17 [Source:HGNC Symbol;Acc:HGNC:37967]	processed_pseudogene		FTLP17
HYDIN2	ENSG00000276975	HYDIN axonemal central pair apparatus protein 2 (pseudogene) [Source:HGNC Symbol;Acc:HGNC:33129]	transcribed_unprocessed_pseudogene		HYDIN2
HIGD1AP12	ENSG00000236012	HIG1 hypoxia inducible domain family member 1A pseudogene 12 [Source:HGNC Symbol;Acc:HGNC:43007]	processed_pseudogene		HIGD1AP12
ENSG00000270911	ENSG00000270911	CTAGE family, member 5 (CTAGE5) pseudogene	processed_pseudogene		ENSG00000270911
ENSG00000272824	ENSG00000272824	novel transcript	lncRNA		ENSG00000272824
TSHB	ENSG00000134200	thyroid stimulating hormone subunit beta [Source:HGNC Symbol;Acc:HGNC:12372]	protein_coding	Isolated thyroid-stimulating hormone deficiency	TSHB
POGZ	ENSG00000143442	pogo transposable element derived with ZNF domain [Source:HGNC Symbol;Acc:HGNC:18801]	protein_coding	WHITE-SUTTON SYNDROME	POGZ
SOD2P1	ENSG00000234257	superoxide dismutase 2 pseudogene 1 [Source:HGNC Symbol;Acc:HGNC:45268]	processed_pseudogene		SOD2P1
C1orf54	ENSG00000118292	chromosome 1 open reading frame 54 [Source:HGNC Symbol;Acc:HGNC:26258]	protein_coding		C1orf54
ENSG00000231128	ENSG00000231128	novel transcript, antisense to PTPN22	lncRNA		ENSG00000231128
WDR3	ENSG00000065183	WD repeat domain 3 [Source:HGNC Symbol;Acc:HGNC:12755]	protein_coding		WDR3
PLEKHO1	ENSG00000023902	pleckstrin homology domain containing O1 [Source:HGNC Symbol;Acc:HGNC:24310]	protein_coding		PLEKHO1
LINC02798	ENSG00000227082	long intergenic non-protein coding RNA 2798 [Source:HGNC Symbol;Acc:HGNC:54323]	lncRNA		LINC02798
ENSG00000228626	ENSG00000228626	novel pseudogene	unprocessed_pseudogene		ENSG00000228626
PSMC1P12	ENSG00000226126	proteasome 26S subunit, ATPase 1 pseudogene 12 [Source:HGNC Symbol;Acc:HGNC:39787]	processed_pseudogene		PSMC1P12
SLC22A15	ENSG00000163393	solute carrier family 22 member 15 [Source:HGNC Symbol;Acc:HGNC:20301]	protein_coding		SLC22A15
SCNM1	ENSG00000163156	sodium channel modifier 1 [Source:HGNC Symbol;Acc:HGNC:23136]	protein_coding		SCNM1
FLG	ENSG00000143631	filaggrin [Source:HGNC Symbol;Acc:HGNC:3748]	protein_coding	NON RARE IN EUROPE: Autosomal dominant ichthyosis vulgaris	FLG
ALX3	ENSG00000156150	ALX homeobox 3 [Source:HGNC Symbol;Acc:HGNC:449]	protein_coding	Frontorhiny	ALX3
RPS15AP9	ENSG00000228453	ribosomal protein S15a pseudogene 9 [Source:HGNC Symbol;Acc:HGNC:36164]	processed_pseudogene		RPS15AP9
ENSG00000274642	ENSG00000274642	phosphodiesterase 4D interacting protein (PDE4DIP) pseudogene	unprocessed_pseudogene		ENSG00000274642
NHLH2	ENSG00000177551	nescient helix-loop-helix 2 [Source:HGNC Symbol;Acc:HGNC:7818]	protein_coding		NHLH2
TRIM33	ENSG00000197323	tripartite motif containing 33 [Source:HGNC Symbol;Acc:HGNC:16290]	protein_coding	Differentiated thyroid carcinoma	TRIM33
H3P4	ENSG00000213244	H3 histone pseudogene 4 [Source:HGNC Symbol;Acc:HGNC:43797]	unprocessed_pseudogene		H3P4
ENSG00000233029	ENSG00000233029	novel transcript	lncRNA		ENSG00000233029
FLG-AS1	ENSG00000237975	FLG antisense RNA 1 [Source:HGNC Symbol;Acc:HGNC:27913]	lncRNA		FLG-AS1
ENSG00000261168	ENSG00000261168	novel transcript, sense overlapping SEMA6C	lncRNA		ENSG00000261168
ENSG00000287980	ENSG00000287980	novel transcript	lncRNA		ENSG00000287980
ENSG00000229283	ENSG00000229283	novel transcript	lncRNA		ENSG00000229283
ENSG00000271419	ENSG00000271419	trafficking protein, kinesin binding 2 (TRAK2) pseudogene	processed_pseudogene		ENSG00000271419
PDE4DIP	ENSG00000178104	phosphodiesterase 4D interacting protein [Source:HGNC Symbol;Acc:HGNC:15580]	protein_coding		PDE4DIP
ENSG00000226172	ENSG00000226172	novel transcript	lncRNA		ENSG00000226172
CDC14A	ENSG00000079335	cell division cycle 14A [Source:HGNC Symbol;Acc:HGNC:1718]	protein_coding	Autosomal recessive non-syndromic sensorineural deafness type DFNB	CDC14A
CD53	ENSG00000143119	CD53 molecule [Source:HGNC Symbol;Acc:HGNC:1686]	protein_coding		CD53
RLIMP2	ENSG00000237278	ring finger protein, LIM domain interacting pseudogene 2 [Source:HGNC Symbol;Acc:HGNC:39683]	processed_pseudogene		RLIMP2
AP4B1-AS1	ENSG00000226167	AP4B1 antisense RNA 1 [Source:HGNC Symbol;Acc:HGNC:44114]	lncRNA		AP4B1-AS1
ENSG00000285062	ENSG00000285062	poly(ADP-ribose) polymerase family member 8 (PARP8) pseudogene	transcribed_unprocessed_pseudogene		ENSG00000285062
APH1A	ENSG00000117362	aph-1 homolog A, gamma-secretase subunit [Source:HGNC Symbol;Acc:HGNC:29509]	protein_coding		APH1A
MTIF2P1	ENSG00000233432	mitochondrial translational initiation factor 2 pseudogene 1 [Source:HGNC Symbol;Acc:HGNC:14861]	processed_pseudogene		MTIF2P1
ENSG00000227700	ENSG00000227700	novel pseudogene	processed_pseudogene		ENSG00000227700
ENSG00000229911	ENSG00000229911	high density lipoprotein binding protein (vigilin) (HDLBP) pseudogene	processed_pseudogene		ENSG00000229911
FLG2	ENSG00000143520	filaggrin family member 2 [Source:HGNC Symbol;Acc:HGNC:33276]	protein_coding	Peeling skin syndrome type A	FLG2
SRGAP2C	ENSG00000171943	SLIT-ROBO Rho GTPase activating protein 2C [Source:HGNC Symbol;Acc:HGNC:30584]	protein_coding		SRGAP2C
ENSG00000270719	ENSG00000270719	anaphase promoting complex subunit 13 (ANAPC13) pseudogene	processed_pseudogene		ENSG00000270719
SPAG17	ENSG00000155761	sperm associated antigen 17 [Source:HGNC Symbol;Acc:HGNC:26620]	protein_coding	Non-syndromic male infertility due to sperm motility disorder	SPAG17
CIART	ENSG00000159208	circadian associated repressor of transcription [Source:HGNC Symbol;Acc:HGNC:25200]	protein_coding		CIART
SRGAP2-AS1	ENSG00000230806	SRGAP2 antisense RNA 1 [Source:HGNC Symbol;Acc:HGNC:40902]	lncRNA		SRGAP2-AS1
TTF2	ENSG00000116830	transcription termination factor 2 [Source:HGNC Symbol;Acc:HGNC:12398]	protein_coding		TTF2
S100A7	ENSG00000143556	S100 calcium binding protein A7 [Source:HGNC Symbol;Acc:HGNC:10497]	protein_coding		S100A7
ENSG00000227242	ENSG00000227242	phosphodiesterase 4D interacting protein (PDE4DIP) pseudogene	unprocessed_pseudogene		ENSG00000227242
UBE2WP1	ENSG00000234422	ubiquitin conjugating enzyme E2 W pseudogene 1 [Source:HGNC Symbol;Acc:HGNC:32198]	processed_pseudogene		UBE2WP1
PGLYRP4	ENSG00000163218	peptidoglycan recognition protein 4 [Source:HGNC Symbol;Acc:HGNC:30015]	protein_coding		PGLYRP4
RPL6P2	ENSG00000227056	ribosomal protein L6 pseudogene 2 [Source:HGNC Symbol;Acc:HGNC:35964]	processed_pseudogene		RPL6P2
GATAD2B	ENSG00000143614	GATA zinc finger domain containing 2B [Source:HGNC Symbol;Acc:HGNC:30778]	protein_coding	Severe intellectual disability-poor language-strabismus-grimacing face-long fingers syndrome	GATAD2B
SLC6A17-AS1	ENSG00000227091	SLC6A17 antisense RNA 1 [Source:HGNC Symbol;Acc:HGNC:41279]	lncRNA		SLC6A17-AS1
NPR1	ENSG00000169418	natriuretic peptide receptor 1 [Source:HGNC Symbol;Acc:HGNC:7943]	protein_coding		NPR1
HNRNPA1P43	ENSG00000214204	heterogeneous nuclear ribonucleoprotein A1 pseudogene 43 [Source:HGNC Symbol;Acc:HGNC:48772]	processed_pseudogene		HNRNPA1P43
MAGI3	ENSG00000081026	membrane associated guanylate kinase, WW and PDZ domain containing 3 [Source:HGNC Symbol;Acc:HGNC:29647]	protein_coding		MAGI3
EIF2S2P5	ENSG00000225650	eukaryotic translation initiation factor 2 subunit 2 beta pseudogene 5 [Source:HGNC Symbol;Acc:HGNC:37793]	processed_pseudogene		EIF2S2P5
PGBP	ENSG00000227179	pepsinogen B, pseudogene [Source:HGNC Symbol;Acc:HGNC:39503]	transcribed_unprocessed_pseudogene		PGBP
LINC02586	ENSG00000224965	long intergenic non-protein coding RNA 2586 [Source:HGNC Symbol;Acc:HGNC:39958]	lncRNA		LINC02586
LINC01649	ENSG00000228127	long intergenic non-protein coding RNA 1649 [Source:HGNC Symbol;Acc:HGNC:52436]	lncRNA		LINC01649
ENSG00000226984	ENSG00000226984	ribosomal protein L26 (RPL26) pseudogene	processed_pseudogene		ENSG00000226984
S100A7L2	ENSG00000197364	S100 calcium binding protein A7 like 2 [Source:HGNC Symbol;Acc:HGNC:21655]	protein_coding		S100A7L2
ENSG00000273481	ENSG00000273481	novel transcript	lncRNA		ENSG00000273481
UBL4B	ENSG00000186150	ubiquitin like 4B [Source:HGNC Symbol;Acc:HGNC:32309]	protein_coding		UBL4B
SLC27A3	ENSG00000143554	solute carrier family 27 member 3 [Source:HGNC Symbol;Acc:HGNC:10997]	protein_coding		SLC27A3
GABPB2	ENSG00000143458	GA binding protein transcription factor subunit beta 2 [Source:HGNC Symbol;Acc:HGNC:28441]	protein_coding		GABPB2
ENSG00000230932	ENSG00000230932	tight junction protein 3 (zona occludens 3) (TJP3) pseudogene	processed_pseudogene		ENSG00000230932
ENSG00000223861	ENSG00000223861	ribosomal protein S10 (RPS10) pseudogene	processed_pseudogene		ENSG00000223861
CA14	ENSG00000118298	carbonic anhydrase 14 [Source:HGNC Symbol;Acc:HGNC:1372]	protein_coding		CA14
AQP10	ENSG00000143595	aquaporin 10 [Source:HGNC Symbol;Acc:HGNC:16029]	protein_coding		AQP10
CD5L	ENSG00000073754	CD5 molecule like [Source:HGNC Symbol;Acc:HGNC:1690]	protein_coding		CD5L
S100A8	ENSG00000143546	S100 calcium binding protein A8 [Source:HGNC Symbol;Acc:HGNC:10498]	protein_coding		S100A8
ENSG00000233712	ENSG00000233712	pseudogene similar to part of Fc receptor-like protein	unprocessed_pseudogene		ENSG00000233712
ENSG00000228826	ENSG00000228826	novel transcript	lncRNA		ENSG00000228826
LINC01761	ENSG00000233907	long intergenic non-protein coding RNA 1761 [Source:HGNC Symbol;Acc:HGNC:52551]	lncRNA		LINC01761
CDK4P1	ENSG00000225036	cyclin dependent kinase 4 pseudogene 1 [Source:HGNC Symbol;Acc:HGNC:19040]	processed_pseudogene		CDK4P1
LINC01768	ENSG00000228420	long intergenic non-protein coding RNA 1768 [Source:HGNC Symbol;Acc:HGNC:52558]	lncRNA		LINC01768
ENSG00000233839	ENSG00000233839	ribosomal protein S19 (RPS19) pseudogene	processed_pseudogene		ENSG00000233839
ENSG00000250890	ENSG00000250890	mitochondrially encoded cytochrome c oxidase I (MT-CO1) pseudogene	unprocessed_pseudogene		ENSG00000250890
ENSG00000232240	ENSG00000232240	novel pseudogene	processed_pseudogene		ENSG00000232240
SELENBP1	ENSG00000143416	selenium binding protein 1 [Source:HGNC Symbol;Acc:HGNC:10719]	protein_coding	Autosomal recessive extra-oral halitosis	SELENBP1
ENSG00000227217	ENSG00000227217	novel transcript	lncRNA		ENSG00000227217
ENSG00000272583	ENSG00000272583	novel transcript	lncRNA		ENSG00000272583
ENSG00000280649	ENSG00000280649	TEC	TEC		ENSG00000280649
FMO5	ENSG00000131781	flavin containing dimethylaniline monoxygenase 5 [Source:HGNC Symbol;Acc:HGNC:3773]	protein_coding		FMO5
ENSG00000223599	ENSG00000223599	adipose differentiation-related protein (ADFP) pseudogene	processed_pseudogene		ENSG00000223599
NBPF13P	ENSG00000283342	NBPF member 13, pseudogene [Source:HGNC Symbol;Acc:HGNC:31995]	unprocessed_pseudogene		NBPF13P
ENSG00000224645	ENSG00000224645	novel transcript	lncRNA		ENSG00000224645
HAO2-IT1	ENSG00000230921	HAO2 intronic transcript 1 [Source:HGNC Symbol;Acc:HGNC:41342]	lncRNA		HAO2-IT1
ENSG00000286151	ENSG00000286151	SLAM family member 5-like pseudogene	unprocessed_pseudogene		ENSG00000286151
TXNP3	ENSG00000234388	thioredoxin pseudogene 3 [Source:HGNC Symbol;Acc:HGNC:49483]	processed_pseudogene		TXNP3
GEMIN2P1	ENSG00000235015	gem nuclear organelle associated protein 2 pseudogene 1 [Source:HGNC Symbol;Acc:HGNC:49561]	processed_pseudogene		GEMIN2P1
LINC02772	ENSG00000271736	long intergenic non-protein coding RNA 2772 [Source:HGNC Symbol;Acc:HGNC:54292]	lncRNA		LINC02772
ENSG00000235988	ENSG00000235988	novel pseudogene	processed_pseudogene		ENSG00000235988
RPS29P29	ENSG00000233717	ribosomal protein S29 pseudogene 29 [Source:HGNC Symbol;Acc:HGNC:52362]	processed_pseudogene		RPS29P29
PDE4DIPP6	ENSG00000231551	PDE4DIP pseudogene 6 [Source:HGNC Symbol;Acc:HGNC:55097]	transcribed_unprocessed_pseudogene		PDE4DIPP6
S100A9	ENSG00000163220	S100 calcium binding protein A9 [Source:HGNC Symbol;Acc:HGNC:10499]	protein_coding		S100A9
S100A15A	ENSG00000224784	S100 calcium binding protein A15A (pseudogene) [Source:HGNC Symbol;Acc:HGNC:53871]	processed_pseudogene		S100A15A
ELL2P1	ENSG00000227295	elongation factor for RNA polymerase II 2 pseudogene 1 [Source:HGNC Symbol;Acc:HGNC:39343]	processed_pseudogene		ELL2P1
LYSMD1	ENSG00000163155	LysM domain containing 1 [Source:HGNC Symbol;Acc:HGNC:32070]	protein_coding		LYSMD1
KCNN3	ENSG00000143603	potassium calcium-activated channel subfamily N member 3 [Source:HGNC Symbol;Acc:HGNC:6292]	protein_coding	Zimmermann-Laband syndrome	KCNN3
PFN1P2	ENSG00000270392	profilin 1 pseudogene 2 [Source:HGNC Symbol;Acc:HGNC:24298]	transcribed_processed_pseudogene		PFN1P2
ENSG00000243613	ENSG00000243613	novel transcript	lncRNA		ENSG00000243613
ELOCP19	ENSG00000241975	elongin C pseudogene 19 [Source:HGNC Symbol;Acc:HGNC:38155]	processed_pseudogene		ELOCP19
ENSG00000271143	ENSG00000271143	serine palmitoyltransferase, small subunit A (SPTSSA) pseudogene	processed_pseudogene		ENSG00000271143
VANGL2	ENSG00000162738	VANGL planar cell polarity protein 2 [Source:HGNC Symbol;Acc:HGNC:15511]	protein_coding	Cervical spina bifida aperta	VANGL2
ENSG00000270976	ENSG00000270976	ubiquitin C (UBC) pseudogene	processed_pseudogene		ENSG00000270976
PNRC2P1	ENSG00000228217	proline rich nuclear receptor coactivator 2 pseudogene 1 [Source:HGNC Symbol;Acc:HGNC:51933]	processed_pseudogene		PNRC2P1
ENSG00000270342	ENSG00000270342	oocyte expressed protein (OOEP) pseudogene	processed_pseudogene		ENSG00000270342
NUP210L	ENSG00000143552	nucleoporin 210 like [Source:HGNC Symbol;Acc:HGNC:29915]	protein_coding		NUP210L
ENSG00000246203	ENSG00000246203	novel pseudogene	unprocessed_pseudogene		ENSG00000246203
DENND2C	ENSG00000175984	DENN domain containing 2C [Source:HGNC Symbol;Acc:HGNC:24748]	protein_coding		DENND2C
ENSG00000231100	ENSG00000231100	amyloid P component, serum (APCS) pseudogene	unprocessed_pseudogene		ENSG00000231100
PRR9	ENSG00000203783	proline rich 9 [Source:HGNC Symbol;Acc:HGNC:32057]	protein_coding		PRR9
TPM3	ENSG00000143549	tropomyosin 3 [Source:HGNC Symbol;Acc:HGNC:12012]	protein_coding	Cap myopathy	TPM3
CD2	ENSG00000116824	CD2 molecule [Source:HGNC Symbol;Acc:HGNC:1639]	protein_coding		CD2
LINC02799	ENSG00000235887	long intergenic non-protein coding RNA 2799 [Source:HGNC Symbol;Acc:HGNC:54324]	lncRNA		LINC02799
LINC01661	ENSG00000237460	long intergenic non-protein coding RNA 1661 [Source:HGNC Symbol;Acc:HGNC:52449]	lncRNA		LINC01661
ENSG00000236327	ENSG00000236327	ribosomal protein L30 (RPL30) pseudogene	processed_pseudogene		ENSG00000236327
ALG6	ENSG00000088035	ALG6 alpha-1,3-glucosyltransferase [Source:HGNC Symbol;Acc:HGNC:23157]	protein_coding	ALG6-CDG	ALG6
ENSG00000223804	ENSG00000223804	Poly [ADP-ribose] polymerase 8 (PARP8) pseudogene	transcribed_unprocessed_pseudogene		ENSG00000223804
ENSG00000236887	ENSG00000236887	ribosomal protein S15 (RPS15) pseudogene	processed_pseudogene		ENSG00000236887
ENSG00000230779	ENSG00000230779	ribosomal protein, large, P0 (RPLP0) pseudogene	processed_pseudogene		ENSG00000230779
DEPDC1	ENSG00000024526	DEP domain containing 1 [Source:HGNC Symbol;Acc:HGNC:22949]	protein_coding		DEPDC1
PKMP1	ENSG00000236480	pyruvate kinase M1/2 pseudogene 1 [Source:HGNC Symbol;Acc:HGNC:44243]	processed_pseudogene		PKMP1
ENSG00000235756	ENSG00000235756	PAI-1 mRNA-binding protein (PAI-RBP1) (CGI-55, DKFZp564M2423) pseudogene	processed_pseudogene		ENSG00000235756
ENSG00000225603	ENSG00000225603	insulin-like growth factor 2 mRNA binding protein 2 (IGF2BP2) pseudogene	processed_pseudogene		ENSG00000225603
PPIAP7	ENSG00000173810	peptidylprolyl isomerase A pseudogene 7 [Source:HGNC Symbol;Acc:HGNC:9270]	processed_pseudogene		PPIAP7
ENSG00000235005	ENSG00000235005	novel transcript	lncRNA		ENSG00000235005
OR10AE1P	ENSG00000271890	olfactory receptor family 10 subfamily AE member 1 pseudogene [Source:HGNC Symbol;Acc:HGNC:14990]	unprocessed_pseudogene		OR10AE1P
LINC02806	ENSG00000238107	long intergenic non-protein coding RNA 2806 [Source:HGNC Symbol;Acc:HGNC:27628]	lncRNA		LINC02806
FCGR1B	ENSG00000198019	Fc fragment of IgG receptor Ib [Source:HGNC Symbol;Acc:HGNC:3614]	protein_coding		FCGR1B
ENSG00000286005	ENSG00000286005	SLAM family member 5-like pseudogene	unprocessed_pseudogene		ENSG00000286005
MRPS21P2	ENSG00000227425	mitochondrial ribosomal protein S21 pseudogene 2 [Source:HGNC Symbol;Acc:HGNC:29749]	processed_pseudogene		MRPS21P2
ENSG00000233222	ENSG00000233222	novel transcript	lncRNA		ENSG00000233222
ENSG00000225279	ENSG00000225279	novel transcript	lncRNA		ENSG00000225279
ELOCP20	ENSG00000229101	elongin C pseudogene 20 [Source:HGNC Symbol;Acc:HGNC:38156]	unprocessed_pseudogene		ELOCP20
NDUFA5P10	ENSG00000224927	NADH:ubiquinone oxidoreductase subunit A5 pseudogene 10 [Source:HGNC Symbol;Acc:HGNC:48852]	processed_pseudogene		NDUFA5P10
ENSG00000239216	ENSG00000239216	novel transcript	lncRNA		ENSG00000239216
ENSG00000283360	ENSG00000283360	novel transcript	lncRNA		ENSG00000283360
ENSG00000258465	ENSG00000258465	novel protein	protein_coding		ENSG00000258465
SMIM42	ENSG00000288460	small integral membrane protein 42 [Source:HGNC Symbol;Acc:HGNC:55000]	protein_coding		SMIM42
GPR89A	ENSG00000117262	G protein-coupled receptor 89A [Source:HGNC Symbol;Acc:HGNC:31984]	protein_coding		GPR89A
LORICRIN	ENSG00000203782	loricrin cornified envelope precursor protein [Source:HGNC Symbol;Acc:HGNC:6663]	protein_coding	Keratoderma hereditarium mutilans with ichthyosis	LORICRIN
ENSG00000227907	ENSG00000227907	novel transcript	lncRNA		ENSG00000227907
C1orf189	ENSG00000163263	chromosome 1 open reading frame 189 [Source:HGNC Symbol;Acc:HGNC:32305]	protein_coding		C1orf189
ENSG00000237076	ENSG00000237076	novel transcript	lncRNA		ENSG00000237076
INTS3	ENSG00000143624	integrator complex subunit 3 [Source:HGNC Symbol;Acc:HGNC:26153]	protein_coding		INTS3
NR1H5P	ENSG00000227970	nuclear receptor subfamily 1 group H member 5, pseudogene [Source:HGNC Symbol;Acc:HGNC:32673]	unitary_pseudogene		NR1H5P
S100A12	ENSG00000163221	S100 calcium binding protein A12 [Source:HGNC Symbol;Acc:HGNC:10489]	protein_coding		S100A12
ENSG00000261055	ENSG00000261055	novel transcript	lncRNA		ENSG00000261055
ENSG00000231613	ENSG00000231613	novel transcript	lncRNA		ENSG00000231613
GTF2B	ENSG00000137947	general transcription factor IIB [Source:HGNC Symbol;Acc:HGNC:4648]	protein_coding		GTF2B
ENSG00000231700	ENSG00000231700	pseudogene similar to part of SON DNA binding protein (SON)	processed_pseudogene		ENSG00000231700
MTCO2P21	ENSG00000236689	MT-CO2 pseudogene 21 [Source:HGNC Symbol;Acc:HGNC:52150]	unprocessed_pseudogene		MTCO2P21
ENSG00000233589	ENSG00000233589	novel transcript	lncRNA		ENSG00000233589
TNFSF4	ENSG00000117586	TNF superfamily member 4 [Source:HGNC Symbol;Acc:HGNC:11934]	protein_coding	Narcolepsy type 1	TNFSF4
C1orf226	ENSG00000239887	chromosome 1 open reading frame 226 [Source:HGNC Symbol;Acc:HGNC:34351]	protein_coding		C1orf226
S100A7A	ENSG00000184330	S100 calcium binding protein A7A [Source:HGNC Symbol;Acc:HGNC:21657]	protein_coding		S100A7A
HNRNPA1P68	ENSG00000230946	heterogeneous nuclear ribonucleoprotein A1 pseudogene 68 [Source:HGNC Symbol;Acc:HGNC:48798]	processed_pseudogene		HNRNPA1P68
PFN1P12	ENSG00000226028	profilin 1 pseudogene 12 [Source:HGNC Symbol;Acc:HGNC:42995]	processed_pseudogene		PFN1P12
KCNJ9	ENSG00000162728	potassium inwardly rectifying channel subfamily J member 9 [Source:HGNC Symbol;Acc:HGNC:6270]	protein_coding		KCNJ9
ENSG00000229021	ENSG00000229021	novel transcript	lncRNA		ENSG00000229021
ENSG00000231029	ENSG00000231029	ribosomal protein S18 (RPS18) pseudogene	processed_pseudogene		ENSG00000231029
ENSG00000203825	ENSG00000203825	phosphodiesterase 4D interacting protein (myomegalin) (PDE4DIP) pseudogene	unprocessed_pseudogene		ENSG00000203825
CSF1	ENSG00000184371	colony stimulating factor 1 [Source:HGNC Symbol;Acc:HGNC:2432]	protein_coding		CSF1
MTATP6P14	ENSG00000233449	MT-ATP6 pseudogene 14 [Source:HGNC Symbol;Acc:HGNC:52059]	processed_pseudogene		MTATP6P14
NKAIN1P1	ENSG00000242943	NKAIN1 pseudogene 1 [Source:HGNC Symbol;Acc:HGNC:38593]	processed_pseudogene		NKAIN1P1
DHCR24-DT	ENSG00000233203	DHCR24 divergent transcript [Source:HGNC Symbol;Acc:HGNC:53969]	lncRNA		DHCR24-DT
VDAC1P9	ENSG00000232366	voltage dependent anion channel 1 pseudogene 9 [Source:HGNC Symbol;Acc:HGNC:37484]	processed_pseudogene		VDAC1P9
ENSG00000232499	ENSG00000232499	heterogeneous nuclear ribonucleoprotein A3 (hnRNPA3) pseudogene	processed_pseudogene		ENSG00000232499
CGN	ENSG00000143375	cingulin [Source:HGNC Symbol;Acc:HGNC:17429]	protein_coding		CGN
LINC02805	ENSG00000232265	long intergenic non-protein coding RNA 2805 [Source:HGNC Symbol;Acc:HGNC:54339]	lncRNA		LINC02805
TNFAIP8L2	ENSG00000163154	TNF alpha induced protein 8 like 2 [Source:HGNC Symbol;Acc:HGNC:26277]	protein_coding		TNFAIP8L2
RGS5_1	ENSG00000232995	regulator of G protein signaling 5 [Source:NCBI gene (formerly Entrezgene);Acc:8490]	lncRNA	HYPERTENSION ESSENTIAL	RGS5
ENSG00000236957	ENSG00000236957	pseudogene similar to part of a immunoglobulin receptor-like protein	transcribed_unprocessed_pseudogene		ENSG00000236957
UBAP2L	ENSG00000143569	ubiquitin associated protein 2 like [Source:HGNC Symbol;Acc:HGNC:29877]	protein_coding		UBAP2L
FMO8P	ENSG00000238087	flavin containing dimethylaniline monoxygenase 8, pseudogene [Source:HGNC Symbol;Acc:HGNC:32209]	unprocessed_pseudogene		FMO8P
ENSG00000227777	ENSG00000227777	ribosomal protein L7a (RPL7A) pseudogene	processed_pseudogene		ENSG00000227777
ENSG00000287218	ENSG00000287218	novel transcript, antisense to CD247	lncRNA		ENSG00000287218
SSBL4P	ENSG00000230832	small RNA binding exonuclease protection factor La like 4, pseudogene [Source:HGNC Symbol;Acc:HGNC:54985]	processed_pseudogene		SSBL4P
NAP1L4P1	ENSG00000177173	nucleosome assembly protein 1 like 4 pseudogene 1 [Source:HGNC Symbol;Acc:HGNC:39740]	processed_pseudogene		NAP1L4P1
SEC22B4P	ENSG00000277406	SEC22 homolog B4, pseudogene [Source:HGNC Symbol;Acc:HGNC:53892]	transcribed_unprocessed_pseudogene		SEC22B4P
LMX1A-AS1	ENSG00000238022	LMX1A antisense RNA 1 [Source:HGNC Symbol;Acc:HGNC:40344]	lncRNA		LMX1A-AS1
LINC01307	ENSG00000231671	long intergenic non-protein coding RNA 1307 [Source:HGNC Symbol;Acc:HGNC:50494]	lncRNA		LINC01307
IGSF8	ENSG00000162729	immunoglobulin superfamily member 8 [Source:HGNC Symbol;Acc:HGNC:17813]	protein_coding		IGSF8
MPC2	ENSG00000143158	mitochondrial pyruvate carrier 2 [Source:HGNC Symbol;Acc:HGNC:24515]	protein_coding		MPC2
LAPTM4BP1	ENSG00000237008	lysosomal protein transmembrane 4 beta pseudogene 1 [Source:HGNC Symbol;Acc:HGNC:51934]	processed_pseudogene		LAPTM4BP1
TLCD4-RWDD3	ENSG00000271092	TLCD4-RWDD3 readthrough [Source:HGNC Symbol;Acc:HGNC:49388]	protein_coding		TLCD4-RWDD3
SLAMF6	ENSG00000162739	SLAM family member 6 [Source:HGNC Symbol;Acc:HGNC:21392]	protein_coding		SLAMF6
SLC25A24P2	ENSG00000238118	SLC25A24 pseudogene 2 [Source:HGNC Symbol;Acc:HGNC:48934]	unprocessed_pseudogene		SLC25A24P2
ENSG00000276118	ENSG00000276118	transmembrane protein 128 (TMEM128) pseudogene	unprocessed_pseudogene		ENSG00000276118
FMO11P	ENSG00000232148	flavin containing dimethylaniline monoxygenase 11, pseudogene [Source:HGNC Symbol;Acc:HGNC:32212]	unprocessed_pseudogene		FMO11P
LINC00624	ENSG00000278811	long intergenic non-protein coding RNA 624 [Source:HGNC Symbol;Acc:HGNC:44254]	lncRNA		LINC00624
CD160	ENSG00000117281	CD160 molecule [Source:HGNC Symbol;Acc:HGNC:17013]	protein_coding		CD160
C1orf112	ENSG00000000460	chromosome 1 open reading frame 112 [Source:HGNC Symbol;Acc:HGNC:25565]	protein_coding		C1orf112
FAM78B	ENSG00000188859	family with sequence similarity 78 member B [Source:HGNC Symbol;Acc:HGNC:13495]	protein_coding		FAM78B
PYHIN1	ENSG00000163564	pyrin and HIN domain family member 1 [Source:HGNC Symbol;Acc:HGNC:28894]	protein_coding		PYHIN1
ENSG00000275075	ENSG00000275075	transmembrane protein 128 (TMEM128) pseudogene	processed_pseudogene		ENSG00000275075
LAMC1	ENSG00000135862	laminin subunit gamma 1 [Source:HGNC Symbol;Acc:HGNC:6492]	protein_coding		LAMC1
ENSG00000232952	ENSG00000232952	matrin 3 (MATR3) pseudogene	processed_pseudogene		ENSG00000232952
CD1D	ENSG00000158473	CD1d molecule [Source:HGNC Symbol;Acc:HGNC:1637]	protein_coding		CD1D
ENSG00000227722	ENSG00000227722	dynactin 4 pseudogene	transcribed_processed_pseudogene		ENSG00000227722
ENSG00000285636	ENSG00000285636	Novel transcript, antisense to NOS1AP	lncRNA		ENSG00000285636
ENSG00000285922	ENSG00000285922	novel transcript	lncRNA		ENSG00000285922
ENSG00000233411	ENSG00000233411	novel transcript	lncRNA		ENSG00000233411
ENSG00000275801	ENSG00000275801	SLAM family member 9 (SLAMF9) pseudogene	unprocessed_pseudogene		ENSG00000275801
MGST3	ENSG00000143198	microsomal glutathione S-transferase 3 [Source:HGNC Symbol;Acc:HGNC:7064]	protein_coding		MGST3
S100A7P1	ENSG00000203781	S100 calcium binding protein A7 pseudogene 1 [Source:HGNC Symbol;Acc:HGNC:21654]	unprocessed_pseudogene		S100A7P1
CASQ1	ENSG00000143318	calsequestrin 1 [Source:HGNC Symbol;Acc:HGNC:1512]	protein_coding	Tubular-Aggregate Myopathy	CASQ1
FCRL5	ENSG00000143297	Fc receptor like 5 [Source:HGNC Symbol;Acc:HGNC:18508]	protein_coding		FCRL5
NCSTN	ENSG00000162736	nicastrin [Source:HGNC Symbol;Acc:HGNC:17091]	protein_coding	NON RARE IN EUROPE: Hidradenitis suppurativa	NCSTN
FASLG	ENSG00000117560	Fas ligand [Source:HGNC Symbol;Acc:HGNC:11936]	protein_coding	Autoimmune lymphoproliferative syndrome	FASLG
ENSG00000232188	ENSG00000232188	novel transcript	lncRNA		ENSG00000232188
LINC01701	ENSG00000232212	long intergenic non-protein coding RNA 1701 [Source:HGNC Symbol;Acc:HGNC:52489]	lncRNA		LINC01701
SPATA46	ENSG00000171722	spermatogenesis associated 46 [Source:HGNC Symbol;Acc:HGNC:27648]	protein_coding		SPATA46
ILF2	ENSG00000143621	interleukin enhancer binding factor 2 [Source:HGNC Symbol;Acc:HGNC:6037]	protein_coding		ILF2
ENSG00000241042	ENSG00000241042	novel transcript	lncRNA		ENSG00000241042
TIPRL	ENSG00000143155	TOR signaling pathway regulator [Source:HGNC Symbol;Acc:HGNC:30231]	protein_coding		TIPRL
ENSG00000260322	ENSG00000260322	novel transcript	lncRNA		ENSG00000260322
ENSG00000223495	ENSG00000223495	kinase suppressor of ras 1 (KSR1) pseudogene	processed_pseudogene		ENSG00000223495
ENSG00000241666	ENSG00000241666	novel transcript	lncRNA		ENSG00000241666
NME7	ENSG00000143156	NME/NM23 family member 7 [Source:HGNC Symbol;Acc:HGNC:20461]	protein_coding	Situs inversus totalis	NME7
RCSD1	ENSG00000198771	RCSD domain containing 1 [Source:HGNC Symbol;Acc:HGNC:28310]	protein_coding		RCSD1
FDPSP1	ENSG00000225462	farnesyl diphosphate synthase pseudogene 1 [Source:HGNC Symbol;Acc:HGNC:3632]	processed_pseudogene		FDPSP1
ENSG00000237756	ENSG00000237756	novel transcript	lncRNA		ENSG00000237756
TNR	ENSG00000116147	tenascin R [Source:HGNC Symbol;Acc:HGNC:11953]	protein_coding		TNR
SFT2D2	ENSG00000213064	SFT2 domain containing 2 [Source:HGNC Symbol;Acc:HGNC:25140]	protein_coding		SFT2D2
FAM78B-AS1	ENSG00000203307	FAM78B antisense RNA 1 [Source:HGNC Symbol;Acc:HGNC:40639]	lncRNA		FAM78B-AS1
UCK2	ENSG00000143179	uridine-cytidine kinase 2 [Source:HGNC Symbol;Acc:HGNC:12562]	protein_coding		UCK2
ENSG00000271187	ENSG00000271187	small integral membrane protein 15 (SMIM15) pseudogene	processed_pseudogene		ENSG00000271187
ENSG00000260360	ENSG00000260360	novel transcript	lncRNA		ENSG00000260360
ENSG00000274562	ENSG00000274562	SLAM family member 9 (SLAMF9) pseudogene	unprocessed_pseudogene		ENSG00000274562
PIGM	ENSG00000143315	phosphatidylinositol glycan anchor biosynthesis class M [Source:HGNC Symbol;Acc:HGNC:18858]	protein_coding	Hypercoagulability syndrome due to glycosylphosphatidylinositol deficiency	PIGM
ENSG00000227094	ENSG00000227094	novel transcript	lncRNA		ENSG00000227094
FAM20B	ENSG00000116199	FAM20B glycosaminoglycan xylosylkinase [Source:HGNC Symbol;Acc:HGNC:23017]	protein_coding		FAM20B
LINC01720	ENSG00000231175	long intergenic non-protein coding RNA 1720 [Source:HGNC Symbol;Acc:HGNC:52507]	lncRNA		LINC01720
XCL2	ENSG00000143185	X-C motif chemokine ligand 2 [Source:HGNC Symbol;Acc:HGNC:10646]	protein_coding		XCL2
RPSAP16	ENSG00000235145	ribosomal protein SA pseudogene 16 [Source:HGNC Symbol;Acc:HGNC:35478]	processed_pseudogene		RPSAP16
QSOX1	ENSG00000116260	quiescin sulfhydryl oxidase 1 [Source:HGNC Symbol;Acc:HGNC:9756]	protein_coding		QSOX1
LRRC8D-DT	ENSG00000272931	LRRC8D divergent transcript [Source:HGNC Symbol;Acc:HGNC:55186]	lncRNA		LRRC8D-DT
POU2F1	ENSG00000143190	POU class 2 homeobox 1 [Source:HGNC Symbol;Acc:HGNC:9212]	protein_coding		POU2F1
ENSG00000225475	ENSG00000225475	riribosomal protein S2 (RPS2) pseudogene	processed_pseudogene		ENSG00000225475
ENSG00000230898	ENSG00000230898	novel transcript	lncRNA		ENSG00000230898
ENSG00000234998	ENSG00000234998	novel transcript, antisense to FCGR1B	lncRNA		ENSG00000234998
CNN2P10	ENSG00000232223	calponin 2 pseudogene 10 [Source:HGNC Symbol;Acc:HGNC:39535]	processed_pseudogene		CNN2P10
ENSG00000224698	ENSG00000224698	novel transcript	lncRNA		ENSG00000224698
ENSG00000287697	ENSG00000287697	novel transcript, antisense to CACYBP	lncRNA		ENSG00000287697
KIFAP3	ENSG00000075945	kinesin associated protein 3 [Source:HGNC Symbol;Acc:HGNC:17060]	protein_coding		KIFAP3
ENSG00000235303	ENSG00000235303	novel transcript	lncRNA		ENSG00000235303
AXDND1	ENSG00000162779	axonemal dynein light chain domain containing 1 [Source:HGNC Symbol;Acc:HGNC:26564]	protein_coding		AXDND1
ENSG00000273160	ENSG00000273160	novel transcript	lncRNA		ENSG00000273160
ENSG00000234810	ENSG00000234810	novel transcript	lncRNA		ENSG00000234810
ENSG00000232750	ENSG00000232750	ribosomal protein S26 (RPS26) pseudogene	processed_pseudogene		ENSG00000232750
LAMC1-AS1	ENSG00000224468	LAMC1 antisense RNA 1 [Source:HGNC Symbol;Acc:HGNC:52645]	lncRNA		LAMC1-AS1
TNR-IT1	ENSG00000235628	TNR intronic transcript 1 [Source:HGNC Symbol;Acc:HGNC:41391]	lncRNA		TNR-IT1
MTCO1P14	ENSG00000232551	MT-CO1 pseudogene 14 [Source:HGNC Symbol;Acc:HGNC:52016]	processed_pseudogene		MTCO1P14
SLC25A38P1	ENSG00000229785	solute carrier family 25 member 38 pseudogene 1 [Source:HGNC Symbol;Acc:HGNC:43858]	processed_pseudogene		SLC25A38P1
TBX15	ENSG00000092607	T-box transcription factor 15 [Source:HGNC Symbol;Acc:HGNC:11594]	protein_coding	Pelviscapular dysplasia	TBX15
ENSG00000238270	ENSG00000238270	novel transcript	lncRNA		ENSG00000238270
ENSG00000285894	ENSG00000285894	novel transcript	lncRNA		ENSG00000285894
ENSG00000234425	ENSG00000234425	novel transcript	lncRNA		ENSG00000234425
ENSG00000236025	ENSG00000236025	coronin, actin binding protein, 1C (CORO1C) pseudogene	processed_pseudogene		ENSG00000236025
ENSG00000230687	ENSG00000230687	novel transcript	lncRNA		ENSG00000230687
ENSG00000230704	ENSG00000230704	novel transcript	lncRNA		ENSG00000230704
ENSG00000283255	ENSG00000283255	novel transcript	lncRNA		ENSG00000283255
ENSG00000227741	ENSG00000227741	novel transcript	lncRNA		ENSG00000227741
RPL34P1	ENSG00000237049	ribosomal protein L34 pseudogene 1 [Source:HGNC Symbol;Acc:HGNC:10341]	processed_pseudogene		RPL34P1
ENSG00000269887	ENSG00000269887	novel transcript, sense intronic to PBX1	lncRNA		ENSG00000269887
SUMO1P3	ENSG00000235082	SUMO1 pseudogene 3 [Source:HGNC Symbol;Acc:HGNC:33150]	processed_pseudogene		SUMO1P3
ENSG00000286754	ENSG00000286754	novel transcript, antisense to PAPPA2	lncRNA		ENSG00000286754
ENSG00000232751	ENSG00000232751	pseudogene similar to part of ribosomal protein L26 (RPL26)	processed_pseudogene		ENSG00000232751
ENSG00000254913	ENSG00000254913	novel transcript	lncRNA		ENSG00000254913
ENSG00000236364	ENSG00000236364	novel transcript, antisense to UCK2	lncRNA		ENSG00000236364
CD48	ENSG00000117091	CD48 molecule [Source:HGNC Symbol;Acc:HGNC:1683]	protein_coding		CD48
MRPS10P1	ENSG00000235378	mitochondrial ribosomal protein S10 pseudogene 1 [Source:HGNC Symbol;Acc:HGNC:29728]	processed_pseudogene		MRPS10P1
COPA	ENSG00000122218	COPI coat complex subunit alpha [Source:HGNC Symbol;Acc:HGNC:2230]	protein_coding	Autoimmune interstitial lung disease-arthritis syndrome	COPA
RXRG	ENSG00000143171	retinoid X receptor gamma [Source:HGNC Symbol;Acc:HGNC:10479]	protein_coding		RXRG
ENSG00000272033	ENSG00000272033	novel transcript, sense intronic to POU2F1	lncRNA		ENSG00000272033
ENSG00000275767	ENSG00000275767	otopetrin 1 (OTOP1) pseudogene	unprocessed_pseudogene		ENSG00000275767
LINC01657	ENSG00000224718	long intergenic non-protein coding RNA 1657 [Source:HGNC Symbol;Acc:HGNC:52445]	lncRNA		LINC01657
TPR	ENSG00000047410	translocated promoter region, nuclear basket protein [Source:HGNC Symbol;Acc:HGNC:12017]	protein_coding	Differentiated thyroid carcinoma	TPR
ENSG00000231992	ENSG00000231992	novel transcript	lncRNA		ENSG00000231992
ENSG00000270209	ENSG00000270209	zinc finger protein 280 pseudogene	processed_pseudogene		ENSG00000270209
ATP1A2	ENSG00000018625	ATPase Na+/K+ transporting subunit alpha 2 [Source:HGNC Symbol;Acc:HGNC:800]	protein_coding	ALTERNATING HEMIPLEGIA OF CHILDHOOD	ATP1A2
METTL18	ENSG00000171806	methyltransferase like 18 [Source:HGNC Symbol;Acc:HGNC:28793]	protein_coding		METTL18
RPSAP18	ENSG00000224261	ribosomal protein SA pseudogene 18 [Source:HGNC Symbol;Acc:HGNC:36106]	processed_pseudogene		RPSAP18
ENSG00000287919	ENSG00000287919	novel transcript	lncRNA		ENSG00000287919
ENSG00000229914	ENSG00000229914	ribosomal protein S10 (RPS10) pseudogene	processed_pseudogene		ENSG00000229914
SH2D1B	ENSG00000198574	SH2 domain containing 1B [Source:HGNC Symbol;Acc:HGNC:30416]	protein_coding		SH2D1B
LINC01680	ENSG00000233882	long intergenic non-protein coding RNA 1680 [Source:HGNC Symbol;Acc:HGNC:52467]	lncRNA		LINC01680
ENSG00000198358	ENSG00000198358	antisense to ITLN2	lncRNA		ENSG00000198358
ENSG00000229407	ENSG00000229407	novel transcript	lncRNA		ENSG00000229407
CHIA	ENSG00000134216	chitinase acidic [Source:HGNC Symbol;Acc:HGNC:17432]	protein_coding		CHIA
PRELID1P7	ENSG00000230748	PRELID1 pseudogene 7 [Source:HGNC Symbol;Acc:HGNC:54772]	processed_pseudogene		PRELID1P7
CRYZL2P-SEC16B	ENSG00000254154	CRYZL2P-SEC16B readthrough [Source:HGNC Symbol;Acc:HGNC:53757]	lncRNA		CRYZL2P-SEC16B
EXTL2	ENSG00000162694	exostosin like glycosyltransferase 2 [Source:HGNC Symbol;Acc:HGNC:3516]	protein_coding		EXTL2
DCAF8	ENSG00000132716	DDB1 and CUL4 associated factor 8 [Source:HGNC Symbol;Acc:HGNC:24891]	protein_coding	Autosomal dominant Charcot-Marie-Tooth disease type 2 with giant axons	DCAF8
ENSG00000288574	ENSG00000288574	novel transcript	lncRNA		ENSG00000288574
ENSG00000238108	ENSG00000238108	glycine cleavage system protein H (aminomethyl carrier) (GCSH) pseudogene	processed_pseudogene		ENSG00000238108
ANKRD36BP1	ENSG00000214262	ankyrin repeat domain 36B pseudogene 1 [Source:HGNC Symbol;Acc:HGNC:28169]	transcribed_processed_pseudogene		ANKRD36BP1
KIRREL1	ENSG00000183853	kirre like nephrin family adhesion molecule 1 [Source:HGNC Symbol;Acc:HGNC:15734]	protein_coding	NEPHROTIC SYNDROME TYPE 23	KIRREL1
ANP32E	ENSG00000143401	acidic nuclear phosphoprotein 32 family member E [Source:HGNC Symbol;Acc:HGNC:16673]	protein_coding		ANP32E
ENSG00000215835	ENSG00000215835	Ewing sarcoma breakpoint region 1 (EWSR1) pseudogene	processed_pseudogene		ENSG00000215835
DDX59	ENSG00000118197	DEAD-box helicase 59 [Source:HGNC Symbol;Acc:HGNC:25360]	protein_coding	Orofaciodigital syndrome type 5	DDX59
NIBAN1	ENSG00000135842	niban apoptosis regulator 1 [Source:HGNC Symbol;Acc:HGNC:16784]	protein_coding		NIBAN1
PHBP11	ENSG00000227621	prohibitin pseudogene 11 [Source:HGNC Symbol;Acc:HGNC:39290]	processed_pseudogene		PHBP11
LPGAT1-AS1	ENSG00000229258	LPGAT1 antisense RNA 1 [Source:HGNC Symbol;Acc:HGNC:41221]	lncRNA		LPGAT1-AS1
ENSG00000287472	ENSG00000287472	novel transcript	lncRNA		ENSG00000287472
AKR1D1P1	ENSG00000227776	aldo-keto reductase family 1 member D1 pseudogene 1 [Source:HGNC Symbol;Acc:HGNC:11288]	processed_pseudogene		AKR1D1P1
CRYZL2P	ENSG00000242193	crystallin zeta like 2, pseudogene [Source:HGNC Symbol;Acc:HGNC:52164]	transcribed_unitary_pseudogene		CRYZL2P
WDR82P2	ENSG00000241318	WD repeat domain 82 pseudogene 2 [Source:HGNC Symbol;Acc:HGNC:33513]	processed_pseudogene		WDR82P2
ENSG00000271546	ENSG00000271546	CKLF-like MARVEL transmembrane domain containing 6 (CMTM6) pseudogene	processed_pseudogene		ENSG00000271546
ENSG00000255148	ENSG00000255148	novel transcript	lncRNA		ENSG00000255148
ENSG00000229699	ENSG00000229699	novel transcript	lncRNA		ENSG00000229699
ENSG00000228238	ENSG00000228238	zinc-finger protein pseudogene	processed_pseudogene		ENSG00000228238
RPL5P6	ENSG00000232393	ribosomal protein L5 pseudogene 6 [Source:HGNC Symbol;Acc:HGNC:35890]	processed_pseudogene		RPL5P6
LHX4	ENSG00000121454	LIM homeobox 4 [Source:HGNC Symbol;Acc:HGNC:21734]	protein_coding	Combined pituitary hormone deficiencies genetic forms	LHX4
AGO3	ENSG00000126070	argonaute RISC catalytic component 3 [Source:HGNC Symbol;Acc:HGNC:18421]	protein_coding		AGO3
SEC22B3P	ENSG00000275140	SEC22 homolog B3, pseudogene [Source:HGNC Symbol;Acc:HGNC:53891]	unprocessed_pseudogene		SEC22B3P
OR10J5	ENSG00000184155	olfactory receptor family 10 subfamily J member 5 [Source:HGNC Symbol;Acc:HGNC:14993]	protein_coding		OR10J5
LAMC2	ENSG00000058085	laminin subunit gamma 2 [Source:HGNC Symbol;Acc:HGNC:6493]	protein_coding	Intermediate generalized junctional epidermolysis bullosa	LAMC2
ACTBP11	ENSG00000188460	ACTB pseudogene 11 [Source:HGNC Symbol;Acc:HGNC:33971]	processed_pseudogene		ACTBP11
DDX59-AS1	ENSG00000260088	DDX59 antisense RNA 1 [Source:HGNC Symbol;Acc:HGNC:41094]	lncRNA		DDX59-AS1
ENSG00000287978	ENSG00000287978	novel transcript	lncRNA		ENSG00000287978
CD58	ENSG00000116815	CD58 molecule [Source:HGNC Symbol;Acc:HGNC:1688]	protein_coding		CD58
RPL35AP7	ENSG00000225487	ribosomal protein L35a pseudogene 7 [Source:HGNC Symbol;Acc:HGNC:36212]	processed_pseudogene		RPL35AP7
MEF2AP1	ENSG00000224620	myocyte enhancer factor 2A pseudogene 1 [Source:HGNC Symbol;Acc:HGNC:6994]	processed_pseudogene		MEF2AP1
HSPE1P6	ENSG00000232917	heat shock protein family E (Hsp10) member 1 pseudogene 6 [Source:HGNC Symbol;Acc:HGNC:49325]	processed_pseudogene		HSPE1P6
EEF1A1P14	ENSG00000233057	eukaryotic translation elongation factor 1 alpha 1 pseudogene 14 [Source:HGNC Symbol;Acc:HGNC:3197]	processed_pseudogene		EEF1A1P14
ENSG00000237131	ENSG00000237131	NADH dehydrogenase (ubiquinone) 1 alpha subcomplex, 4, 9kDa (NDUFA4) pseudogene	processed_pseudogene		ENSG00000237131
RGS2	ENSG00000116741	regulator of G protein signaling 2 [Source:HGNC Symbol;Acc:HGNC:9998]	protein_coding		RGS2
RPS29P4	ENSG00000233946	ribosomal protein S29 pseudogene 4 [Source:HGNC Symbol;Acc:HGNC:35908]	processed_pseudogene		RPS29P4
C4BPB	ENSG00000123843	complement component 4 binding protein beta [Source:HGNC Symbol;Acc:HGNC:1328]	protein_coding		C4BPB
GPA33	ENSG00000143167	glycoprotein A33 [Source:HGNC Symbol;Acc:HGNC:4445]	protein_coding		GPA33
XCL1	ENSG00000143184	X-C motif chemokine ligand 1 [Source:HGNC Symbol;Acc:HGNC:10645]	protein_coding		XCL1
LINC02818	ENSG00000231966	long intergenic non-protein coding RNA 2818 [Source:HGNC Symbol;Acc:HGNC:54349]	lncRNA		LINC02818
ENSG00000176320	ENSG00000176320	novel transcript	lncRNA		ENSG00000176320
LINC01633	ENSG00000260976	long intergenic non-protein coding RNA 1633 [Source:HGNC Symbol;Acc:HGNC:52420]	lncRNA		LINC01633
ENSG00000235215	ENSG00000235215	novel transcript	lncRNA		ENSG00000235215
ENSG00000223450	ENSG00000223450	ribosomal protein S24 (RPS24) pseudogene	processed_pseudogene		ENSG00000223450
CICP5	ENSG00000233771	capicua transcriptional repressor pseudogene 5 [Source:HGNC Symbol;Acc:HGNC:37754]	unprocessed_pseudogene		CICP5
NHLH1	ENSG00000171786	nescient helix-loop-helix 1 [Source:HGNC Symbol;Acc:HGNC:7817]	protein_coding		NHLH1
ENSG00000224691	ENSG00000224691	novel transcript	lncRNA		ENSG00000224691
ENSG00000286572	ENSG00000286572	novel transcript, antisense to SOX13	lncRNA		ENSG00000286572
ENSG00000272880	ENSG00000272880	novel transcript	lncRNA		ENSG00000272880
SETP9	ENSG00000235101	SET pseudogene 9 [Source:HGNC Symbol;Acc:HGNC:42928]	transcribed_processed_pseudogene		SETP9
LINC02770	ENSG00000228215	long intergenic non-protein coding RNA 2770 [Source:HGNC Symbol;Acc:HGNC:54290]	lncRNA		LINC02770
KCNJ10	ENSG00000177807	potassium inwardly rectifying channel subfamily J member 10 [Source:HGNC Symbol;Acc:HGNC:6256]	protein_coding	EAST syndrome	KCNJ10
C4BPA	ENSG00000123838	complement component 4 binding protein alpha [Source:HGNC Symbol;Acc:HGNC:1325]	protein_coding		C4BPA
CFH	ENSG00000000971	complement factor H [Source:HGNC Symbol;Acc:HGNC:4883]	protein_coding	Atypical hemolytic uremic syndrome with complement gene abnormality	CFH
ENSG00000233626	ENSG00000233626	protein (peptidyl-prolyl cis\\/trans isomerase) NIMA-interacting, 4 (parvulin) (PIN4) pseudogene	processed_pseudogene		ENSG00000233626
SEPTIN7P13	ENSG00000185495	septin 7 pseudogene 13 [Source:HGNC Symbol;Acc:HGNC:55092]	transcribed_unprocessed_pseudogene		SEPTIN7P13
ENSG00000233691	ENSG00000233691	pseudogene similar to part of DEAD (Asp-Glu-Ala-Asp) box polypeptide 56 (DDX56)	processed_pseudogene		ENSG00000233691
LINC02775	ENSG00000283518	long intergenic non-protein coding RNA 2775 [Source:HGNC Symbol;Acc:HGNC:54294]	lncRNA		LINC02775
ENSG00000271527	ENSG00000271527	post-GPI attachment to proteins 2 (PGAP2) pseudogene	processed_pseudogene		ENSG00000271527
NUF2	ENSG00000143228	NUF2 component of NDC80 kinetochore complex [Source:HGNC Symbol;Acc:HGNC:14621]	protein_coding		NUF2
TUBB8P9	ENSG00000235827	tubulin beta 8 class VIII pseudogene 9 [Source:HGNC Symbol;Acc:HGNC:42347]	unprocessed_pseudogene		TUBB8P9
ENSG00000231615	ENSG00000231615	novel pseudogene	processed_pseudogene		ENSG00000231615
ENSG00000231714	ENSG00000231714	novel transcript	lncRNA		ENSG00000231714
MFSD4A	ENSG00000174514	major facilitator superfamily domain containing 4A [Source:HGNC Symbol;Acc:HGNC:25433]	protein_coding		MFSD4A
TBX19	ENSG00000143178	T-box transcription factor 19 [Source:HGNC Symbol;Acc:HGNC:11596]	protein_coding	Congenital isolated ACTH deficiency	TBX19
GCSHP5	ENSG00000224837	glycine cleavage system protein H pseudogene 5 [Source:HGNC Symbol;Acc:HGNC:44195]	processed_pseudogene		GCSHP5
NR5A2	ENSG00000116833	nuclear receptor subfamily 5 group A member 2 [Source:HGNC Symbol;Acc:HGNC:7984]	protein_coding		NR5A2
POU2F1-DT	ENSG00000272205	POU2F1 divergent transcript [Source:HGNC Symbol;Acc:HGNC:55222]	lncRNA		POU2F1-DT
LINC02803	ENSG00000227740	long intergenic non-protein coding RNA 2803 [Source:HGNC Symbol;Acc:HGNC:54328]	lncRNA		LINC02803
RGS8	ENSG00000135824	regulator of G protein signaling 8 [Source:HGNC Symbol;Acc:HGNC:16810]	protein_coding		RGS8
ENSG00000260990	ENSG00000260990	novel transcript	lncRNA		ENSG00000260990
SCYL3	ENSG00000000457	SCY1 like pseudokinase 3 [Source:HGNC Symbol;Acc:HGNC:19285]	protein_coding		SCYL3
DUSP10	ENSG00000143507	dual specificity phosphatase 10 [Source:HGNC Symbol;Acc:HGNC:3065]	protein_coding		DUSP10
ENSG00000285638	ENSG00000285638	novel transcript	lncRNA		ENSG00000285638
KIRREL1-IT1	ENSG00000226520	KIRREL1 intronic transcript 1 [Source:HGNC Symbol;Acc:HGNC:41412]	lncRNA		KIRREL1-IT1
ENSG00000284592	ENSG00000284592	novel SLAM family member pseudogene	unprocessed_pseudogene		ENSG00000284592
ENSG00000230987	ENSG00000230987	DEAH (Asp-Glu-Ala-His) box polypeptide 29 (DHX29) pseudogene	processed_pseudogene		ENSG00000230987
LINC02802	ENSG00000232527	long intergenic non-protein coding RNA 2802 [Source:HGNC Symbol;Acc:HGNC:54326]	lncRNA		LINC02802
ENSG00000275392	ENSG00000275392	novel transcript, antisense to C4BPA	lncRNA		ENSG00000275392
QRSL1P1	ENSG00000215833	QRSL1 pseudogene 1 [Source:HGNC Symbol;Acc:HGNC:43667]	processed_pseudogene		QRSL1P1
LINC02768	ENSG00000229291	long intergenic non-protein coding RNA 2768 [Source:HGNC Symbol;Acc:HGNC:54288]	lncRNA		LINC02768
ENSG00000228167	ENSG00000228167	translocase of inner mitochondrial membrane 17 homolog A (yeast) (TIMM17A) pseudogene	processed_pseudogene		ENSG00000228167
ENSG00000225325	ENSG00000225325	novel transcript	lncRNA		ENSG00000225325
ENSG00000223344	ENSG00000223344	novel transcript	lncRNA		ENSG00000223344
ENSG00000276110	ENSG00000276110	novel transcript, antisense to CA14	lncRNA		ENSG00000276110
ENSG00000228191	ENSG00000228191	ribosomal protein L39-like (RPL39L) pseudogene	processed_pseudogene		ENSG00000228191
ENSG00000229961	ENSG00000229961	novel SLAM family member pseudogene	transcribed_unprocessed_pseudogene		ENSG00000229961
ENSG00000150732	ENSG00000150732	novel zinc finger protein pseudogene	processed_pseudogene		ENSG00000150732
LELP1	ENSG00000203784	late cornified envelope like proline rich 1 [Source:HGNC Symbol;Acc:HGNC:32046]	protein_coding		LELP1
NMNAT2	ENSG00000157064	nicotinamide nucleotide adenylyltransferase 2 [Source:HGNC Symbol;Acc:HGNC:16789]	protein_coding		NMNAT2
ENSG00000288139	ENSG00000288139	small lysine-rich protein 1 (SMKR1) pseudogene	processed_pseudogene		ENSG00000288139
CCT8P1	ENSG00000226015	chaperonin containing TCP1 subunit 8 pseudogene 1 [Source:HGNC Symbol;Acc:HGNC:35144]	processed_pseudogene		CCT8P1
LINC01139	ENSG00000215808	long intergenic non-protein coding RNA 1139 [Source:HGNC Symbol;Acc:HGNC:27924]	lncRNA		LINC01139
TARBP1	ENSG00000059588	TAR (HIV-1) RNA binding protein 1 [Source:HGNC Symbol;Acc:HGNC:11568]	protein_coding		TARBP1
SEPTIN14P21	ENSG00000231512	septin 14 pseudogene 21 [Source:HGNC Symbol;Acc:HGNC:51712]	transcribed_unprocessed_pseudogene		SEPTIN14P21
CREG1	ENSG00000143162	cellular repressor of E1A stimulated genes 1 [Source:HGNC Symbol;Acc:HGNC:2351]	protein_coding		CREG1
CBX1P3	ENSG00000237379	chromobox 1 pseudogene 3 [Source:HGNC Symbol;Acc:HGNC:38657]	processed_pseudogene		CBX1P3
PDE4DIPP2	ENSG00000275131	PDE4DIP pseudogene 2 [Source:HGNC Symbol;Acc:HGNC:55081]	transcribed_unprocessed_pseudogene		PDE4DIPP2
ENSG00000287452	ENSG00000287452	novel transcript	lncRNA		ENSG00000287452
ENSG00000232959	ENSG00000232959	novel transcript	lncRNA		ENSG00000232959
LY9	ENSG00000122224	lymphocyte antigen 9 [Source:HGNC Symbol;Acc:HGNC:6730]	protein_coding		LY9
ENSG00000243781	ENSG00000243781	actin, beta (ACTB) pseudogene	transcribed_processed_pseudogene		ENSG00000243781
TDRD5	ENSG00000162782	tudor domain containing 5 [Source:HGNC Symbol;Acc:HGNC:20614]	protein_coding		TDRD5
ISCUP1	ENSG00000238051	iron-sulfur cluster assembly enzyme pseudogene 1 [Source:HGNC Symbol;Acc:HGNC:38021]	processed_pseudogene		ISCUP1
ENSG00000233196	ENSG00000233196	novel pseudogene	processed_pseudogene		ENSG00000233196
ENSG00000229220	ENSG00000229220	collagen, type XXII, alpha 1 (COL22A1) pseudogene	processed_pseudogene		ENSG00000229220
ENSG00000279061	ENSG00000279061	TEC	TEC		ENSG00000279061
SCCPDH	ENSG00000143653	saccharopine dehydrogenase (putative) [Source:HGNC Symbol;Acc:HGNC:24275]	protein_coding		SCCPDH
CEP350	ENSG00000135837	centrosomal protein 350 [Source:HGNC Symbol;Acc:HGNC:24238]	protein_coding		CEP350
IRF6	ENSG00000117595	interferon regulatory factor 6 [Source:HGNC Symbol;Acc:HGNC:6121]	protein_coding	Autosomal dominant popliteal pterygium syndrome	IRF6
ELK4	ENSG00000158711	ETS transcription factor ELK4 [Source:HGNC Symbol;Acc:HGNC:3326]	protein_coding		ELK4
ENSG00000227747	ENSG00000227747	ribosomal protein S2 (RPS2) pseudogene	processed_pseudogene		ENSG00000227747
ENSG00000228081	ENSG00000228081	GRB2-related adaptor protein (GRAP) pseudogene	processed_pseudogene		ENSG00000228081
HNRNPA1P46	ENSG00000228020	heterogeneous nuclear ribonucleoprotein A1 pseudogene 46 [Source:HGNC Symbol;Acc:HGNC:48776]	processed_pseudogene		HNRNPA1P46
FTH1P2	ENSG00000234975	ferritin heavy chain 1 pseudogene 2 [Source:HGNC Symbol;Acc:HGNC:3989]	processed_pseudogene		FTH1P2
TFB2M	ENSG00000162851	transcription factor B2, mitochondrial [Source:HGNC Symbol;Acc:HGNC:18559]	protein_coding		TFB2M
ENSG00000271427	ENSG00000271427	novel transcript	lncRNA		ENSG00000271427
ENSG00000261817	ENSG00000261817	novel transcript	lncRNA		ENSG00000261817
LYPLAL1	ENSG00000143353	lysophospholipase like 1 [Source:HGNC Symbol;Acc:HGNC:20440]	protein_coding		LYPLAL1
MPZL1	ENSG00000197965	myelin protein zero like 1 [Source:HGNC Symbol;Acc:HGNC:7226]	protein_coding		MPZL1
INTS7	ENSG00000143493	integrator complex subunit 7 [Source:HGNC Symbol;Acc:HGNC:24484]	protein_coding		INTS7
RPS29P5	ENSG00000230777	ribosomal protein S29 pseudogene 5 [Source:HGNC Symbol;Acc:HGNC:35584]	processed_pseudogene		RPS29P5
CATSPERE	ENSG00000179397	catsper channel auxiliary subunit epsilon [Source:HGNC Symbol;Acc:HGNC:28491]	protein_coding		CATSPERE
TFDP1P1	ENSG00000224540	TFDP1 pseudogene 1 [Source:HGNC Symbol;Acc:HGNC:11750]	processed_pseudogene		TFDP1P1
PRDX6	ENSG00000117592	peroxiredoxin 6 [Source:HGNC Symbol;Acc:HGNC:16753]	protein_coding		PRDX6
GGPS1	ENSG00000152904	geranylgeranyl diphosphate synthase 1 [Source:HGNC Symbol;Acc:HGNC:4249]	protein_coding		GGPS1
EDARADD	ENSG00000186197	EDAR associated death domain [Source:HGNC Symbol;Acc:HGNC:14341]	protein_coding	Autosomal dominant hypohidrotic ectodermal dysplasia	EDARADD
ENSG00000229067	ENSG00000229067	ribosomal protein L39 (RPL39) pseudogene	processed_pseudogene		ENSG00000229067
ENSG00000271554	ENSG00000271554	novel transcript, antisense to EIF2C3	lncRNA		ENSG00000271554
FMO7P	ENSG00000230231	flavin containing dimethylaniline monoxygenase 7, pseudogene [Source:HGNC Symbol;Acc:HGNC:32208]	unprocessed_pseudogene		FMO7P
ENSG00000271269	ENSG00000271269	non-SMC element 4 homolog A (S. cerevisiae) (NSMCE4A) pseudogene	processed_pseudogene		ENSG00000271269
ENSG00000227711	ENSG00000227711	FAM166A, pseudogene 4	unprocessed_pseudogene		ENSG00000227711
ENSG00000261182	ENSG00000261182	novel transcript	lncRNA		ENSG00000261182
ENSG00000228606	ENSG00000228606	novel transcript	lncRNA		ENSG00000228606
RPL35AP6	ENSG00000228879	ribosomal protein L35a pseudogene 6 [Source:HGNC Symbol;Acc:HGNC:36793]	processed_pseudogene		RPL35AP6
LINC01655	ENSG00000227925	long intergenic non-protein coding RNA 1655 [Source:HGNC Symbol;Acc:HGNC:52443]	lncRNA		LINC01655
BRINP3	ENSG00000162670	BMP/retinoic acid inducible neural specific 3 [Source:HGNC Symbol;Acc:HGNC:22393]	protein_coding		BRINP3
ATP5MC2P1	ENSG00000225712	ATP synthase membrane subunit c locus 2 pseudogene 1 [Source:HGNC Symbol;Acc:HGNC:844]	processed_pseudogene		ATP5MC2P1
ENSG00000226565	ENSG00000226565	signal recognition particle 72kDa (SRP72) pseudogene	processed_pseudogene		ENSG00000226565
LMX1A	ENSG00000162761	LIM homeobox transcription factor 1 alpha [Source:HGNC Symbol;Acc:HGNC:6653]	protein_coding	DEAFNESS AUTOSOMAL DOMINANT 7	LMX1A
ADCY10	ENSG00000143199	adenylate cyclase 10 [Source:HGNC Symbol;Acc:HGNC:21285]	protein_coding	Idiopathic hypercalciuria	ADCY10
ZNF648	ENSG00000179930	zinc finger protein 648 [Source:HGNC Symbol;Acc:HGNC:18190]	protein_coding		ZNF648
SELE	ENSG00000007908	selectin E [Source:HGNC Symbol;Acc:HGNC:10718]	protein_coding		SELE
GPATCH2	ENSG00000092978	G-patch domain containing 2 [Source:HGNC Symbol;Acc:HGNC:25499]	protein_coding		GPATCH2
SMYD2	ENSG00000143499	SET and MYND domain containing 2 [Source:HGNC Symbol;Acc:HGNC:20982]	protein_coding		SMYD2
ENSG00000278467	ENSG00000278467	novel transcript	lncRNA		ENSG00000278467
FCRL4	ENSG00000163518	Fc receptor like 4 [Source:HGNC Symbol;Acc:HGNC:18507]	protein_coding		FCRL4
SELL	ENSG00000188404	selectin L [Source:HGNC Symbol;Acc:HGNC:10720]	protein_coding		SELL
PBX1-AS1	ENSG00000233693	PBX1 antisense RNA 1 [Source:HGNC Symbol;Acc:HGNC:40425]	lncRNA		PBX1-AS1
CYCSP5	ENSG00000227735	CYCS pseudogene 5 [Source:HGNC Symbol;Acc:HGNC:24416]	processed_pseudogene		CYCSP5
ENSG00000243062	ENSG00000243062	novel transcript	lncRNA		ENSG00000243062
DPT	ENSG00000143196	dermatopontin [Source:HGNC Symbol;Acc:HGNC:3011]	protein_coding		DPT
MTCO1P38	ENSG00000283174	MT-CO1 pseudogene 38 [Source:HGNC Symbol;Acc:HGNC:52103]	processed_pseudogene		MTCO1P38
LINC01760	ENSG00000228504	long intergenic non-protein coding RNA 1760 [Source:HGNC Symbol;Acc:HGNC:52549]	lncRNA		LINC01760
ENSG00000274702	ENSG00000274702	neuroepithelial cell transforming 1 (NET1) pseudogene	processed_pseudogene		ENSG00000274702
C4BPAP1	ENSG00000224462	C4BPA pseudogene 1 [Source:HGNC Symbol;Acc:HGNC:1326]	unprocessed_pseudogene		C4BPAP1
ENSG00000226211	ENSG00000226211	novel pseudogene	processed_pseudogene		ENSG00000226211
ENSG00000236942	ENSG00000236942	GABA(A) receptor-associated protein (GABARAP) pseudogene	processed_pseudogene		ENSG00000236942
ENSG00000287205	ENSG00000287205	novel transcript	lncRNA		ENSG00000287205
CAPN8	ENSG00000203697	calpain 8 [Source:HGNC Symbol;Acc:HGNC:1485]	protein_coding		CAPN8
RHOU	ENSG00000116574	ras homolog family member U [Source:HGNC Symbol;Acc:HGNC:17794]	protein_coding		RHOU
ENSG00000287929	ENSG00000287929	novel transcript, antisense to NMNAT2	lncRNA		ENSG00000287929
TOR3A	ENSG00000186283	torsin family 3 member A [Source:HGNC Symbol;Acc:HGNC:11997]	protein_coding		TOR3A
FCRL3	ENSG00000160856	Fc receptor like 3 [Source:HGNC Symbol;Acc:HGNC:18506]	protein_coding		FCRL3
SIGLEC30P	ENSG00000224896	sialic acid binding Ig like lectin 30, pseudogene [Source:HGNC Symbol;Acc:HGNC:15623]	processed_pseudogene		SIGLEC30P
RPS3AP10	ENSG00000226292	RPS3A pseudogene 10 [Source:HGNC Symbol;Acc:HGNC:36036]	processed_pseudogene		RPS3AP10
RNF2	ENSG00000121481	ring finger protein 2 [Source:HGNC Symbol;Acc:HGNC:10061]	protein_coding		RNF2
LINC01696	ENSG00000227940	long intergenic non-protein coding RNA 1696 [Source:HGNC Symbol;Acc:HGNC:52484]	lncRNA		LINC01696
LINC01688	ENSG00000227181	long intergenic non-protein coding RNA 1688 [Source:HGNC Symbol;Acc:HGNC:52475]	lncRNA		LINC01688
KDM5B	ENSG00000117139	lysine demethylase 5B [Source:HGNC Symbol;Acc:HGNC:18039]	protein_coding	Autosomal dominant non-syndromic intellectual disability	KDM5B
RGS5_2	ENSG00000143248	regulator of G protein signaling 5 [Source:HGNC Symbol;Acc:HGNC:10001]	protein_coding	HYPERTENSION ESSENTIAL	RGS5
CICP21	ENSG00000278455	capicua transcriptional repressor pseudogene 21 [Source:HGNC Symbol;Acc:HGNC:48836]	processed_pseudogene		CICP21
FCRL2	ENSG00000132704	Fc receptor like 2 [Source:HGNC Symbol;Acc:HGNC:14875]	protein_coding		FCRL2
ENSG00000224810	ENSG00000224810	novel transcript (LOC149157)	lncRNA		ENSG00000224810
SPATA17	ENSG00000162814	spermatogenesis associated 17 [Source:HGNC Symbol;Acc:HGNC:25184]	protein_coding		SPATA17
LINC01354	ENSG00000231768	long intergenic non-protein coding RNA 1354 [Source:HGNC Symbol;Acc:HGNC:50581]	lncRNA		LINC01354
ENSG00000225172	ENSG00000225172	novel transcript	lncRNA		ENSG00000225172
ENSG00000261642	ENSG00000261642	novel transcript	lncRNA		ENSG00000261642
ENSG00000228239	ENSG00000228239	novel transcript	lncRNA		ENSG00000228239
ENSG00000237283	ENSG00000237283	novel transcript	lncRNA		ENSG00000237283
PRRX1	ENSG00000116132	paired related homeobox 1 [Source:HGNC Symbol;Acc:HGNC:9142]	protein_coding	Agnathia-holoprosencephaly-situs inversus syndrome	PRRX1
LINC02257	ENSG00000238042	long intergenic non-protein coding RNA 2257 [Source:HGNC Symbol;Acc:HGNC:53159]	lncRNA		LINC02257
ENSG00000271475	ENSG00000271475	eukaryotic translation elongation factor 1 alpha 2 (EEF1A2) pseudogene	processed_pseudogene		ENSG00000271475
ENSG00000231877	ENSG00000231877	novel transcript	lncRNA		ENSG00000231877
IVNS1ABP	ENSG00000116679	influenza virus NS1A binding protein [Source:HGNC Symbol;Acc:HGNC:16951]	protein_coding	IMMUNODEFICIENCY 70	IVNS1ABP
LYPLAL1-AS1	ENSG00000228536	LYPLAL1 antisense RNA 1 [Source:HGNC Symbol;Acc:HGNC:54054]	lncRNA		LYPLAL1-AS1
ERLNC1	ENSG00000230550	estrogen receptor responsive lncRNA 1 [Source:HGNC Symbol;Acc:HGNC:41109]	lncRNA		ERLNC1
ENSG00000243636	ENSG00000243636	novel transcript	lncRNA		ENSG00000243636
SNRPEP10	ENSG00000227002	SNRPE pseudogene 10 [Source:HGNC Symbol;Acc:HGNC:43575]	processed_pseudogene		SNRPEP10
ENSG00000229242	ENSG00000229242	novel transcript	lncRNA		ENSG00000229242
ENSG00000253326	ENSG00000253326	novel pseudogene	processed_pseudogene		ENSG00000253326
ENSG00000228470	ENSG00000228470	novel transcript	lncRNA		ENSG00000228470
C8B	ENSG00000021852	complement C8 beta chain [Source:HGNC Symbol;Acc:HGNC:1353]	protein_coding	Immunodeficiency due to a late component of complement deficiency	C8B
ASTN1	ENSG00000152092	astrotactin 1 [Source:HGNC Symbol;Acc:HGNC:773]	protein_coding		ASTN1
FMO10P	ENSG00000234984	flavin containing dimethylaniline monoxygenase 10, pseudogene [Source:HGNC Symbol;Acc:HGNC:32211]	unprocessed_pseudogene		FMO10P
LINC01698	ENSG00000231648	long intergenic non-protein coding RNA 1698 [Source:HGNC Symbol;Acc:HGNC:52486]	lncRNA		LINC01698
ENSG00000286383	ENSG00000286383	novel transcript	lncRNA		ENSG00000286383
ENSG00000229983	ENSG00000229983	novel transcript	lncRNA		ENSG00000229983
KRT18P32	ENSG00000215149	keratin 18 pseudogene 32 [Source:HGNC Symbol;Acc:HGNC:33401]	processed_pseudogene		KRT18P32
ENSG00000225122	ENSG00000225122	eukaryotic translation initiation factor 3, subunit 1 alpha, 35 kDa (EIF3S1) pseudogene	unprocessed_pseudogene		ENSG00000225122
RIMKLBP2	ENSG00000225920	ribosomal modification protein rimK like family member B pseudogene 2 [Source:HGNC Symbol;Acc:HGNC:39163]	processed_pseudogene		RIMKLBP2
DTL	ENSG00000143476	denticleless E3 ubiquitin protein ligase homolog [Source:HGNC Symbol;Acc:HGNC:30288]	protein_coding		DTL
TRMT1L	ENSG00000121486	tRNA methyltransferase 1 like [Source:HGNC Symbol;Acc:HGNC:16782]	protein_coding		TRMT1L
LINC02474	ENSG00000228437	long intergenic non-protein coding RNA 2474 [Source:HGNC Symbol;Acc:HGNC:53417]	lncRNA		LINC02474
HSD11B1	ENSG00000117594	hydroxysteroid 11-beta dehydrogenase 1 [Source:HGNC Symbol;Acc:HGNC:5208]	protein_coding	Hyperandrogenism due to cortisone reductase deficiency	HSD11B1
ENSG00000283166	ENSG00000283166	mitochondrially encoded NADH dehydrogenase 2 (MT-ND2) pseudogene	processed_pseudogene		ENSG00000283166
LINC01347	ENSG00000214837	long intergenic non-protein coding RNA 1347 [Source:HGNC Symbol;Acc:HGNC:50566]	transcribed_unprocessed_pseudogene		LINC01347
SOAT1	ENSG00000057252	sterol O-acyltransferase 1 [Source:HGNC Symbol;Acc:HGNC:11177]	protein_coding		SOAT1
ENSG00000225982	ENSG00000225982	novel transcript	lncRNA		ENSG00000225982
ENSG00000285718	ENSG00000285718	novel transcript	lncRNA		ENSG00000285718
SPATA17-AS1	ENSG00000234070	SPATA17 antisense RNA 1 [Source:HGNC Symbol;Acc:HGNC:41086]	lncRNA		SPATA17-AS1
USH2A-AS2	ENSG00000233620	USH2A antisense RNA 2 [Source:HGNC Symbol;Acc:HGNC:40605]	lncRNA		USH2A-AS2
ENSG00000237783	ENSG00000237783	ribosomal protein S2 (RPS2) pseudogene	processed_pseudogene		ENSG00000237783
ENSG00000272906	ENSG00000272906	novel transcript, antisense to TOR1AIP1	lncRNA		ENSG00000272906
ENSG00000233018	ENSG00000233018	pseudogene similar to part of ribosomal protein L32 (RPL32)	processed_pseudogene		ENSG00000233018
ENSG00000271917	ENSG00000271917	novel transcript	lncRNA		ENSG00000271917
BATF3	ENSG00000123685	basic leucine zipper ATF-like transcription factor 3 [Source:HGNC Symbol;Acc:HGNC:28915]	protein_coding		BATF3
MIPEPP2	ENSG00000224783	mitochondrial intermediate peptidase pseudogene 2 [Source:HGNC Symbol;Acc:HGNC:39457]	processed_pseudogene		MIPEPP2
CNST	ENSG00000162852	consortin, connexin sorting protein [Source:HGNC Symbol;Acc:HGNC:26486]	protein_coding		CNST
FTH1P25	ENSG00000232792	ferritin heavy chain 1 pseudogene 25 [Source:HGNC Symbol;Acc:HGNC:37643]	processed_pseudogene		FTH1P25
C4BPAP2	ENSG00000232621	C4BPA pseudogene 2 [Source:HGNC Symbol;Acc:HGNC:1327]	unprocessed_pseudogene		C4BPAP2
ENSG00000273004	ENSG00000273004	novel transcript	lncRNA		ENSG00000273004
SOX13	ENSG00000143842	SRY-box transcription factor 13 [Source:HGNC Symbol;Acc:HGNC:11192]	protein_coding		SOX13
SRP14P4	ENSG00000268062	signal recognition particle 14 pseudogene 4 [Source:HGNC Symbol;Acc:HGNC:53770]	processed_pseudogene		SRP14P4
ENSG00000237409	ENSG00000237409	ribosomal protein L27a (RPL27A) pseudogene	processed_pseudogene		ENSG00000237409
NID1	ENSG00000116962	nidogen 1 [Source:HGNC Symbol;Acc:HGNC:7821]	protein_coding	Isolated Dandy-Walker malformation	NID1
ENSG00000288078	ENSG00000288078	novel transcript	lncRNA		ENSG00000288078
ENSG00000271399	ENSG00000271399	MAP/microtubule affinity-regulating kinase 2 (MARK2) pseudogene	processed_pseudogene		ENSG00000271399
ENSG00000229757	ENSG00000229757	ribosomal protein L7a (RPL7A) pseudogene	processed_pseudogene		ENSG00000229757
LINC01705	ENSG00000232679	long intergenic non-protein coding RNA 1705 [Source:HGNC Symbol;Acc:HGNC:52493]	lncRNA		LINC01705
BTG2	ENSG00000159388	BTG anti-proliferation factor 2 [Source:HGNC Symbol;Acc:HGNC:1131]	protein_coding		BTG2
RPL21P28	ENSG00000220749	ribosomal protein L21 pseudogene 28 [Source:HGNC Symbol;Acc:HGNC:36258]	processed_pseudogene		RPL21P28
ENSG00000237074	ENSG00000237074	novel transcript	lncRNA		ENSG00000237074
ADORA2BP1	ENSG00000236136	adenosine A2b receptor pseudogene 1 [Source:HGNC Symbol;Acc:HGNC:265]	processed_pseudogene		ADORA2BP1
ZNF678	ENSG00000181450	zinc finger protein 678 [Source:HGNC Symbol;Acc:HGNC:28652]	protein_coding		ZNF678
KIF28P	ENSG00000223519	kinesin family member 28, pseudogene [Source:HGNC Symbol;Acc:HGNC:49205]	transcribed_unitary_pseudogene		KIF28P
MRPS14	ENSG00000120333	mitochondrial ribosomal protein S14 [Source:HGNC Symbol;Acc:HGNC:14049]	protein_coding	COMBINED OXIDATIVE PHOSPHORYLATION DEFICIENCY 38	MRPS14
ENSG00000286285	ENSG00000286285	novel transcript	lncRNA		ENSG00000286285
ENSG00000225300	ENSG00000225300	novel transcript	lncRNA		ENSG00000225300
ENSG00000223842	ENSG00000223842	novel transcript	lncRNA		ENSG00000223842
SLC9C2	ENSG00000162753	solute carrier family 9 member C2 (putative) [Source:HGNC Symbol;Acc:HGNC:28664]	protein_coding		SLC9C2
UBBP2	ENSG00000228247	ubiquitin B pseudogene 2 [Source:HGNC Symbol;Acc:HGNC:12465]	processed_pseudogene		UBBP2
ENSG00000231424	ENSG00000231424	novel transcript, antisense to FMO1	lncRNA		ENSG00000231424
LHX9	ENSG00000143355	LIM homeobox 9 [Source:HGNC Symbol;Acc:HGNC:14222]	protein_coding		LHX9
ENSG00000287177	ENSG00000287177	novel transcript	lncRNA		ENSG00000287177
ENSG00000237193	ENSG00000237193	novel pseudogene	processed_pseudogene		ENSG00000237193
UTP25	ENSG00000117597	UTP25 small subunit processor component [Source:HGNC Symbol;Acc:HGNC:28440]	protein_coding		UTP25
CHCHD2P5	ENSG00000223490	coiled-coil-helix-coiled-coil-helix domain containing 2 pseudogene 5 [Source:HGNC Symbol;Acc:HGNC:39589]	processed_pseudogene		CHCHD2P5
DESI2	ENSG00000121644	desumoylating isopeptidase 2 [Source:HGNC Symbol;Acc:HGNC:24264]	protein_coding		DESI2
SLC26A9	ENSG00000174502	solute carrier family 26 member 9 [Source:HGNC Symbol;Acc:HGNC:14469]	protein_coding		SLC26A9
LINC01142	ENSG00000224286	long intergenic non-protein coding RNA 1142 [Source:HGNC Symbol;Acc:HGNC:49456]	lncRNA		LINC01142
SLC45A3	ENSG00000158715	solute carrier family 45 member 3 [Source:HGNC Symbol;Acc:HGNC:8642]	protein_coding		SLC45A3
ILDR2	ENSG00000143195	immunoglobulin like domain containing receptor 2 [Source:HGNC Symbol;Acc:HGNC:18131]	protein_coding		ILDR2
KIF26B	ENSG00000162849	kinesin family member 26B [Source:HGNC Symbol;Acc:HGNC:25484]	protein_coding		KIF26B
USH2A-AS1	ENSG00000236292	USH2A antisense RNA 1 [Source:HGNC Symbol;Acc:HGNC:40606]	lncRNA		USH2A-AS1
ENSG00000283377	ENSG00000283377	mitochondrially encoded NADH dehydrogenase 1 (MT-ND1) pseudogene	processed_pseudogene		ENSG00000283377
UQCRBP2	ENSG00000227941	ubiquinol-cytochrome c reductase binding protein pseudogene 2 [Source:HGNC Symbol;Acc:HGNC:12584]	processed_pseudogene		UQCRBP2
PRR13P1	ENSG00000232824	proline rich 13 pseudogene 1 [Source:HGNC Symbol;Acc:HGNC:50614]	processed_pseudogene		PRR13P1
ENSG00000273416	ENSG00000273416	novel transcript	lncRNA		ENSG00000273416
ENSG00000229930	ENSG00000229930	F-box only protein 25 (FBXO25) pseudogene	unprocessed_pseudogene		ENSG00000229930
LINC01675	ENSG00000234142	long intergenic non-protein coding RNA 1675 [Source:HGNC Symbol;Acc:HGNC:52463]	lncRNA		LINC01675
LINC02815	ENSG00000282111	long intergenic non-protein coding RNA 2815 [Source:HGNC Symbol;Acc:HGNC:54347]	lncRNA		LINC02815
LINC01222	ENSG00000233410	long intergenic non-protein coding RNA 1222 [Source:HGNC Symbol;Acc:HGNC:49672]	lncRNA		LINC01222
RRP15	ENSG00000067533	ribosomal RNA processing 15 homolog [Source:HGNC Symbol;Acc:HGNC:24255]	protein_coding		RRP15
ENSG00000228955	ENSG00000228955	ribosomal protein L7a (RPL7A) pseudogene	processed_pseudogene		ENSG00000228955
OR2L13	ENSG00000196071	olfactory receptor family 2 subfamily L member 13 [Source:HGNC Symbol;Acc:HGNC:19578]	protein_coding		OR2L13
ENSG00000232059	ENSG00000232059	ribosomal protein L37 (RPL37) pseudogene	processed_pseudogene		ENSG00000232059
ENSG00000270443	ENSG00000270443	NOP10 ribonucleoprotein (NOP10) pseudogene	processed_pseudogene		ENSG00000270443
TMEM59	ENSG00000116209	transmembrane protein 59 [Source:HGNC Symbol;Acc:HGNC:1239]	protein_coding		TMEM59
ENSG00000276563	ENSG00000276563	ubiquitin-conjugating enzyme E2K (UBE2K) pseudogene	processed_pseudogene		ENSG00000276563
LMX1A-AS2	ENSG00000224702	LMX1A antisense RNA 2 [Source:HGNC Symbol;Acc:HGNC:40343]	lncRNA		LMX1A-AS2
ENSG00000271811	ENSG00000271811	novel transcript	lncRNA		ENSG00000271811
ENSG00000224278	ENSG00000224278	DEAD (Asp-Glu-Ala-As) box polypeptide 19 (DDX19) pseudogene	processed_pseudogene		ENSG00000224278
LINC01221	ENSG00000235492	long intergenic non-protein coding RNA 1221 [Source:HGNC Symbol;Acc:HGNC:49671]	lncRNA		LINC01221
TTC13	ENSG00000143643	tetratricopeptide repeat domain 13 [Source:HGNC Symbol;Acc:HGNC:26204]	protein_coding		TTC13
MRPS18BP1	ENSG00000226013	mitochondrial ribosomal protein S18B pseudogene 1 [Source:HGNC Symbol;Acc:HGNC:29741]	processed_pseudogene		MRPS18BP1
ENSG00000287808	ENSG00000287808	novel transcript, antisense to DHX9	lncRNA		ENSG00000287808
LARP7P1	ENSG00000271588	LARP7 pseudogene 1 [Source:HGNC Symbol;Acc:HGNC:49763]	processed_pseudogene		LARP7P1
ISCA1P2	ENSG00000229840	iron-sulfur cluster assembly 1 pseudogene 2 [Source:HGNC Symbol;Acc:HGNC:38023]	processed_pseudogene		ISCA1P2
CACYBP	ENSG00000116161	calcyclin binding protein [Source:HGNC Symbol;Acc:HGNC:30423]	protein_coding		CACYBP
LINC01035	ENSG00000226486	long intergenic non-protein coding RNA 1035 [Source:HGNC Symbol;Acc:HGNC:49022]	lncRNA		LINC01035
ENSG00000227687	ENSG00000227687	novel transcript	lncRNA		ENSG00000227687
LINC00210	ENSG00000231814	long intergenic non-protein coding RNA 210 [Source:HGNC Symbol;Acc:HGNC:37458]	lncRNA		LINC00210
ENSG00000286210	ENSG00000286210	novel transcript	lncRNA		ENSG00000286210
ENSG00000287364	ENSG00000287364	novel transcript	lncRNA		ENSG00000287364
TMCC2-AS1	ENSG00000225063	TMCC2 antisense RNA 1 [Source:HGNC Symbol;Acc:HGNC:41042]	lncRNA		TMCC2-AS1
ENSG00000260698	ENSG00000260698	novel transcript	lncRNA		ENSG00000260698
ENSG00000277007	ENSG00000277007	novel transcript	lncRNA		ENSG00000277007
ENSG00000229016	ENSG00000229016	novel pseudogene	processed_pseudogene		ENSG00000229016
PPP1R12B	ENSG00000077157	protein phosphatase 1 regulatory subunit 12B [Source:HGNC Symbol;Acc:HGNC:7619]	protein_coding		PPP1R12B
PTPN14	ENSG00000152104	protein tyrosine phosphatase non-receptor type 14 [Source:HGNC Symbol;Acc:HGNC:9647]	protein_coding	Lymphedema-posterior choanal atresia syndrome	PTPN14
LINC02814	ENSG00000236975	long intergenic non-protein coding RNA 2814 [Source:HGNC Symbol;Acc:HGNC:54346]	lncRNA		LINC02814
FMO9P	ENSG00000215834	flavin containing dimethylaniline monoxygenase 9, pseudogene [Source:HGNC Symbol;Acc:HGNC:32210]	transcribed_unprocessed_pseudogene		FMO9P
CAPN2	ENSG00000162909	calpain 2 [Source:HGNC Symbol;Acc:HGNC:1479]	protein_coding		CAPN2
ENSG00000286541	ENSG00000286541	novel transcript	lncRNA		ENSG00000286541
NEK2	ENSG00000117650	NIMA related kinase 2 [Source:HGNC Symbol;Acc:HGNC:7745]	protein_coding	Retinitis pigmentosa	NEK2
ENSG00000235021	ENSG00000235021	novel transcript	lncRNA		ENSG00000235021
C1orf53	ENSG00000203724	chromosome 1 open reading frame 53 [Source:HGNC Symbol;Acc:HGNC:30003]	protein_coding		C1orf53
ENSG00000225006	ENSG00000225006	novel transcript	lncRNA		ENSG00000225006
ENSG00000287633	ENSG00000287633	novel transcript	lncRNA		ENSG00000287633
ITLN2	ENSG00000158764	intelectin 2 [Source:HGNC Symbol;Acc:HGNC:20599]	protein_coding		ITLN2
ENSG00000223375	ENSG00000223375	ribosomal protein S26 (RPS26) pseudogenes	processed_pseudogene		ENSG00000223375
ENSG00000230714	ENSG00000230714	novel transcript	lncRNA		ENSG00000230714
ENSG00000261065	ENSG00000261065	novel transcript	lncRNA		ENSG00000261065
ENSG00000287989	ENSG00000287989	novel transcript	lncRNA		ENSG00000287989
ENSG00000260855	ENSG00000260855	novel transcript	lncRNA		ENSG00000260855
PRELP	ENSG00000188783	proline and arginine rich end leucine rich repeat protein [Source:HGNC Symbol;Acc:HGNC:9357]	protein_coding		PRELP
ENSG00000236206	ENSG00000236206	novel transcript	lncRNA		ENSG00000236206
ENSG00000284188	ENSG00000284188	novel protein	protein_coding		ENSG00000284188
RAB4A	ENSG00000168118	RAB4A, member RAS oncogene family [Source:HGNC Symbol;Acc:HGNC:9781]	protein_coding		RAB4A
ENTR1P2	ENSG00000181101	ENTR1 pseudogene 2 [Source:HGNC Symbol;Acc:HGNC:39164]	processed_pseudogene		ENTR1P2
TOMM20	ENSG00000173726	translocase of outer mitochondrial membrane 20 [Source:HGNC Symbol;Acc:HGNC:20947]	protein_coding		TOMM20
ENSG00000282852	ENSG00000282852	cytochrome c oxidase assembly factor 5 (COA5) pseudogene	processed_pseudogene		ENSG00000282852
ST13P19	ENSG00000228110	ST13, Hsp70 interacting protein pseudogene 19 [Source:HGNC Symbol;Acc:HGNC:38862]	processed_pseudogene		ST13P19
RASAL2-AS1	ENSG00000224687	RASAL2 antisense RNA 1 [Source:HGNC Symbol;Acc:HGNC:44170]	lncRNA		RASAL2-AS1
ENSG00000223881	ENSG00000223881	novel transcript	lncRNA		ENSG00000223881
MTRNR2L11	ENSG00000270188	MT-RNR2 like 11 [Source:HGNC Symbol;Acc:HGNC:37168]	protein_coding		MTRNR2L11
TADA1	ENSG00000152382	transcriptional adaptor 1 [Source:HGNC Symbol;Acc:HGNC:30631]	protein_coding		TADA1
REN	ENSG00000143839	renin [Source:HGNC Symbol;Acc:HGNC:9958]	protein_coding	REN-related autosomal dominant tubulointerstitial kidney disease	REN
ENSG00000227193	ENSG00000227193	novel transcript	lncRNA		ENSG00000227193
SLAMF6P1	ENSG00000227243	SLAM family member 6 pseudogene 1 [Source:HGNC Symbol;Acc:HGNC:32012]	unprocessed_pseudogene		SLAMF6P1
LINC01653	ENSG00000232100	long intergenic non-protein coding RNA 1653 [Source:HGNC Symbol;Acc:HGNC:52441]	lncRNA		LINC01653
GS1-279B7.1	ENSG00000261024	microtubule associated protein 1 light chain 3 beta pseudogene [Source:NCBI gene (formerly Entrezgene);Acc:100288079]	transcribed_processed_pseudogene		GS1-279B7.1
OR2AK2	ENSG00000187080	olfactory receptor family 2 subfamily AK member 2 [Source:HGNC Symbol;Acc:HGNC:19569]	protein_coding		OR2AK2
HMGB1P11	ENSG00000230547	high mobility group box 1 pseudogene 11 [Source:HGNC Symbol;Acc:HGNC:13316]	processed_pseudogene		HMGB1P11
ARV1	ENSG00000173409	ARV1 homolog, fatty acid homeostasis modulator [Source:HGNC Symbol;Acc:HGNC:29561]	protein_coding	Non-specific early-onset epileptic encephalopathy	ARV1
LYPD9P	ENSG00000229703	LY6/PLAUR domain containing 9, pseudogene [Source:HGNC Symbol;Acc:HGNC:53735]	transcribed_unitary_pseudogene		LYPD9P
LINC00303	ENSG00000176754	long intergenic non-protein coding RNA 303 [Source:HGNC Symbol;Acc:HGNC:26865]	lncRNA		LINC00303
ENSG00000232309	ENSG00000232309	novel transcript	lncRNA		ENSG00000232309
LINC01341	ENSG00000227953	long intergenic non-protein coding RNA 1341 [Source:HGNC Symbol;Acc:HGNC:49457]	lncRNA		LINC01341
TP53BP2	ENSG00000143514	tumor protein p53 binding protein 2 [Source:HGNC Symbol;Acc:HGNC:12000]	protein_coding		TP53BP2
OR2L6P	ENSG00000232215	olfactory receptor family 2 subfamily L member 6 pseudogene [Source:HGNC Symbol;Acc:HGNC:15012]	unprocessed_pseudogene		OR2L6P
SYT14	ENSG00000143469	synaptotagmin 14 [Source:HGNC Symbol;Acc:HGNC:23143]	protein_coding	Autosomal recessive cerebellar ataxia-psychomotor delay syndrome	SYT14
DHX9	ENSG00000135829	DExH-box helicase 9 [Source:HGNC Symbol;Acc:HGNC:2750]	protein_coding		DHX9
ENSG00000228289	ENSG00000228289	pseudogene similar to the likely ortholog of mouse gene rich cluster, C10 (GRCC10)	processed_pseudogene		ENSG00000228289
BTF3L4	ENSG00000134717	basic transcription factor 3 like 4 [Source:HGNC Symbol;Acc:HGNC:30547]	protein_coding		BTF3L4
ENSG00000232989	ENSG00000232989	POM (POM121 homolog, rat) and ZP3 fusion (POMZP3) pseudogene fragment	processed_pseudogene		ENSG00000232989
TEDDM2P	ENSG00000233537	transmembrane epididymal protein 2, pseudogene [Source:HGNC Symbol;Acc:HGNC:42447]	unitary_pseudogene		TEDDM2P
SWT1	ENSG00000116668	SWT1 RNA endoribonuclease homolog [Source:HGNC Symbol;Acc:HGNC:16785]	protein_coding		SWT1
FBXO28	ENSG00000143756	F-box protein 28 [Source:HGNC Symbol;Acc:HGNC:29046]	protein_coding	FBX028-related developmental and epileptic encephalopathy with profound intellectual disability	FBXO28
ENSG00000278180	ENSG00000278180	FAM166A, pseudogene 5	unprocessed_pseudogene		ENSG00000278180
CEP170	ENSG00000143702	centrosomal protein 170 [Source:HGNC Symbol;Acc:HGNC:28920]	protein_coding		CEP170
RPL4P2	ENSG00000232341	ribosomal protein L4 pseudogene 2 [Source:HGNC Symbol;Acc:HGNC:36836]	processed_pseudogene		RPL4P2
ENSG00000287676	ENSG00000287676	novel transcript	lncRNA		ENSG00000287676
ENSG00000236792	ENSG00000236792	pseudogene similar to ATP-binding cassette, sub-family E (OABP), member (ABCE1)	processed_pseudogene		ENSG00000236792
ENSG00000231057	ENSG00000231057	novel transcript	lncRNA		ENSG00000231057
COP1	ENSG00000143207	COP1 E3 ubiquitin ligase [Source:HGNC Symbol;Acc:HGNC:17440]	protein_coding		COP1
ENSG00000270859	ENSG00000270859	Josephin domain containing 1 (JOSD1) pseudogene	processed_pseudogene		ENSG00000270859
ENSG00000238224	ENSG00000238224	novel transcript	lncRNA		ENSG00000238224
ENSG00000286775	ENSG00000286775	novel transcript	lncRNA		ENSG00000286775
FMOD	ENSG00000122176	fibromodulin [Source:HGNC Symbol;Acc:HGNC:3774]	protein_coding		FMOD
CYCSP4	ENSG00000229120	CYCS pseudogene 4 [Source:HGNC Symbol;Acc:HGNC:24413]	processed_pseudogene		CYCSP4
OR2L9P	ENSG00000237492	olfactory receptor family 2 subfamily L member 9 pseudogene [Source:HGNC Symbol;Acc:HGNC:15015]	unprocessed_pseudogene		OR2L9P
ENSG00000230404	ENSG00000230404	novel transcript	lncRNA		ENSG00000230404
ENSG00000213036	ENSG00000213036	adaptor-related protein complex 3 pseudogene	processed_pseudogene		ENSG00000213036
TEX35	ENSG00000240021	testis expressed 35 [Source:HGNC Symbol;Acc:HGNC:25366]	protein_coding		TEX35
ENSG00000227230	ENSG00000227230	novel transcript	lncRNA		ENSG00000227230
ENSG00000238232	ENSG00000238232	novel transcript	lncRNA		ENSG00000238232
ENSG00000236230	ENSG00000236230	novel transcript	lncRNA		ENSG00000236230
SLAMF7	ENSG00000026751	SLAM family member 7 [Source:HGNC Symbol;Acc:HGNC:21394]	protein_coding		SLAMF7
RGS18	ENSG00000150681	regulator of G protein signaling 18 [Source:HGNC Symbol;Acc:HGNC:14261]	protein_coding		RGS18
GNPAT	ENSG00000116906	glyceronephosphate O-acyltransferase [Source:HGNC Symbol;Acc:HGNC:4416]	protein_coding	Rhizomelic chondrodysplasia punctata type 2	GNPAT
TGFB2	ENSG00000092969	transforming growth factor beta 2 [Source:HGNC Symbol;Acc:HGNC:11768]	protein_coding	Familial thoracic aortic aneurysm and aortic dissection	TGFB2
NUAK2	ENSG00000163545	NUAK family kinase 2 [Source:HGNC Symbol;Acc:HGNC:29558]	protein_coding		NUAK2
ODR4	ENSG00000157181	odr-4 GPCR localization factor homolog [Source:HGNC Symbol;Acc:HGNC:24299]	protein_coding		ODR4
ENSG00000250762	ENSG00000250762	chromosome 14 open reading frame 24 (C14orf24) pseudogene	unprocessed_pseudogene		ENSG00000250762
LINC01741	ENSG00000236720	long intergenic non-protein coding RNA 1741 [Source:HGNC Symbol;Acc:HGNC:52529]	lncRNA		LINC01741
LINC01724	ENSG00000227421	long intergenic non-protein coding RNA 1724 [Source:HGNC Symbol;Acc:HGNC:52512]	lncRNA		LINC01724
ENSG00000227240	ENSG00000227240	novel transcript	lncRNA		ENSG00000227240
FMO4	ENSG00000076258	flavin containing dimethylaniline monoxygenase 4 [Source:HGNC Symbol;Acc:HGNC:3772]	protein_coding		FMO4
PROX1-AS1	ENSG00000230461	PROX1 antisense RNA 1 [Source:HGNC Symbol;Acc:HGNC:43656]	lncRNA		PROX1-AS1
ENSG00000286073	ENSG00000286073	SLAM family member 5-like pseudogene	unprocessed_pseudogene		ENSG00000286073
RPL22P24	ENSG00000231084	ribosomal protein L22 pseudogene 24 [Source:HGNC Symbol;Acc:HGNC:53758]	processed_pseudogene		RPL22P24
ENSG00000232085	ENSG00000232085	novel transcript, antisense to CEP170	lncRNA		ENSG00000232085
UAP1-DT	ENSG00000259788	UAP1 divergent transcript [Source:HGNC Symbol;Acc:HGNC:55410]	lncRNA		UAP1-DT
NSL1	ENSG00000117697	NSL1 component of MIS12 kinetochore complex [Source:HGNC Symbol;Acc:HGNC:24548]	protein_coding		NSL1
ENSG00000279333	ENSG00000279333	novel transcript	TEC		ENSG00000279333
ENSG00000235083	ENSG00000235083	apolipoprotein L, 3 (APOL3) pseudogene	processed_pseudogene		ENSG00000235083
MTCYBP15	ENSG00000232154	MT-CYB pseudogene 15 [Source:HGNC Symbol;Acc:HGNC:51968]	processed_pseudogene		MTCYBP15
HFM1	ENSG00000162669	helicase for meiosis 1 [Source:HGNC Symbol;Acc:HGNC:20193]	protein_coding	NON RARE IN EUROPE: Primary ovarian failure	HFM1
OR2T32P	ENSG00000197067	olfactory receptor family 2 subfamily T member 32 pseudogene [Source:HGNC Symbol;Acc:HGNC:31254]	transcribed_unprocessed_pseudogene		OR2T32P
ENSG00000229652	ENSG00000229652	small EDRK-rich factor 2 (SERF2) pseudogene	processed_pseudogene		ENSG00000229652
ATP1A4	ENSG00000132681	ATPase Na+/K+ transporting subunit alpha 4 [Source:HGNC Symbol;Acc:HGNC:14073]	protein_coding		ATP1A4
MORF4L1P7	ENSG00000225904	mortality factor 4 like 1 pseudogene 7 [Source:HGNC Symbol;Acc:HGNC:39259]	processed_pseudogene		MORF4L1P7
MCRIP2P2	ENSG00000270920	MAPK regulated corepressor interacting protein 2 pseudogene 2 [Source:HGNC Symbol;Acc:HGNC:49631]	processed_pseudogene		MCRIP2P2
LINC00538	ENSG00000281664	long intergenic non-protein coding RNA 538 [Source:HGNC Symbol;Acc:HGNC:43655]	lncRNA		LINC00538
ENSG00000236731	ENSG00000236731	pseudogene similar to part of Fc receptor-like protein	unprocessed_pseudogene		ENSG00000236731
GALNT2	ENSG00000143641	polypeptide N-acetylgalactosaminyltransferase 2 [Source:HGNC Symbol;Acc:HGNC:4124]	protein_coding	CONGENITAL DISORDER OF GLYCOSYLATION TYPE IIt	GALNT2
LINC01132	ENSG00000227630	long intergenic non-protein coding RNA 1132 [Source:HGNC Symbol;Acc:HGNC:49444]	lncRNA		LINC01132
ENSG00000228830	ENSG00000228830	novel transcript	lncRNA		ENSG00000228830
FMO1	ENSG00000010932	flavin containing dimethylaniline monoxygenase 1 [Source:HGNC Symbol;Acc:HGNC:3769]	protein_coding		FMO1
ENSG00000282849	ENSG00000282849	novel transcript	lncRNA		ENSG00000282849
ENSG00000276520	ENSG00000276520	TGF-beta activated kinase 1/MAP3K7 binding protein 2 (TAB2) pseudogene	processed_pseudogene		ENSG00000276520
ENSG00000226640	ENSG00000226640	novel transcript	lncRNA		ENSG00000226640
SPRTN	ENSG00000010072	SprT-like N-terminal domain [Source:HGNC Symbol;Acc:HGNC:25356]	protein_coding	Progeroid features-hepatocellular carcinoma predisposition syndrome	SPRTN
EGLN1	ENSG00000135766	egl-9 family hypoxia inducible factor 1 [Source:HGNC Symbol;Acc:HGNC:1232]	protein_coding	Autosomal dominant secondary polycythemia	EGLN1
ENSG00000232626	ENSG00000232626	FK506 binding protein 8, 38kDa (FKBP8) pseudogene	transcribed_processed_pseudogene		ENSG00000232626
YPEL5P1	ENSG00000232096	YPEL5 pseudogene 1 [Source:HGNC Symbol;Acc:HGNC:50555]	processed_pseudogene		YPEL5P1
PP2672	ENSG00000279261	uncharacterized LOC100130249 [Source:NCBI gene (formerly Entrezgene);Acc:100130249]	lncRNA		PP2672
RPL5P5	ENSG00000213051	ribosomal protein L5 pseudogene 5 [Source:HGNC Symbol;Acc:HGNC:35564]	processed_pseudogene		RPL5P5
ENSG00000238054	ENSG00000238054	novel transcript	lncRNA		ENSG00000238054
FCRL1	ENSG00000163534	Fc receptor like 1 [Source:HGNC Symbol;Acc:HGNC:18509]	protein_coding		FCRL1
WNT9A	ENSG00000143816	Wnt family member 9A [Source:HGNC Symbol;Acc:HGNC:12778]	protein_coding		WNT9A
GNG4	ENSG00000168243	G protein subunit gamma 4 [Source:HGNC Symbol;Acc:HGNC:4407]	protein_coding		GNG4
TGFB2-OT1	ENSG00000281453	TGFB2 overlapping transcript 1 [Source:HGNC Symbol;Acc:HGNC:50629]	lncRNA		TGFB2-OT1
TUBB8P10	ENSG00000237469	tubulin beta 8 class VIII pseudogene 10 [Source:HGNC Symbol;Acc:HGNC:42348]	unprocessed_pseudogene		TUBB8P10
LINC00184	ENSG00000224939	long intergenic non-protein coding RNA 184 [Source:HGNC Symbol;Acc:HGNC:37192]	lncRNA		LINC00184
C1orf220	ENSG00000213057	chromosome 1 putative open reading frame 220 [Source:HGNC Symbol;Acc:HGNC:33805]	lncRNA		C1orf220
QRSL1P2	ENSG00000227613	QRSL1 pseudogene 2 [Source:HGNC Symbol;Acc:HGNC:43668]	processed_pseudogene		QRSL1P2
PAPPA2	ENSG00000116183	pappalysin 2 [Source:HGNC Symbol;Acc:HGNC:14615]	protein_coding		PAPPA2
NPHS2	ENSG00000116218	NPHS2 stomatin family member, podocin [Source:HGNC Symbol;Acc:HGNC:13394]	protein_coding	Genetic steroid-resistant nephrotic syndrome	NPHS2
TSNAX-DISC1	ENSG00000270106	TSNAX-DISC1 readthrough (NMD candidate) [Source:HGNC Symbol;Acc:HGNC:49177]	protein_coding		TSNAX-DISC1
ENSG00000232194	ENSG00000232194	novel transcript	lncRNA		ENSG00000232194
ENSG00000235152	ENSG00000235152	novel transcript	lncRNA		ENSG00000235152
ENSG00000231612	ENSG00000231612	novel transcript	lncRNA		ENSG00000231612
LINC02773	ENSG00000237980	long intergenic non-protein coding RNA 2773 [Source:HGNC Symbol;Acc:HGNC:54293]	lncRNA		LINC02773
CLPTM1LP1	ENSG00000271036	CLPTM1L pseudogene 1 [Source:HGNC Symbol;Acc:HGNC:49023]	processed_pseudogene		CLPTM1LP1
LEMD1-AS1	ENSG00000226235	LEMD1 antisense RNA 1 [Source:HGNC Symbol;Acc:HGNC:44132]	lncRNA		LEMD1-AS1
GOT2P2	ENSG00000230849	GOT2 pseudogene 2 [Source:HGNC Symbol;Acc:HGNC:4435]	processed_pseudogene		GOT2P2
LRRN2	ENSG00000170382	leucine rich repeat neuronal 2 [Source:HGNC Symbol;Acc:HGNC:16914]	protein_coding		LRRN2
ENSG00000228664	ENSG00000228664	ribosomal protein L18 (RPL18) pseudogene	processed_pseudogene		ENSG00000228664
ENSG00000226868	ENSG00000226868	novel transcript	lncRNA		ENSG00000226868
ENSG00000279401	ENSG00000279401	TEC	TEC		ENSG00000279401
ENSG00000272362	ENSG00000272362	novel transcript	lncRNA		ENSG00000272362
ENSG00000287450	ENSG00000287450	exocyst complex component 8 (EXOC8) pseudogene	unprocessed_pseudogene		ENSG00000287450
ENSG00000237011	ENSG00000237011	novel transcript	lncRNA		ENSG00000237011
ENSG00000272574	ENSG00000272574	novel transcript, sense intronic to UAP1	lncRNA		ENSG00000272574
ENSG00000233583	ENSG00000233583	tyrosine aminotransferase (TAT) pseudogene	processed_pseudogene		ENSG00000233583
PPP2R5A	ENSG00000066027	protein phosphatase 2 regulatory subunit B'alpha [Source:HGNC Symbol;Acc:HGNC:9309]	protein_coding		PPP2R5A
DDR2	ENSG00000162733	discoidin domain receptor tyrosine kinase 2 [Source:HGNC Symbol;Acc:HGNC:2731]	protein_coding	Spondyloepimetaphyseal dysplasia-short limb-abnormal calcification syndrome	DDR2
CICP26	ENSG00000233003	capicua transcriptional repressor pseudogene 26 [Source:HGNC Symbol;Acc:HGNC:48834]	unprocessed_pseudogene		CICP26
ENSG00000286263	ENSG00000286263	novel transcript	lncRNA		ENSG00000286263
ENSG00000227006	ENSG00000227006	novel transcript	lncRNA		ENSG00000227006
ENSG00000236372	ENSG00000236372	novel transcript	lncRNA		ENSG00000236372
ENSG00000224525	ENSG00000224525	novel transcript, antisense to PLD5	lncRNA		ENSG00000224525
OPTC	ENSG00000188770	opticin [Source:HGNC Symbol;Acc:HGNC:8158]	protein_coding		OPTC
C1orf100	ENSG00000173728	chromosome 1 open reading frame 100 [Source:HGNC Symbol;Acc:HGNC:30435]	protein_coding		C1orf100
SUCO	ENSG00000094975	SUN domain containing ossification factor [Source:HGNC Symbol;Acc:HGNC:1240]	protein_coding		SUCO
MTND6P15	ENSG00000225723	MT-ND6 pseudogene 15 [Source:HGNC Symbol;Acc:HGNC:39478]	processed_pseudogene		MTND6P15
ENSG00000225811	ENSG00000225811	novel transcript	lncRNA		ENSG00000225811
ENSG00000273093	ENSG00000273093	novel transcript	lncRNA		ENSG00000273093
ATF3	ENSG00000162772	activating transcription factor 3 [Source:HGNC Symbol;Acc:HGNC:785]	protein_coding		ATF3
ENSG00000227818	ENSG00000227818	novel transcript	lncRNA		ENSG00000227818
RNASEL	ENSG00000135828	ribonuclease L [Source:HGNC Symbol;Acc:HGNC:10050]	protein_coding	Familial prostate cancer	RNASEL
OR2L1P	ENSG00000224227	olfactory receptor family 2 subfamily L member 1 pseudogene [Source:HGNC Symbol;Acc:HGNC:8265]	transcribed_unprocessed_pseudogene		OR2L1P
ENSG00000286398	ENSG00000286398	novel transcript	lncRNA		ENSG00000286398
ENSG00000237520	ENSG00000237520	novel transcript	lncRNA		ENSG00000237520
PLXNA2	ENSG00000076356	plexin A2 [Source:HGNC Symbol;Acc:HGNC:9100]	protein_coding		PLXNA2
KRT18P12	ENSG00000215819	keratin 18 pseudogene 12 [Source:HGNC Symbol;Acc:HGNC:33410]	processed_pseudogene		KRT18P12
SPATA45	ENSG00000185523	spermatogenesis associated 45 [Source:HGNC Symbol;Acc:HGNC:33709]	protein_coding		SPATA45
ENSG00000236108	ENSG00000236108	signal peptidase 12kDa (SPC12) pseudogene	processed_pseudogene		ENSG00000236108
PLA2G4A	ENSG00000116711	phospholipase A2 group IVA [Source:HGNC Symbol;Acc:HGNC:9035]	protein_coding	Cryptogenic multifocal ulcerous stenosing enteritis	PLA2G4A
EIF1P3	ENSG00000231684	eukaryotic translation initiation factor 1 pseudogene 3 [Source:HGNC Symbol;Acc:HGNC:49616]	processed_pseudogene		EIF1P3
ENSG00000226750	ENSG00000226750	pseudogene similar to part of excision repair cross-complementing rodent repair deficiency, complementation group 3 (xeroderma pigmentosum group B complementing) (ERCC3)	unprocessed_pseudogene		ENSG00000226750
TOP1P1	ENSG00000285665	DNA topoisomerase I pseudogene 1 [Source:HGNC Symbol;Acc:HGNC:11987]	processed_pseudogene		TOP1P1
RPS3AP9	ENSG00000231022	RPS3A pseudogene 9 [Source:HGNC Symbol;Acc:HGNC:36150]	processed_pseudogene		RPS3AP9
ENSG00000224436	ENSG00000224436	DEAD (Asp-Glu-Ala-Asp) box polypeptide 60 (DDX60) pseudogene	processed_pseudogene		ENSG00000224436
LINC02869	ENSG00000228208	long intergenic non-protein coding RNA 2869 [Source:HGNC Symbol;Acc:HGNC:32045]	lncRNA		LINC02869
ENSG00000273384	ENSG00000273384	novel transcript	lncRNA		ENSG00000273384
ENSG00000238061	ENSG00000238061	proteasome (prosome, macropain) 26S subunit, non-ATPase, 7 (Mov34 homolog) (PSMD7) pseudogene	processed_pseudogene		ENSG00000238061
ENSG00000234915	ENSG00000234915	novel transcript, antisense to PPP2R5A	lncRNA		ENSG00000234915
ETNK2	ENSG00000143845	ethanolamine kinase 2 [Source:HGNC Symbol;Acc:HGNC:25575]	protein_coding		ETNK2
ENSG00000235862	ENSG00000235862	novel transcript	lncRNA		ENSG00000235862
HES2	ENSG00000069812	hes family bHLH transcription factor 2 [Source:HGNC Symbol;Acc:HGNC:16005]	protein_coding		HES2
ENSG00000227585	ENSG00000227585	solute carrier family 35, member E3 (SLC35E3) pseudogene	processed_pseudogene		ENSG00000227585
SHCBP1L	ENSG00000157060	SHC binding and spindle associated 1 like [Source:HGNC Symbol;Acc:HGNC:16788]	protein_coding		SHCBP1L
RPL23AP22	ENSG00000237213	ribosomal protein L23a pseudogene 22 [Source:HGNC Symbol;Acc:HGNC:35505]	processed_pseudogene		RPL23AP22
ENSG00000236439	ENSG00000236439	ribosomal protein S27 (metallopanstimulin 1) (RPS27) pseudogene	processed_pseudogene		ENSG00000236439
ENSG00000224260	ENSG00000224260	novel transcript	lncRNA		ENSG00000224260
ENSG00000213045	ENSG00000213045	cofilin 1 (non-muscle) (CFL1) pseudogene	processed_pseudogene		ENSG00000213045
TRAF3IP3	ENSG00000009790	TRAF3 interacting protein 3 [Source:HGNC Symbol;Acc:HGNC:30766]	protein_coding		TRAF3IP3
ENSG00000287220	ENSG00000287220	novel transcript, antisense to PLXNA2	lncRNA		ENSG00000287220
ENSG00000230063	ENSG00000230063	novel transcript, sense intronic to PPP2R5A	lncRNA		ENSG00000230063
RPL10AP5	ENSG00000235467	ribosomal protein L10a pseudogene 5 [Source:HGNC Symbol;Acc:HGNC:36770]	processed_pseudogene		RPL10AP5
SEPTIN14P17	ENSG00000274886	septin 14 pseudogene 17 [Source:HGNC Symbol;Acc:HGNC:51703]	unprocessed_pseudogene		SEPTIN14P17
LPGAT1	ENSG00000123684	lysophosphatidylglycerol acyltransferase 1 [Source:HGNC Symbol;Acc:HGNC:28985]	protein_coding		LPGAT1
PROX1	ENSG00000117707	prospero homeobox 1 [Source:HGNC Symbol;Acc:HGNC:9459]	protein_coding		PROX1
ENSG00000228044	ENSG00000228044	novel transcript	lncRNA		ENSG00000228044
RPL23AP18	ENSG00000225338	ribosomal protein L23a pseudogene 18 [Source:HGNC Symbol;Acc:HGNC:36726]	processed_pseudogene		RPL23AP18
ENSG00000224407	ENSG00000224407	novel transcript	lncRNA		ENSG00000224407
ENSG00000232463	ENSG00000232463	ribosomal protein L13 (RPL13) pseudogene	processed_pseudogene		ENSG00000232463
LINC01351	ENSG00000237457	long intergenic non-protein coding RNA 1351 [Source:HGNC Symbol;Acc:HGNC:50577]	lncRNA		LINC01351
DUTP6	ENSG00000225171	deoxyuridine triphosphatase pseudogene 6 [Source:HGNC Symbol;Acc:HGNC:39519]	processed_pseudogene		DUTP6
ENSG00000226843	ENSG00000226843	heterogeneous nuclear ribonucleoprotein D-like (HNRPDL) pseudogene	processed_pseudogene		ENSG00000226843
ENSG00000235386	ENSG00000235386	pseudogene similar to part of microfibrillar-associated protein 2 (MFAP2)	unprocessed_pseudogene		ENSG00000235386
PFKFB2	ENSG00000123836	6-phosphofructo-2-kinase/fructose-2,6-biphosphatase 2 [Source:HGNC Symbol;Acc:HGNC:8873]	protein_coding		PFKFB2
ENSG00000213690	ENSG00000213690	novel zinc finger protein pseudogene	processed_pseudogene		ENSG00000213690
SNRPD2P2	ENSG00000223982	small nuclear ribonucleoprotein D2 pseudogene 2 [Source:HGNC Symbol;Acc:HGNC:38598]	processed_pseudogene		SNRPD2P2
ENSG00000229832	ENSG00000229832	novel transcript, sense intronic to PPP2R5A	lncRNA		ENSG00000229832
ENSG00000287902	ENSG00000287902	novel transcript	lncRNA		ENSG00000287902
NENF	ENSG00000117691	neudesin neurotrophic factor [Source:HGNC Symbol;Acc:HGNC:30384]	protein_coding		NENF
ENSG00000225233	ENSG00000225233	novel transcript	lncRNA		ENSG00000225233
ENSG00000274895	ENSG00000274895	novel transcript, antisense to PROX1	lncRNA		ENSG00000274895
PTP4A1P7	ENSG00000237514	PTP4A1 pseudogene 7 [Source:HGNC Symbol;Acc:HGNC:41934]	processed_pseudogene		PTP4A1P7
ENSG00000287856	ENSG00000287856	novel protein	protein_coding		ENSG00000287856
LINC01740	ENSG00000228067	long intergenic non-protein coding RNA 1740 [Source:HGNC Symbol;Acc:HGNC:52528]	lncRNA		LINC01740
ENSG00000284299	ENSG00000284299	novel protein	protein_coding		ENSG00000284299
ENSG00000226375	ENSG00000226375	novel transcript	lncRNA		ENSG00000226375
TATDN3	ENSG00000203705	TatD DNase domain containing 3 [Source:HGNC Symbol;Acc:HGNC:27010]	protein_coding		TATDN3
HMGN1P4	ENSG00000224040	high mobility group nucleosome binding domain 1 pseudogene 4 [Source:HGNC Symbol;Acc:HGNC:39336]	processed_pseudogene		HMGN1P4
ENSG00000228686	ENSG00000228686	novel transcript	lncRNA		ENSG00000228686
ENSG00000279838	ENSG00000279838	TEC	TEC		ENSG00000279838
MTND5P18	ENSG00000227860	MT-ND5 pseudogene 18 [Source:HGNC Symbol;Acc:HGNC:42302]	processed_pseudogene		MTND5P18
SELP	ENSG00000174175	selectin P [Source:HGNC Symbol;Acc:HGNC:10721]	protein_coding		SELP
SLC4A1APP2	ENSG00000236401	solute carrier family 4 member 1 adaptor protein pseudogene 2 [Source:HGNC Symbol;Acc:HGNC:49812]	unprocessed_pseudogene		SLC4A1APP2
ENSG00000241475	ENSG00000241475	novel transcript	lncRNA		ENSG00000241475
RSL24D1P4	ENSG00000215800	ribosomal L24 domain containing 1 pseudogene 4 [Source:HGNC Symbol;Acc:HGNC:37884]	processed_pseudogene		RSL24D1P4
PTPRC	ENSG00000081237	protein tyrosine phosphatase receptor type C [Source:HGNC Symbol;Acc:HGNC:9666]	protein_coding	T-B+ severe combined immunodeficiency due to CD45 deficiency	PTPRC
ENSG00000286421	ENSG00000286421	novel transcript	lncRNA		ENSG00000286421
BPNT2P1	ENSG00000270936	BPNT2 pseudogene 1 [Source:HGNC Symbol;Acc:HGNC:54752]	processed_pseudogene		BPNT2P1
CAMK1G	ENSG00000008118	calcium/calmodulin dependent protein kinase IG [Source:HGNC Symbol;Acc:HGNC:14585]	protein_coding		CAMK1G
ZNF672	ENSG00000171161	zinc finger protein 672 [Source:HGNC Symbol;Acc:HGNC:26179]	protein_coding		ZNF672
UAP1	ENSG00000117143	UDP-N-acetylglucosamine pyrophosphorylase 1 [Source:HGNC Symbol;Acc:HGNC:12457]	protein_coding		UAP1
ENSG00000241505	ENSG00000241505	novel transcript	lncRNA		ENSG00000241505
UHMK1	ENSG00000152332	U2AF homology motif kinase 1 [Source:HGNC Symbol;Acc:HGNC:19683]	protein_coding		UHMK1
LINC02771	ENSG00000224535	long intergenic non-protein coding RNA 2771 [Source:HGNC Symbol;Acc:HGNC:54291]	lncRNA		LINC02771
ENSG00000282097	ENSG00000282097	novel transcript	lncRNA		ENSG00000282097
LINC01735	ENSG00000261453	long intergenic non-protein coding RNA 1735 [Source:HGNC Symbol;Acc:HGNC:52523]	lncRNA		LINC01735
ENSG00000231020	ENSG00000231020	proteolipid protein 2 (colonic epithelium-enriched) (PLP2) pseudogene	processed_pseudogene		ENSG00000231020
ENSG00000270818	ENSG00000270818	regulator of chromosome condensation 2 (RCC2) pseudogene	processed_pseudogene		ENSG00000270818
C1orf74	ENSG00000162757	chromosome 1 open reading frame 74 [Source:HGNC Symbol;Acc:HGNC:26319]	protein_coding		C1orf74
LAMB3	ENSG00000196878	laminin subunit beta 3 [Source:HGNC Symbol;Acc:HGNC:6490]	protein_coding	Hypoplastic amelogenesis imperfecta	LAMB3
DSTYK	ENSG00000133059	dual serine/threonine and tyrosine protein kinase [Source:HGNC Symbol;Acc:HGNC:29043]	protein_coding	Autosomal recessive spastic paraplegia type 23	DSTYK
LEMD1	ENSG00000186007	LEM domain containing 1 [Source:HGNC Symbol;Acc:HGNC:18725]	protein_coding		LEMD1
LINC01710	ENSG00000225561	long intergenic non-protein coding RNA 1710 [Source:HGNC Symbol;Acc:HGNC:52498]	lncRNA		LINC01710
IPO8P1	ENSG00000224668	importin 8 pseudogene 1 [Source:HGNC Symbol;Acc:HGNC:41955]	processed_pseudogene		IPO8P1
AHCYP8	ENSG00000242529	adenosylhomocysteinase pseudogene 8 [Source:HGNC Symbol;Acc:HGNC:45000]	transcribed_processed_pseudogene		AHCYP8
ENSG00000260805	ENSG00000260805	novel transcript	lncRNA		ENSG00000260805
ARHGEF10L	ENSG00000074964	Rho guanine nucleotide exchange factor 10 like [Source:HGNC Symbol;Acc:HGNC:25540]	protein_coding		ARHGEF10L
ENSG00000223847	ENSG00000223847	NIF3 NGG1 interacting factor 3-like 1 (S. pombe) (NIF3L1) pseudogene	processed_pseudogene		ENSG00000223847
ENSG00000277704	ENSG00000277704	chromosome 2 open reading frame 27B (C2orf27B) pseudogene	processed_pseudogene		ENSG00000277704
TSNAX	ENSG00000116918	translin associated factor X [Source:HGNC Symbol;Acc:HGNC:12380]	protein_coding		TSNAX
ENSG00000227141	ENSG00000227141	centaurin, gamma 2 (CENTG2) pseudogene	processed_pseudogene		ENSG00000227141
TBCE_1	ENSG00000285053	tubulin folding cofactor E [Source:HGNC Symbol;Acc:HGNC:11582]	protein_coding	ENCEPHALOPATHY PROGRESSIVE WITH AMYOTROPHY AND OPTIC ATROPHY	TBCE
LINC01138	ENSG00000274020	long intergenic non-protein coding RNA 1138 [Source:HGNC Symbol;Acc:HGNC:49454]	lncRNA		LINC01138
RPS27AP5	ENSG00000231767	ribosomal protein S27a pseudogene 5 [Source:HGNC Symbol;Acc:HGNC:36867]	protein_coding		RPS27AP5
ENSG00000287445	ENSG00000287445	novel transcript	lncRNA		ENSG00000287445
LINC02769	ENSG00000259815	long intergenic non-protein coding RNA 2769 [Source:HGNC Symbol;Acc:HGNC:54289]	lncRNA		LINC02769
ENSG00000240963	ENSG00000240963	novel transcript, antisense to C1orf100	lncRNA		ENSG00000240963
ENSG00000226570	ENSG00000226570	natural cytotoxicity triggering receptor 1 (NCR1) pseudogene	processed_pseudogene		ENSG00000226570
NOS1AP	ENSG00000198929	nitric oxide synthase 1 adaptor protein [Source:HGNC Symbol;Acc:HGNC:16859]	protein_coding	Romano-Ward syndrome	NOS1AP
ENSG00000272167	ENSG00000272167	PROX1 antisense RNA 1	lncRNA		ENSG00000272167
ENSG00000230628	ENSG00000230628	novel transcript	lncRNA		ENSG00000230628
FAM71A	ENSG00000162771	family with sequence similarity 71 member A [Source:HGNC Symbol;Acc:HGNC:26541]	protein_coding		FAM71A
ENSG00000227579	ENSG00000227579	novel transcript	lncRNA		ENSG00000227579
RNPEP	ENSG00000176393	arginyl aminopeptidase [Source:HGNC Symbol;Acc:HGNC:10078]	protein_coding		RNPEP
ANGEL2	ENSG00000174606	angel homolog 2 [Source:HGNC Symbol;Acc:HGNC:30534]	protein_coding		ANGEL2
ITLN1	ENSG00000179914	intelectin 1 [Source:HGNC Symbol;Acc:HGNC:18259]	protein_coding		ITLN1
KIAA0040	ENSG00000235750	KIAA0040 [Source:HGNC Symbol;Acc:HGNC:28950]	protein_coding		KIAA0040
ENSG00000284376	ENSG00000284376	novel transcript	lncRNA		ENSG00000284376
RGSL1	ENSG00000121446	regulator of G protein signaling like 1 [Source:HGNC Symbol;Acc:HGNC:18636]	protein_coding		RGSL1
G0S2	ENSG00000123689	G0/G1 switch 2 [Source:HGNC Symbol;Acc:HGNC:30229]	protein_coding		G0S2
DISC1-IT1	ENSG00000226758	DISC1 intronic transcript 1 [Source:HGNC Symbol;Acc:HGNC:41325]	lncRNA		DISC1-IT1
ENSG00000230199	ENSG00000230199	ribosomal protein L41 (RPL41) pseudogene	processed_pseudogene		ENSG00000230199
ENSG00000236905	ENSG00000236905	ribosomal protein S5 (RPS5) pseudogene	processed_pseudogene		ENSG00000236905
LINC01346	ENSG00000233304	long intergenic non-protein coding RNA 1346 [Source:HGNC Symbol;Acc:HGNC:50563]	lncRNA		LINC01346
ENSG00000288007	ENSG00000288007	novel transcript	lncRNA		ENSG00000288007
RPS26P13	ENSG00000227887	ribosomal protein S26 pseudogene 13 [Source:HGNC Symbol;Acc:HGNC:35784]	processed_pseudogene		RPS26P13
EXOC8	ENSG00000116903	exocyst complex component 8 [Source:HGNC Symbol;Acc:HGNC:24659]	protein_coding	NEURODEVELOPMENTAL DISORDER WITH MICROCEPHALY SEIZURES AND BRAIN ATROPHY	EXOC8
ENSG00000228255	ENSG00000228255	novel transcript	lncRNA		ENSG00000228255
BLACAT1	ENSG00000281406	bladder cancer associated transcript 1 [Source:HGNC Symbol;Acc:HGNC:48597]	protein_coding		BLACAT1
ENSG00000237845	ENSG00000237845	novel transcript	lncRNA		ENSG00000237845
GAPDHP75	ENSG00000226196	glyceraldehyde-3-phosphate dehydrogenase pseudogene 75 [Source:HGNC Symbol;Acc:HGNC:50648]	processed_pseudogene		GAPDHP75
RGS16	ENSG00000143333	regulator of G protein signaling 16 [Source:HGNC Symbol;Acc:HGNC:9997]	protein_coding		RGS16
ENSG00000285910	ENSG00000285910	novel transcript	lncRNA		ENSG00000285910
ENSG00000287354	ENSG00000287354	novel transcript, antisense to HHAT	lncRNA		ENSG00000287354
ENSG00000254706	ENSG00000254706	novel protein	protein_coding		ENSG00000254706
CCNQP1	ENSG00000233827	CCNQ pseudogene 1 [Source:HGNC Symbol;Acc:HGNC:27373]	processed_pseudogene		CCNQP1
BRINP2	ENSG00000198797	BMP/retinoic acid inducible neural specific 2 [Source:HGNC Symbol;Acc:HGNC:13746]	protein_coding		BRINP2
ENSG00000271746	ENSG00000271746	novel transcript, antisense to ACOT7	lncRNA		ENSG00000271746
KCNH1-IT1	ENSG00000234233	KCNH1 intronic transcript 1 [Source:HGNC Symbol;Acc:HGNC:41351]	lncRNA		KCNH1-IT1
NEK7	ENSG00000151414	NIMA related kinase 7 [Source:HGNC Symbol;Acc:HGNC:13386]	protein_coding		NEK7
PGBD5	ENSG00000177614	piggyBac transposable element derived 5 [Source:HGNC Symbol;Acc:HGNC:19405]	protein_coding		PGBD5
COX5BP8	ENSG00000223794	cytochrome c oxidase subunit 5B pseudogene 8 [Source:HGNC Symbol;Acc:HGNC:39083]	processed_pseudogene		COX5BP8
ENSG00000235182	ENSG00000235182	pseudogene similar to part of ribosomal protein S15a (RPS15A)	processed_pseudogene		ENSG00000235182
ENSG00000213041	ENSG00000213041	ribosomal protein L17 (RPL17) pseudogene	processed_pseudogene		ENSG00000213041
ENSG00000287157	ENSG00000287157	novel transcript, antisense to HHAT	lncRNA		ENSG00000287157
ENSG00000233920	ENSG00000233920	novel transcript	lncRNA		ENSG00000233920
ANKRD45	ENSG00000183831	ankyrin repeat domain 45 [Source:HGNC Symbol;Acc:HGNC:24786]	protein_coding		ANKRD45
ENSG00000225755	ENSG00000225755	tRNA nucleotidyl transferase, CCA-adding, 1 (TRNT1) pseudogene	processed_pseudogene		ENSG00000225755
SYT2	ENSG00000143858	synaptotagmin 2 [Source:HGNC Symbol;Acc:HGNC:11510]	protein_coding	Presynaptic congenital myasthenic syndromes	SYT2
ZNF695	ENSG00000197472	zinc finger protein 695 [Source:HGNC Symbol;Acc:HGNC:30954]	protein_coding		ZNF695
SMYD3-IT1	ENSG00000230184	SMYD3 intronic transcript 1 [Source:HGNC Symbol;Acc:HGNC:41406]	lncRNA		SMYD3-IT1
ENSG00000234004	ENSG00000234004	pseudogene similar to ribosomal protein S25 (RPS25)	processed_pseudogene		ENSG00000234004
CLEC20A	ENSG00000188585	C-type lectin domain containing 20A [Source:HGNC Symbol;Acc:HGNC:34521]	protein_coding		CLEC20A
ENSG00000232436	ENSG00000232436	novel transcript	lncRNA		ENSG00000232436
LINC02789	ENSG00000231718	long intergenic non-protein coding RNA 2789 [Source:HGNC Symbol;Acc:HGNC:54310]	lncRNA		LINC02789
ENSG00000283952	ENSG00000283952	novel protein	protein_coding		ENSG00000283952
YWHAQP9	ENSG00000230019	YWHAQ pseudogene 9 [Source:HGNC Symbol;Acc:HGNC:37688]	processed_pseudogene		YWHAQP9
ENSG00000278694	ENSG00000278694	aquaporin 10 (AQP10) pseudogene	unprocessed_pseudogene		ENSG00000278694
RPS6KC1	ENSG00000136643	ribosomal protein S6 kinase C1 [Source:HGNC Symbol;Acc:HGNC:10439]	protein_coding		RPS6KC1
ENSG00000232537	ENSG00000232537	novel transcript	lncRNA		ENSG00000232537
ENSG00000226036	ENSG00000226036	riboflavin kinase pseudogene	processed_pseudogene		ENSG00000226036
ENSG00000285521	ENSG00000285521	novel transcript	lncRNA		ENSG00000285521
ENSG00000287343	ENSG00000287343	novel transcript, antisense to SYT14	lncRNA		ENSG00000287343
ENSG00000236317	ENSG00000236317	ribosomal protein S28 (RPS28) pseudogene	processed_pseudogene		ENSG00000236317
ENSG00000227962	ENSG00000227962	ubiquitin-conjugating enzyme E2G 1 (UBC7 homolog, C. elegans) (UBE2G10 pseudogene	processed_pseudogene		ENSG00000227962
KRT18P28	ENSG00000176855	keratin 18 pseudogene 28 [Source:HGNC Symbol;Acc:HGNC:33397]	processed_pseudogene		KRT18P28
ENSG00000227728	ENSG00000227728	ubiquitin specific protease 6 (Tre-2 oncogene) (USP6) pseudogene	unprocessed_pseudogene		ENSG00000227728
TMCC2	ENSG00000133069	transmembrane and coiled-coil domain family 2 [Source:HGNC Symbol;Acc:HGNC:24239]	protein_coding		TMCC2
PM20D1	ENSG00000162877	peptidase M20 domain containing 1 [Source:HGNC Symbol;Acc:HGNC:26518]	protein_coding		PM20D1
ENSG00000233461	ENSG00000233461	novel transcript	lncRNA		ENSG00000233461
LINC01686	ENSG00000261504	long intergenic non-protein coding RNA 1686 [Source:HGNC Symbol;Acc:HGNC:27643]	lncRNA		LINC01686
TGIF2P1	ENSG00000225401	TGFB induced factor homeobox 2 pseudogene 1 [Source:HGNC Symbol;Acc:HGNC:33317]	processed_pseudogene		TGIF2P1
RPL23AP16	ENSG00000228190	ribosomal protein L23a pseudogene 16 [Source:HGNC Symbol;Acc:HGNC:36652]	processed_pseudogene		RPL23AP16
ZNF670-ZNF695	ENSG00000135747	ZNF670-ZNF695 readthrough (NMD candidate) [Source:HGNC Symbol;Acc:HGNC:49200]	protein_coding		ZNF670-ZNF695
ENSG00000227237	ENSG00000227237	novel transcript	lncRNA		ENSG00000227237
NUP133	ENSG00000069248	nucleoporin 133 [Source:HGNC Symbol;Acc:HGNC:18016]	protein_coding	GALLOWAY-MOWAT SYNDROME	NUP133
MTARC2	ENSG00000117791	mitochondrial amidoxime reducing component 2 [Source:HGNC Symbol;Acc:HGNC:26064]	protein_coding		MTARC2
LINC01717	ENSG00000232812	long intergenic non-protein coding RNA 1717 [Source:HGNC Symbol;Acc:HGNC:52504]	lncRNA		LINC01717
LINC01704	ENSG00000231666	long intergenic non-protein coding RNA 1704 [Source:HGNC Symbol;Acc:HGNC:52492]	lncRNA		LINC01704
PRELID1P5	ENSG00000226986	PRELID1 pseudogene 5 [Source:HGNC Symbol;Acc:HGNC:54770]	processed_pseudogene		PRELID1P5
LINC01743	ENSG00000242042	long intergenic non-protein coding RNA 1743 [Source:HGNC Symbol;Acc:HGNC:52531]	lncRNA		LINC01743
ENSG00000234464	ENSG00000234464	novel transcript	lncRNA		ENSG00000234464
RGS21	ENSG00000253148	regulator of G protein signaling 21 [Source:HGNC Symbol;Acc:HGNC:26839]	protein_coding		RGS21
RCC2-AS1	ENSG00000227751	RCC2 antisense RNA 1 [Source:HGNC Symbol;Acc:HGNC:41262]	lncRNA		RCC2-AS1
ENSG00000228687	ENSG00000228687	pseudogene similar to a hypothetical protein (FLJ10996)	unprocessed_pseudogene		ENSG00000228687
RGS1	ENSG00000090104	regulator of G protein signaling 1 [Source:HGNC Symbol;Acc:HGNC:9991]	protein_coding		RGS1
ENSG00000285280	ENSG00000285280	novel transcript	lncRNA		ENSG00000285280
RGS5-AS1	ENSG00000232892	RGS5 antisense RNA 1 [Source:HGNC Symbol;Acc:HGNC:40504]	lncRNA		RGS5-AS1
LINC01774	ENSG00000236950	long intergenic non-protein coding RNA 1774 [Source:HGNC Symbol;Acc:HGNC:52564]	lncRNA		LINC01774
PYHIN5P	ENSG00000229849	pyrin and HIN domain family member 5, pseudogene [Source:HGNC Symbol;Acc:HGNC:51820]	unprocessed_pseudogene		PYHIN5P
ENSG00000236468	ENSG00000236468	eukaryotic translation elongation factor 1 alpha 1 (EEF1A1) pseudogene	processed_pseudogene		ENSG00000236468
AIM2	ENSG00000163568	absent in melanoma 2 [Source:HGNC Symbol;Acc:HGNC:357]	protein_coding		AIM2
ABL2	ENSG00000143322	ABL proto-oncogene 2, non-receptor tyrosine kinase [Source:HGNC Symbol;Acc:HGNC:77]	protein_coding		ABL2
PGBD2	ENSG00000185220	piggyBac transposable element derived 2 [Source:HGNC Symbol;Acc:HGNC:19399]	protein_coding		PGBD2
PPIAP37	ENSG00000226003	peptidylprolyl isomerase A pseudogene 37 [Source:HGNC Symbol;Acc:HGNC:53661]	processed_pseudogene		PPIAP37
ENSG00000230813	ENSG00000230813	pseudogene similar to part of tumor necrosis factor receptor superfamily member 13B (TNFRSF13B)	unprocessed_pseudogene		ENSG00000230813
ENSG00000226862	ENSG00000226862	novel transcript	lncRNA		ENSG00000226862
PRKAB2	ENSG00000131791	protein kinase AMP-activated non-catalytic subunit beta 2 [Source:HGNC Symbol;Acc:HGNC:9379]	protein_coding		PRKAB2
RAC1P7	ENSG00000236101	Rac family small GTPase 1 pseudogene 7 [Source:HGNC Symbol;Acc:HGNC:42007]	processed_pseudogene		RAC1P7
FLVCR1	ENSG00000162769	FLVCR heme transporter 1 [Source:HGNC Symbol;Acc:HGNC:24682]	protein_coding	Posterior column ataxia-retinitis pigmentosa syndrome	FLVCR1
LEMD1-DT	ENSG00000224717	LEMD1 divergent transcript [Source:HGNC Symbol;Acc:HGNC:27631]	lncRNA		LEMD1-DT
SLC41A1	ENSG00000133065	solute carrier family 41 member 1 [Source:HGNC Symbol;Acc:HGNC:19429]	protein_coding		SLC41A1
ENSG00000278684	ENSG00000278684	vacuole membrane protein 1 (VMP1) pseudogene	unprocessed_pseudogene		ENSG00000278684
ENSG00000261060	ENSG00000261060	novel transcript, sense overlapping TDRD5	lncRNA		ENSG00000261060
ENSG00000236775	ENSG00000236775	pseudogene similar to part of zinc finger protein (ZNF519)	processed_pseudogene		ENSG00000236775
USH2A	ENSG00000042781	usherin [Source:HGNC Symbol;Acc:HGNC:12601]	protein_coding	Retinitis pigmentosa	USH2A
LINC02817	ENSG00000234754	long intergenic non-protein coding RNA 2817 [Source:HGNC Symbol;Acc:HGNC:32042]	lncRNA		LINC02817
RPL23AP25	ENSG00000233084	ribosomal protein L23a pseudogene 25 [Source:HGNC Symbol;Acc:HGNC:35672]	processed_pseudogene		RPL23AP25
ENSG00000227815	ENSG00000227815	novel pseudogene	unprocessed_pseudogene		ENSG00000227815
ENSG00000287046	ENSG00000287046	novel transcript	lncRNA		ENSG00000287046
ENSG00000223774	ENSG00000223774	novel transcript	lncRNA		ENSG00000223774
ENSG00000228863	ENSG00000228863	novel transcript, antisense to CD48	lncRNA		ENSG00000228863
RPL31P13	ENSG00000228646	ribosomal protein L31 pseudogene 13 [Source:HGNC Symbol;Acc:HGNC:35598]	processed_pseudogene		RPL31P13
[truncated: 59,542 more rows]

## Sheet: sample info
Sample name	tissue name	stage	biological replicate
HB_D_CS13_1	Dorsal hindbrain	CS13	rep1
HB_D_CS13_2	Dorsal hindbrain	CS13	rep2
OV_CS13_1	Otic Vesicle	CS13	rep1
OV_CS13_2	Otic Vesicle	CS13	rep2
HB_D_CS14_1	Dorsal hindbrain	CS14	rep1
OV_CS14_1	Otic Vesicle	CS14	rep1
OV_CS14_2	Otic Vesicle	CS14	rep2

## Sheet: Rawcounts
GeneName	HB_D_CS13_1	HB_D_CS13_2	OV_CS13_1	OV_CS13_2	HB_D_CS14_1	OV_CS14_1	OV_CS14_2
TNFRSF4	0	0	10	0	10	8	0
TNFRSF18	22	22	42	29	1	24	55
ATAD3B	3440	3585	3304	3434	3490	2659	2367
ENSG00000260179	29	6	24	27	2	21	0
ENSG00000234396	0	0	5	0	0	0	0
MTND1P23	2	0	0	3	2	1	2
RPL7P7	0	0	0	0	4	0	0
MTCO3P12	8	5	9	8	12	8	7
DDX11L17	1	0	0	0	2	2	0
ENSG00000228037	0	0	0	0	0	0	0
PRDM16	351	246	351	723	492	1582	1469
MTND2P28	1479	1380	1886	1796	1370	1029	1158
ACAP3	20963	17851	5228	6412	21815	8374	6868
TP73-AS3	45	33	0	0	5	0	0
CAMTA1-IT1	0	5	1	0	2	4	0
ENSG00000284616	0	0	0	0	0	0	0
PUSL1	630	763	538	558	645	590	425
PEX10	1639	1378	1537	1172	1670	1138	960
ENSG00000269896	367	210	339	273	287	416	388
MTCO1P12	125	184	251	380	531	310	293
CPTP	615	558	353	360	1006	981	754
ENSG00000228463	34	15	64	14	44	27	30
ENSG00000260972	0	0	0	0	0	0	0
SKI	11418	8147	3544	4110	12743	11793	9843
MEGF6	8549	7314	9374	11813	4639	11398	10239
ENSG00000224340	3	0	0	0	0	0	0
ENSG00000270035	39	19	0	0	68	6	17
TAS1R3	49	35	24	24	174	102	122
ENSG00000226545	0	0	0	0	0	0	0
CICP7	0	1	0	2	0	0	0
WBP1LP6	0	0	0	0	0	0	0
LINC01345	0	0	0	1	3	0	0
ERRFI1	4711	3802	9678	8834	5436	11973	9161
EEF1DP6	0	0	0	0	0	0	0
PEX14	2945	2805	3416	3634	2692	2996	3103
LINC01646	0	0	0	0	0	0	0
LINC01777	8	4	0	0	2	0	0
ENSG00000232663	0	0	0	0	0	0	0
ENSG00000284646	24	17	0	0	5	0	2
MTATP8P1	0	0	0	0	0	0	0
MTCO2P12	1	0	0	0	0	0	0
LINC02782	4	0	0	0	0	0	0
PLCH2	203	142	16	12	279	48	56
ENSG00000284739	0	0	0	0	0	0	0
SPSB1	442	376	1116	1549	815	2467	2272
ENSG00000272235	0	0	22	6	0	14	8
RPL23AP24	2	2	2	4	7	2	2
ENSG00000284694	0	0	0	0	0	0	0
LZIC	2840	2317	1917	1943	4605	3982	3274
ENSG00000230021	82	35	80	63	38	83	32
MZT1P1	0	0	5	0	0	0	0
ENSG00000287356	359	380	458	365	290	271	299
ENSG00000224387	0	0	0	2	3	0	0
ENSG00000285629	0	0	0	0	0	0	0
HES3	338	388	0	0	364	2	0
TP73-AS1	3564	2968	3521	3461	3665	3859	3460
SLC2A5	10	53	110	118	116	160	127
NDUFB4P8	0	0	0	4	0	0	0
LINC02781	0	0	0	0	0	0	0
ENSG00000272161	3	2	14	4	12	10	11
ENSG00000237094	45	53	85	60	35	31	53
MTCYBP45	0	0	0	0	0	0	0
ENO1	175599	179274	116834	125600	99512	120662	104261
PLEKHM2	6332	5631	4948	5933	7560	7336	6835
ENSG00000287727	17	6	10	4	0	4	0
B3GALT6	2573	2532	1754	1702	3866	2840	2562
ENSG00000223989	0	0	0	0	0	0	0
ENSG00000228423	0	0	0	0	0	0	0
ENSG00000286448	0	0	0	0	0	0	0
DHRS3	251	214	1770	1991	824	1654	1349
ENSG00000237365	0	0	0	0	0	0	0
CA6	0	0	16	22	0	0	0
ENSG00000229305	0	0	0	0	0	0	0
ENSG00000284703	0	0	0	0	0	0	0
RPL22P3	1	2	8	0	0	0	5
LRRC38	2	0	3	8	15	2	0
NMNAT1	556	436	663	460	706	775	665
MTATP6P1	3747	3680	5351	5124	10858	6987	7664
CAMTA1-AS2	0	0	0	0	0	3	0
MFFP1	0	0	3	5	0	0	0
PRAMEF18	0	0	0	0	0	0	0
ENSG00000241326	0	0	0	0	0	0	0
ENSG00000285701	0	2	0	0	1	0	2
PGAM1P11	0	0	0	0	0	4	0
CCDC27	26	7	20	53	12	43	16
CHD5	339	344	28	14	195	90	56
VAMP3	2546	2223	4808	4316	1406	3741	3267
FLJ37453	834	830	342	459	881	593	435
ENSG00000233645	0	0	0	0	0	0	0
PRAMEF29P	0	0	0	0	0	0	0
DISP3	5235	4544	539	477	3617	963	1070
ENSG00000284708	0	4	0	0	0	0	4
CLSTN1	21984	18916	23515	22136	32637	22313	19505
ENSG00000280113	0	2	0	2	0	0	0
MMEL1	115	105	30	65	125	100	53
ENSG00000235146	0	0	0	0	0	0	0
SCNN1D	1577	1405	1065	1147	1001	650	627
ENSG00000225931	0	0	0	0	0	0	0
ENSG00000236601	0	0	0	0	0	0	0
TMEM51	435	320	1031	876	312	1059	859
ENSG00000228150	15	6	9	6	22	12	11
C1orf127	0	2	8	25	10	4	7
WASH9P	1538	1287	1063	1270	1708	1102	1141
TTLL10	30	14	62	17	3	15	27
ENSG00000231181	12	11	12	21	7	10	5
RPL39P6	0	0	0	0	0	0	0
TPRG1L	1316	1243	695	645	1910	1176	968
ENSG00000229393	2	0	0	0	2	2	0
ENSG00000269978	96	64	34	1	100	43	21
FBXO42	3577	3076	3254	2868	3545	4467	3772
C1QTNF12	82	131	118	232	51	54	38
ENSG00000287586	0	0	0	0	4	0	0
ALDH4A1	3395	2884	4076	3608	3922	3703	3273
RERE	17491	13073	11427	10512	19999	16478	14985
ENSG00000227169	0	0	0	0	0	0	0
ENSG00000283356	0	0	0	0	0	0	0
CLCN6	4484	3713	2577	2410	5453	3628	3064
ENSG00000272482	0	0	29	14	0	17	15
ENSG00000284747	77	37	63	22	50	30	33
TTC34	12	4	2	12	0	10	4
PRAMEF2	0	0	0	0	0	0	0
PRAMEF4	0	0	0	0	0	0	0
CELA2A	4	0	2	1	6	2	2
CELA2B	3	13	31	6	16	10	7
SPEN	7903	5158	4068	4814	10764	13674	12045
RER1	3678	3083	3287	3108	4759	4277	3397
PANK4	1491	945	1802	1504	1441	1670	936
WRAP73	2425	2202	2055	2020	2224	1580	1482
TMEM274P	4	0	0	0	0	0	0
ENSG00000238290	5	4	11	8	6	6	0
ENSG00000225387	0	0	0	4	2	0	4
VPS13D	2668	2081	2393	2380	5038	4402	3946
HTR6	2	4	4	6	0	6	0
LINC01647	6	0	0	0	0	0	0
RPL10P17	0	0	0	0	0	0	0
ARHGEF16	974	775	3485	3444	491	1563	1791
RBP7	16	17	86	34	4	21	9
PRAMEF13	0	0	0	0	0	0	0
ENSG00000279625	0	0	0	0	0	6	0
GPR157	84	102	559	519	114	410	306
PRAMEF32P	0	0	0	0	0	0	0
ZBTB40	3258	2334	2248	2003	5058	4407	3829
ENO1-AS1	4	1	0	0	3	0	8
MICOS10-NBL1	0	0	0	0	0	0	0
FBXO44	1753	1785	2062	2367	1627	1971	1681
PRAMEF10	0	0	0	0	0	0	0
ENSG00000288398	218	173	272	109	325	313	251
ENSG00000224621	0	0	0	0	0	2	2
PRAMEF11	0	0	0	0	0	0	0
ENSG00000285833	0	0	0	0	2	0	0
PRAMEF1	0	0	0	0	0	0	0
CFL1P6	0	0	0	0	0	0	0
NPHP4	3853	3417	3495	2873	3194	2720	2730
ENSG00000284692	0	0	4	0	0	2	0
ENSG00000284745	0	0	0	0	0	0	0
ENSG00000225952	0	0	0	0	0	0	0
ENSG00000280222	0	0	0	0	0	0	0
TMEM201	2655	2582	1598	1524	3765	2727	2533
LINC01714	0	0	6	0	0	0	2
MTOR	9947	7153	10357	8698	13466	10854	9637
TP73	92	50	193	238	84	289	330
ENSG00000285945	0	0	0	0	0	0	0
ANGPTL7	4	4	4	4	0	43	37
RUNX3-AS1	0	0	0	0	0	1	14
HES5	477	405	24	43	920	41	44
ENSG00000233755	0	0	0	0	0	0	0
PARK7	14815	14619	13811	14142	16174	15936	13423
TNFRSF14-AS1	0	0	0	1	2	3	6
MT1XP1	2	1	0	0	6	2	0
ENSG00000271742	0	0	0	0	0	0	0
ENSG00000226396	38	39	35	39	38	29	34
PRAMEF6	0	0	0	0	0	0	0
ENSG00000229247	0	0	0	0	0	0	0
CLIC4	27779	21005	17626	16514	30182	29787	24465
ENSG00000224311	0	0	0	0	0	0	0
NPM1P39	26	24	28	27	22	16	20
ENSG00000272088	3	3	9	11	12	10	11
LINC01784	0	0	0	0	0	0	0
GPR3	96	114	65	59	46	90	63
ACTG1P20	18	4	20	6	27	19	6
DPPA2P2	0	0	0	0	0	0	0
ARHGEF19-AS1	0	0	0	0	0	0	0
CAMTA1-DT	37	46	67	41	61	27	46
UQCRHL	400	350	537	430	352	358	283
CD164L2	0	0	42	30	0	12	45
DYNLL1P3	0	0	0	0	0	0	0
SZRD1	7812	6613	5963	5683	10823	11055	9029
PDIK1L	726	714	308	373	1749	1423	1147
CAMTA1	4847	4566	3026	3120	6385	3854	3190
NECAP2	1360	1442	2472	2677	1841	3305	2859
ENSG00000284699	0	0	0	0	0	0	0
ENSG00000229985	0	0	1	0	0	0	0
IGSF21-AS1	0	0	0	0	0	0	0
ENSG00000235185	0	8	0	0	0	0	0
ZNF593OS	43	61	13	22	98	51	24
FBXO6	124	106	95	105	162	114	132
ENSG00000225643	0	0	2	6	2	21	5
ENSG00000284666	0	0	0	0	0	0	0
ENSG00000243659	17	2	3	4	7	4	7
ENSG00000228943	0	0	0	0	0	0	0
ENSG00000232848	0	0	0	0	0	0	0
PPIAP34	0	0	0	0	5	2	0
ENSG00000284309	0	2	0	0	0	1	0
ENSG00000269925	14	35	59	74	31	70	30
LAPTM5	9	0	329	346	306	868	559
SLC30A2	0	2	32	25	0	92	58
PHACTR4	6419	5392	4696	3699	8309	6346	5843
IFITM3P7	0	0	0	0	0	0	0
ENSG00000235263	0	0	0	0	0	0	0
ENSG00000228176	0	0	0	0	0	0	0
ENSG00000231251	0	0	0	0	0	0	0
CNKSR1	242	239	1951	1741	300	1102	1070
FAM110D	185	249	274	385	134	1372	1139
ENSG00000231949	0	0	0	0	0	0	0
ENSG00000261025	0	0	4	8	0	4	0
ICMT	5791	4801	4655	3855	7219	6140	5553
WASF2	8288	5688	12429	11822	7349	26650	21726
MED18	76	125	129	24	120	122	52
ENSG00000215899	0	0	0	0	0	0	1
ENSG00000237429	0	0	8	14	4	0	2
ENSG00000271398	0	0	0	0	0	0	0
ENSG00000225011	0	0	0	0	0	0	0
ENSG00000240731	278	219	290	226	196	165	108
ENSG00000235069	0	0	0	0	0	0	0
ENSG00000284676	0	0	0	0	4	0	0
MMEL1-AS1	7	4	8	15	7	4	0
LINC01648	0	0	0	0	0	0	2
SLC9A1	1611	1416	1890	1572	1655	2160	2028
SNRPEP7	0	0	0	0	0	0	0
LDLRAP1	570	502	871	964	320	1522	1284
RNF207-AS1	2	0	18	0	6	1	1
ENSG00000270282	0	8	4	2	0	0	0
ATP5IF1	92	107	46	147	85	173	98
TP73-AS2	0	0	1	0	0	2	0
ENSG00000229044	0	0	0	1	2	1	0
SDC3	11804	10172	7998	8747	17694	24761	20542
PIK3CD-AS1	0	0	0	0	0	2	0
ENSG00000272449	71	54	0	2	72	0	0
CHCHD3P3	164	121	147	155	134	192	149
PAFAH2	1376	1216	980	869	1495	678	726
ENSG00000214812	0	0	0	0	0	0	1
WDTC1	7285	6173	6363	6216	9414	7559	6934
ENSG00000227950	0	0	0	0	0	0	0
DNAJC8	7360	7147	6949	6659	7739	8487	7257
ENSG00000229447	56	71	45	54	44	14	36
ENSG00000229607	0	0	0	0	0	0	0
RPL5P4	83	112	97	75	50	66	27
SESN2	139	95	34	84	197	131	105
SERINC2	1318	1162	4072	3696	2078	4267	3782
AJAP1	670	546	73	154	1955	205	136
PTAFR	14	8	24	33	67	101	66
RPS6KA1	453	247	413	486	624	549	446
CAMTA1-AS1	0	0	0	0	0	6	0
NKAIN1	8889	6979	3087	3043	18842	6967	6295
SNRNP40	4900	4709	3880	3946	6264	5059	4297
ENSG00000236335	0	0	0	0	0	0	0
SLC25A33	3018	2878	2165	2334	3610	3846	3213
ENSG00000241169	0	0	1	0	0	0	0
NBPF2P	54	68	115	74	13	86	83
ENSG00000270927	0	0	0	0	0	0	0
FBLIM1	148	106	2520	2568	387	4611	3763
GJB3	14	30	0	0	0	0	0
LINC01756	0	0	0	0	0	0	6
MATN1-AS1	4	2	23	31	3	20	21
DNAJC16	1135	914	1277	1002	1526	1538	1317
ENSG00000231207	0	0	0	0	0	0	0
SYTL1	79	41	735	743	6	554	389
EYA3	2748	2366	4346	4183	2873	5583	5102
ENSG00000270330	0	0	0	0	0	0	0
ZNF593	0	0	0	0	0	0	0
RPL7P11	0	0	0	0	0	2	0
FABP3	338	308	290	326	817	671	500
C1orf158	14	4	0	8	28	0	0
EPHA2	3868	3490	6854	6583	3452	4040	3506
LINC02780	0	1	0	0	0	0	0
ENSG00000233234	0	0	0	0	0	0	0
ARHGEF19	1003	945	14783	13928	668	6776	6485
KAZN-AS1	0	0	0	0	0	0	0
DRAXIN	32353	21612	1568	2748	25812	5872	5526
GPR153	2387	1853	406	515	3563	1490	1660
ENSG00000270605	0	0	0	0	0	0	0
UBE2V2P3	0	3	0	6	0	0	1
MAP3K6	520	409	1070	1189	128	1015	771
KAZN	2559	2350	1801	2438	2975	2624	2365
PRAMEF5	0	0	0	0	0	0	0
ENSG00000233268	0	0	0	0	0	0	0
RERE-AS1	4	0	0	4	9	4	2
CHCHD2P6	50	37	31	34	13	27	13
ENSG00000235143	0	2	0	0	0	0	0
ENSG00000225478	0	4	0	0	2	2	0
LINC00337	18	44	49	53	32	34	16
TNFRSF1B	1260	1019	420	682	1590	1255	1099
ENSG00000223944	0	0	0	0	0	0	0
HMGN2P17	0	0	0	3	0	0	0
HS6ST1P1	129	60	28	30	232	54	97
ENSG00000237938	25	4	7	25	14	15	8
ZMYM4-AS1	1	20	10	3	4	1	10
TMEM51-AS2	0	0	4	4	0	0	0
ENSG00000233372	0	0	0	0	0	0	0
TMEM82	0	0	58	34	0	5	8
ENSG00000283259	0	0	0	0	0	0	2
KIAA0319L	4875	3980	5124	4324	7002	4874	4216
LINC01226	0	0	43	11	1	10	0
ENSG00000226166	0	0	0	0	0	0	0
UBE4B	8635	7086	10220	8332	11271	9661	8386
PPP1R11P1	0	0	0	0	0	0	0
TMEM51-AS1	15	6	138	173	18	59	68
ENSG00000236266	11	0	3	4	8	2	6
PLA2G5	0	6	0	0	6	0	0
PRAMEF30P	0	0	0	0	0	0	0
PTPRU	1961	1376	14472	13933	1579	10996	9798
ZMYM6	909	736	652	748	1121	930	813
ENSG00000232768	0	0	0	0	0	0	0
FTLP18	0	0	0	0	0	0	0
GJB5	3	0	20	7	17	7	4
AGO4	1590	1397	2565	2681	2373	3672	3686
CDCA8	5742	4979	3350	3298	5169	3896	3852
ENSG00000272420	29	54	38	25	60	27	22
GAPDHP20	0	4	4	0	0	0	0
CPLANE2	212	166	222	304	274	369	305
ZBTB8B	391	313	339	406	386	557	569
RPL12P14	1	3	2	0	7	2	0
RPL22	19402	17359	19833	19274	23158	22118	19006
ENSG00000272510	6	12	2	2	1	0	0
RNF207	114	77	477	523	41	275	261
LINC02810	0	0	0	0	2	0	0
FTH1P1	4	11	12	9	3	4	2
PAX7	2518	2186	18	32	3348	80	202
TRIT1	3388	3118	2527	2132	2794	2267	2103
CROCCP5	4	1	1	0	1	4	1
ENSG00000287396	0	0	0	0	0	0	0
MATN1	0	0	86	101	7	56	16
TAS1R2	0	0	0	0	0	0	0
ENSG00000223589	0	0	0	0	0	0	0
AADACL3	0	0	0	0	0	0	0
LRRC37A12P	0	0	0	0	0	0	0
ENSG00000270171	45	26	0	0	83	6	12
EXTL1	225	144	233	197	248	258	309
WBP1LP7	0	0	0	0	0	0	0
CASZ1	2820	1935	373	407	834	426	508
AGMAT	82	90	267	283	32	114	121
ENSG00000237301	7	39	4	13	22	12	7
FAAP20	3032	3265	3332	3289	3059	3226	2599
DNALI1	3075	2570	1951	1774	3921	1920	1835
ENSG00000227527	4	1	0	5	18	5	8
PDE4DIPP10	0	0	0	0	0	0	0
SCMH1	4763	3884	4415	4527	5247	5541	4498
IFFO2	664	484	881	993	937	2869	2261
RRAGC	580	449	536	317	807	841	729
SPCS2P4	376	391	346	295	679	403	468
GRIK3	5049	3831	246	174	5461	186	299
LINC02596	0	0	0	0	0	0	0
PLA2G2D	0	0	0	0	0	0	0
YRDC	970	812	650	620	1360	854	724
ENSG00000250575	6	2	1	19	4	1	12
PRAMEF33	0	0	0	0	0	0	0
FBXO2	650	518	586	559	247	728	784
ENSG00000230163	0	0	0	0	0	0	0
HNRNPFP1	0	0	0	0	0	0	0
ENSG00000232208	0	0	0	0	0	2	0
SLC25A34	108	58	85	154	119	73	86
CD24P1	0	0	0	0	0	0	0
GUCA2B	0	0	0	0	0	0	0
RCC2	1263	1967	1750	1644	1430	1886	1929
HSPA5P1	3	2	5	3	4	1	9
ENSG00000231868	2	3	3	11	0	6	2
ENSG00000284650	0	0	0	0	0	0	0
ENSG00000237329	0	0	0	4	3	0	1
ENSG00000236948	0	0	0	0	6	0	0
ENSG00000270850	0	0	0	0	0	0	0
ENSG00000287510	0	0	0	0	0	0	0
PSMB2	13907	12790	10141	9574	15572	12415	10054
ENSG00000274944	0	0	0	0	0	0	0
CASP9	1112	861	1496	1321	1304	861	811
DDI2	2509	1908	2657	2339	2635	2510	2653
ENSG00000284748	0	0	2	0	0	4	0
ENSG00000272078	508	469	104	98	103	48	116
UQCRH	9211	9531	11146	10486	9331	10883	8462
MIR3659HG	100	119	0	0	164	5	9
ENSG00000233728	0	0	0	0	0	0	0
RPS29P6	0	0	0	0	0	0	0
ENSG00000231606	3	4	10	6	41	10	8
SELENOWP1	0	0	0	2	0	0	0
AGO1	21215	16478	7546	6354	29696	7685	7444
ENSG00000284632	0	0	0	0	6	0	0
PRAMEF7	0	0	0	0	0	0	0
GPR199P	0	0	5	7	3	3	2
THRAP3	18058	14539	15872	15455	21455	22610	19659
ENSG00000254553	0	0	0	0	0	0	0
LINC01786	122	135	190	138	153	100	117
RIMKLA	1269	1063	273	273	2553	436	406
ENSG00000284653	0	0	0	0	0	0	0
ENSG00000237749	6	5	7	8	0	5	0
LINC01398	0	0	0	0	0	0	0
PADI6	0	0	0	0	0	0	0
ENSG00000284705	16	4	0	8	16	4	0
ENSG00000287828	0	0	13	20	0	19	14
ENSG00000228776	0	0	0	0	0	0	0
ENSG00000236009	0	0	0	0	0	0	0
MIR34AHG	16	16	8	10	0	17	7
PADI4	0	0	0	0	2	24	29
LINC02811	0	0	0	0	0	0	3
ENSG00000223814	0	0	0	0	0	0	0
C1orf122	2877	2696	2006	2604	4073	3498	2658
HSPE1P24	0	0	0	0	0	0	0
LINC01654	0	0	0	0	0	0	0
EPHA10	66	53	10	24	367	97	62
PRAMEF31P	0	0	0	0	0	0	0
FHL3	1096	1208	2198	2204	1381	4638	3865
ENSG00000284743	0	0	0	0	0	0	0
RHBDL2	2	8	18	10	6	8	9
ENSG00000229213	0	0	0	0	0	0	0
TMEM35B	0	1	0	0	0	0	0
INPP5B	1353	1168	1513	1514	1302	1610	1434
FAM183A	23	21	16	30	9	8	0
ENSG00000271806	16	4	29	7	16	7	17
ZMYM4	10270	8212	9614	8164	14735	14550	12711
ENSG00000279214	6	6	0	1	14	10	2
UTP11	2399	2158	2150	2086	3228	3234	2606
CFAP97P1	0	0	0	0	0	0	0
USP48	6357	4864	5751	5387	6321	7916	6589
ENSG00000271741	0	0	0	0	0	0	0
ACTN4P2	0	0	0	0	0	0	0
C1orf216	1345	1036	412	486	3175	1454	1387
SHMT1P1	0	0	0	10	4	0	0
ENSG00000279096	2	0	0	0	0	0	4
ACTL8	6	0	0	2	2	0	0
PHBP12	4	0	13	12	12	12	20
RLF	6936	5611	5730	5216	4988	8855	8017
ENSG00000284989	0	0	0	0	0	0	0
CTNNBIP1	5205	4374	6810	6272	6053	7212	6051
ENSG00000231630	0	0	0	0	0	0	0
CLSPN	4621	3303	2636	3078	5031	5109	4302
ENSG00000255811	0	0	0	0	0	0	0
OXCT2	10	12	0	56	6	6	14
GNL2	6195	5937	5200	4878	7044	6918	5912
GJA4	133	167	386	185	436	405	244
TUBAP8	0	0	0	0	0	0	0
ENSG00000225142	0	0	0	0	0	0	0
LINC02812	0	1	0	0	0	0	0
ENSG00000223390	0	0	1	0	2	0	0
LINC02793	0	0	0	0	0	0	0
ENSG00000284720	0	0	0	0	0	0	0
ENSG00000225028	1	10	0	0	6	4	4
FCF1P6	1	0	0	0	3	0	0
MORN1	1021	696	927	646	985	900	814
TUBBP10	0	0	0	0	0	0	0
PRKCZ-AS1	299	271	107	158	402	358	257
ENSG00000286518	0	0	0	0	0	0	12
ENSG00000178715	10	3	7	14	22	11	0
TTC22	33	20	24	12	46	35	33
ENSG00000236111	0	0	0	1	0	0	0
TIE1	272	194	3253	3167	1370	4616	3811
MYCBP	346	415	1049	1194	243	1150	936
MICOS10	444	403	390	315	925	714	570
DLGAP3	516	411	82	60	1011	292	286
GOT2P1	0	0	0	0	0	0	0
ENSG00000236723	8	1	1	1	5	13	1
TMA16P2	0	0	0	0	0	0	6
RIMS3	4631	3482	442	481	9324	3087	3395
ECHDC2	737	766	2760	2488	499	1060	1020
RAB3B	2010	1580	8365	6705	5134	5459	4660
SMIM12	1662	1597	1447	1158	2140	1610	1310
ENSG00000225779	0	0	0	0	0	0	0
MYCL-AS1	4	14	10	0	2	0	5
ENSG00000284601	0	0	0	0	0	0	0
TNFRSF9	0	0	0	13	0	4	4
MRPS6P2	0	0	0	0	0	0	0
MYCL	5659	4493	1039	1051	5924	3151	2773
TMEM61	0	0	0	12	0	2	2
RPL23AP19	0	0	1	0	0	1	0
LINC02794	0	0	0	0	0	0	0
ENSG00000227416	0	1	0	0	0	0	0
ENSG00000232335	0	0	0	0	0	0	0
ENSG00000260971	7	20	0	0	9	16	13
CYP4A26P	0	0	0	0	0	0	0
LINC02808	0	0	0	4	0	0	0
LINC02778	6	4	0	0	0	0	0
ENSG00000285839	0	0	0	0	0	0	0
LINC01343	6	0	1	6	2	0	0
ENSG00000232762	0	0	2	0	5	1	0
ERI3	6828	6150	7420	6736	6299	7718	6463
CZIB	2191	1963	2805	2878	2063	3492	2847
FAM151A	11	1	8	13	8	14	27
PODN	116	93	542	433	20	296	201
CYP4Z2P	0	0	0	3	0	0	2
OSBPL9	7281	6259	7725	6764	8012	8982	6908
PHBP3	1	0	0	0	0	0	2
C1orf210	0	0	1706	1565	0	638	529
PARS2	330	231	188	316	313	420	399
ZYG11A	20	16	6	2	3	20	35
CALR4P	0	0	0	0	0	0	0
ENSG00000284686	14	38	11	9	16	31	19
ZYG11B	4004	2577	3057	2556	7454	6709	5760
LINC01755	0	0	0	0	0	0	0
NFIA	163	134	840	780	320	2459	1989
CZIB-DT	0	0	9	0	2	0	4
ST3GAL3-AS1	0	0	0	0	4	0	1
L1TD1	2	5	301	255	12	907	686
ENSG00000234318	5	1	0	0	0	0	2
ENSG00000284773	8	0	26	9	4	16	10
ENSG00000234481	1	0	0	0	0	0	0
TXNDC12	532	568	576	518	617	629	443
ALPL	4650	4153	4041	3314	2051	1361	1241
ENSG00000235612	0	0	0	0	0	1	0
TXNDC12-AS1	0	3	17	1	9	6	5
SF3A3	10921	10267	8932	7941	14143	11691	10352
ENSG00000227485	0	0	0	0	0	0	0
FGGY-DT	44	30	60	103	31	118	77
ENSG00000235545	32	50	36	44	59	72	62
LAMTOR5P1	4	0	0	0	0	0	0
PCSK9	2627	2444	28085	33191	643	25374	18828
MTCO2P34	0	0	0	0	0	0	0
RPS29P7	0	0	0	0	0	0	0
LINC01685	0	0	0	0	0	0	0
ENSG00000235804	0	0	0	0	0	0	0
PIGQP1	0	0	1	0	0	0	0
TTC4	83	56	64	87	90	90	102
BMP8B	73	35	84	70	38	148	233
KLF17	0	0	0	0	0	10	2
PLPP3	5321	4778	2190	2549	4642	7691	6379
ENSG00000285079	0	0	0	0	0	0	0
RSPO1	1097	599	24	149	61	151	70
SNIP1	1007	749	606	680	970	1466	1245
RPS13P2	331	346	346	341	356	358	233
ENSG00000224570	0	0	0	0	0	0	0
RPL23AP85	0	0	0	0	0	0	0
SLC2A3P2	0	0	1	0	4	2	0
ENSG00000278967	0	0	8	16	8	20	17
CPT2	667	517	546	556	814	489	456
ENSG00000272491	8	8	2	0	6	7	0
FOXJ3	2438	1864	2732	2570	2889	4498	4135
TUT4	6908	4800	4971	4329	7851	6359	5872
RAVER2	3690	3151	7193	5762	3334	6255	5660
GTF2F2P2	0	0	0	0	0	0	0
ENSG00000287703	0	0	0	0	0	0	0
KLF18	0	0	0	0	0	0	0
ENSG00000229032	0	0	0	0	0	0	0
ENSG00000229294	0	4	0	0	0	0	0
TACSTD2	365	210	2166	1476	1222	919	657
FOXD3	18	21	21	80	164	512	581
ENSG00000226754	23	17	56	41	25	29	41
ENSG00000232993	0	0	0	0	0	0	0
RPS15AP7	0	0	0	0	0	0	0
GAPDHP51	0	0	0	0	0	0	0
LINC01738	2	8	4	0	4	23	21
ENSG00000277397	0	0	0	0	0	0	0
PATJ-DT	5	1	11	6	4	13	7
LINC02791	0	0	0	0	0	0	0
CYP4A43P	0	0	0	0	0	0	0
LINC00466	0	0	0	0	0	0	4
NFIA-AS1	1	0	6	0	0	6	2
MAGOH	4321	4378	3321	3558	3744	3869	2823
ENSG00000231413	0	0	0	0	0	0	0
DEPDC1-AS1	10	2	8	9	9	7	6
ENSG00000242391	0	0	1	0	0	0	0
LINC01707	0	0	0	1	6	0	4
ENSG00000284808	0	0	0	0	0	0	0
SKINT1L	10	12	32	10	10	7	52
ENSG00000237227	0	0	0	0	0	0	0
ENSG00000275350	0	0	0	0	0	0	0
DLEU2L	34	24	20	19	41	58	50
ENSG00000203605	0	0	0	0	0	0	0
CDKN2C	305	323	35	77	478	166	123
ENSG00000285778	0	0	0	0	3	10	6
CAPZB	13943	12877	13213	12901	16043	15445	14075
ENSG00000233407	0	0	0	0	0	0	0
LINC01771	6	0	0	0	4	0	0
ELOCP18	0	0	0	0	0	0	0
C1orf87	0	0	24	8	0	0	2
ENSG00000280317	0	0	0	0	0	0	0
ZSWIM5	2873	2317	1524	1359	6815	2244	2057
OMA1	784	606	515	460	815	564	389
SLC35D1	1294	764	1164	806	1568	1671	1539
ENSG00000261213	0	0	0	0	0	184	124
HIGD1AP11	0	0	0	0	0	0	0
LRP8	3090	2433	1335	1230	3225	1039	1054
TCEANC2	2228	1534	1745	1375	2387	2554	2237
KTI12	70	141	95	71	147	121	137
LRRC42	3976	3481	4783	4487	3379	5176	4400
PIGPP2	0	0	0	0	0	0	0
ENSG00000224127	0	0	0	0	0	122	116
ENSG00000233099	2	0	0	0	0	0	0
GDI2P2	14	10	6	6	11	4	3
CYP46A4P	0	0	0	0	0	0	0
ENSG00000213561	0	0	0	0	4	0	0
MRPS21P1	0	0	0	0	0	0	0
LINC01360	0	0	0	0	0	0	0
LINC02567	0	0	0	0	0	0	0
KANK4	38	42	450	487	149	3643	3073
ENSG00000227556	0	0	0	0	0	0	0
DNAJB4	2615	2085	1805	1800	3115	4688	3711
ENSG00000271355	0	0	0	0	0	0	0
USP1	10288	8006	6763	5363	11516	12222	10694
ERI3-IT1	6	0	8	17	10	13	25
ENSG00000233271	0	0	0	0	0	0	0
ENSG00000285954	2	0	0	0	0	0	0
RNFT1P2	0	0	0	0	0	0	0
AK5	596	635	278	257	616	262	226
ENSG00000234108	0	0	0	0	0	0	0
ADH5P2	2	0	1	0	0	1	0
TXNP2	0	0	0	0	0	0	0
SPATA6	1643	1253	1459	1555	2083	2453	2201
ENSG00000213579	0	0	0	0	0	0	0
GIPC2	27	12	97	80	21	40	61
ENSG00000237852	0	2	5	0	0	0	0
RPE65	0	0	4	0	0	5	12
ANGPTL3	19	18	41	25	41	39	51
ENSG00000285407	0	1	6	0	0	9	3
ENSG00000272506	3	0	0	0	0	5	0
GNG12	7062	5137	3259	3383	4414	7708	6051
ENSG00000286429	4	0	16	2	0	0	5
ENSG00000272855	0	9	38	7	2	19	10
ENSG00000270549	5	0	0	0	2	2	0
ENSG00000237163	0	0	0	0	0	0	0
KRT8P21	0	0	0	0	0	0	0
DNAJC6	1024	801	705	555	3545	1804	1857
ENSG00000224149	0	0	0	0	0	487	308
AK4	7809	6319	1961	2010	5165	1972	1829
LEPROT	2086	1824	1981	2115	3273	3151	2637
RPL31P12	0	0	0	0	0	0	0
LINC02796	0	0	0	0	0	0	0
NDUFS5P3	0	0	0	0	0	0	0
NFIA-AS2	10	2	68	107	28	140	88
CACHD1	6401	4971	6387	6181	8081	9431	8287
ENSG00000213703	0	0	4	0	7	0	2
EFCAB7	1341	1029	1111	1111	1192	1339	1100
LINC02238	0	0	0	0	0	0	0
ENSG00000233674	0	0	0	0	0	0	0
MCOLN2	11	0	78	109	0	53	40
ENSG00000233290	11	0	0	0	2	6	0
ST6GALNAC5	2868	2145	1549	1351	3682	2810	2826
ENSG00000229943	0	0	0	0	0	0	0
ENSG00000286918	30	15	2	2	22	21	7
ENSG00000228734	0	0	0	0	0	0	0
ATG4C	1264	986	887	975	1024	1086	815
ENSG00000285041	17	0	8	9	8	31	12
ENSG00000185839	118	98	131	118	88	134	142
LINC02797	0	0	0	0	0	0	0
ENSG00000275678	12	0	0	0	5	0	0
ENSG00000229440	0	0	0	0	0	0	0
COX6CP13	6	4	0	0	22	0	0
LINC01359	16	21	12	2	7	14	4
TXN2P1	0	2	9	26	9	11	2
ENSG00000277670	0	0	0	0	0	0	0
PDE4B-AS1	11	0	0	0	9	0	0
ASB17	0	0	0	0	0	0	0
COX6B1P7	0	0	0	0	0	0	0
ENSG00000230498	3	0	6	23	14	2	8
RPL21P24	0	0	0	0	0	0	0
ENSG00000285782	0	0	3	0	2	1	0
ADGRL4	20	10	771	742	404	1488	1036
ENSG00000224493	0	0	0	0	0	0	0
GJA9	0	0	0	1	0	0	1
ENSG00000272371	4	0	0	0	2	6	0
ENSG00000287647	0	0	0	0	0	0	0
ENSG00000229225	0	0	0	0	0	0	0
ENSG00000230863	0	0	0	0	4	1	2
PRKACB-DT	310	363	313	299	219	257	221
ENSG00000213560	0	0	1	0	0	0	1
ENSG00000287224	0	0	0	0	0	0	0
ENSG00000225598	0	0	0	0	0	0	0
ATP6V0E1P4	0	0	0	0	0	0	0
PPIE	4349	4129	4101	3662	4492	4350	3666
ENSG00000286455	0	0	0	0	0	0	0
ENSG00000225087	0	2	0	0	0	0	0
PPP1R8P1	0	0	0	0	2	0	2
ENSG00000280378	57	45	62	59	56	30	23
CLCA1	0	0	0	0	0	0	0
MTF1	748	533	361	333	971	823	781
JAK1	2449	1990	4744	4432	4701	6726	5663
ENSG00000230053	0	0	0	0	0	0	0
TTLL7	1922	1450	855	951	2480	1987	1693
ENSG00000273338	8	2	0	7	8	3	10
GADD45A	1104	926	2095	2351	1730	4034	3097
ENSG00000223720	4	0	0	0	0	0	0
ENSG00000224326	0	0	0	0	0	0	0
ENSG00000235002	0	0	0	0	0	0	0
ENSG00000286548	32	10	39	39	16	46	47
KDM4A	1694	1258	1802	1992	2732	3037	2638
ENSG00000230027	0	0	0	0	0	0	0
TTLL7-IT1	4	6	0	0	10	4	2
ENSG00000272094	0	0	0	0	0	0	0
NEGR1-IT1	0	0	0	0	0	0	0
CAPNS1P1	0	0	0	7	0	0	0
LINC02777	22	0	16	8	3	24	6
LDC1P	0	0	0	0	0	0	0
ENSG00000284895	0	0	0	0	0	0	0
ZNHIT6	2767	2377	3225	2609	3476	4647	3817
MGC27382	0	0	0	0	0	0	0
MROH7	29	3	61	52	5	18	8
ENSG00000284645	0	0	0	0	3	0	0
ENSG00000225605	0	0	0	4	0	0	0
LINC01763	0	0	11	0	0	1	0
ENSG00000288543	43	16	19	1	42	26	71
PTGFR	302	221	42	51	177	226	223
LINC02801	0	0	0	0	0	4	2
EEF1GP7	6	0	0	0	6	6	1
LMO4	8849	7623	25549	26574	17587	23548	20855
ENSG00000226084	592	589	522	531	490	398	388
PRPF38A	7164	5856	7174	6534	8161	8437	7035
SYDE2	510	319	1896	2206	547	2976	2406
PIGK	1554	1327	3124	2691	2265	3323	2797
HNRNPA3P12	25	28	40	33	28	24	25
ST6GALNAC3	4690	3524	5930	6134	3324	11272	8928
ENSG00000230953	9	0	11	11	6	2	4
ENSG00000287743	0	0	0	0	7	7	7
PGBD4P8	0	0	0	0	0	0	0
MTND2P30	0	0	0	0	0	0	0
RPL7P10	0	0	0	0	0	0	0
PKN2-AS1	49	38	137	109	22	81	48
LINC02792	0	0	0	0	0	0	0
ENSG00000233216	0	0	0	0	0	0	0
GUCA2A	0	0	0	0	0	0	0
ENSG00000226804	0	0	0	0	0	0	0
ENSG00000285325	0	0	0	0	0	0	0
ENSG00000230728	0	0	0	0	0	0	2
USP24	4366	3416	7551	6539	5961	8807	8209
SLC25A6P3	6	0	0	0	0	0	0
ENSG00000219201	703	607	775	687	941	1012	812
PSAT1P3	6	2	0	0	0	1	0
DOCK7	8982	6820	11709	9588	11910	14809	12811
NEXN-AS1	0	6	2	19	12	35	30
ENSG00000223920	0	0	0	0	0	0	4
ENSG00000237453	0	0	0	0	0	0	0
NEGR1	2029	1333	2546	1891	4763	3167	2565
ENSG00000285473	0	0	0	0	0	0	0
RPL36AP10	0	0	0	0	0	0	0
LINC01712	0	0	0	0	0	0	1
ENSG00000234578	0	0	0	0	0	0	0
FAAH	421	428	847	779	575	625	517
KYAT3	2835	2410	3305	2976	3865	4617	3657
ENSG00000229505	0	0	0	0	0	0	0
ENSG00000228187	0	0	2	0	0	0	0
ENSG00000285201	0	0	0	1	0	0	0
SHISAL2A	52	72	77	54	109	33	42
HMGB1P18	0	0	0	0	0	0	0
CLCA4-AS1_1	0	0	0	0	0	2	5
ENSG00000271949	0	0	0	0	0	0	0
ENSG00000227062	0	0	0	0	0	0	0
DNTTIP2	4868	3942	3863	3536	5863	5431	4812
ENSG00000235011	0	0	0	0	0	0	0
ENSG00000235673	0	0	0	0	0	0	0
ENSG00000226938	0	0	0	0	0	0	0
HNRNPA1P64	0	0	0	0	0	0	0
ENSG00000287587	0	2	3	1	0	10	4
ODF2L	2788	1956	3296	2851	3518	4074	3875
PTPRF	26844	20983	37853	34046	30139	36517	32919
DHCR24	29084	24082	19317	17351	33946	21041	16382
LINC02795	54	12	33	62	40	86	72
PHKA1P1	12	2	5	13	8	29	10
CDCA4P2	0	0	0	0	0	0	0
COL24A1	59	83	153	204	299	826	570
BSND	4	0	12	18	0	2	2
ENSG00000231349	0	0	0	0	0	0	0
GPX7	2798	2716	3133	3285	3351	4706	3765
SLC44A3	319	291	1240	896	162	393	281
ACTG1P21	0	0	0	0	0	0	0
LINC01362	0	0	8	0	0	2	0
NSRP1P1	0	1	1	0	10	0	2
PKN2	3653	2957	2810	2984	4025	3956	3840
DAB1-AS1	0	2	0	2	4	0	0
MTCO1P21	0	0	0	0	0	0	0
ENSG00000233877	2	0	0	0	0	0	0
ENSG00000234080	0	0	0	0	0	0	1
ENSG00000237899	2	13	12	13	16	7	4
ENSG00000234784	0	0	0	0	0	0	0
GBP1P1	0	0	0	1	0	0	0
ENSG00000223905	0	1	0	0	0	0	0
LINC01364	0	0	0	0	0	6	0
ENSG00000229486	0	0	0	0	0	0	0
RPSAP65	0	0	0	0	0	0	0
ENSG00000282898	0	0	0	0	0	0	0
ENSG00000285409	0	0	0	0	0	0	0
CLCA4	0	0	0	0	0	0	1
MIR4422HG	0	0	0	0	0	0	0
ABCD3	3533	2961	2717	2138	4913	3938	3562
MROH7-TTC4	0	2	5	2	0	1	5
ZMYND12	129	116	230	199	97	139	80
ALG14	237	249	162	197	441	377	330
ZZZ3	4495	3571	5021	4124	5670	6264	5319
ENSG00000287724	1	0	4	2	9	5	0
YIPF1	2190	1909	2010	1827	2727	2292	2275
ENSG00000225191	0	0	0	0	0	0	0
ENSG00000287870	17	1	2	0	5	7	16
ENSG00000235563	0	0	0	16	0	0	0
HNRNPCP9	0	0	0	0	0	0	0
KATNBL1P2	0	0	0	0	0	0	0
ENSG00000273637	0	0	0	0	0	0	0
NFYC-AS1	40	60	50	19	69	44	50
LDLRAD1	0	0	0	0	0	0	0
ENSG00000228838	0	0	0	0	0	1	0
ENSG00000283761	15	8	34	27	18	8	6
ENSG00000284716	6	0	1	0	12	1	4
GJB4	0	0	0	0	0	0	0
ENSG00000230759	0	0	0	0	0	0	0
ENSG00000231866	0	0	0	0	0	2	1
TMEM125	6	4	1180	1271	4	386	380
DMRTA2	0	2	156	59	17	96	65
ENSG00000285525	0	0	0	0	2	0	0
ENSG00000236098	0	0	0	0	0	0	0
ENSG00000233514	15	15	15	6	11	6	6
HIVEP3	125	116	72	117	389	362	313
ENSG00000266993	24	11	12	30	39	25	8
CLCA3P	0	0	0	0	0	0	0
SH3GLB1	7113	5616	5727	5125	12371	9187	8238
ENSG00000223675	0	0	0	0	0	2	0
PRAMEF8	0	0	0	0	0	0	0
TM2D1	1104	902	1016	1031	1257	1288	888
HMGB1P45	0	0	0	0	0	0	0
SCP2	4696	3856	5607	5061	5191	4859	4000
ENSG00000287406	0	4	0	0	0	5	5
FAF1-AS1	0	0	2	0	7	5	0
MTND4P11	0	0	0	0	0	0	0
BCAR3	3490	3245	1754	1276	2951	1634	1630
ENSG00000235308	0	7	2	10	0	3	0
MTCO3P21	0	0	0	0	0	0	0
TBCAP2	0	0	8	0	0	0	0
BARHL2	57	47	0	0	135	36	5
LINC02607	0	0	22	20	0	54	16
OAZ1P1	2	0	0	0	3	2	8
DMAP1	4000	3924	4209	4086	4999	4047	3996
ENSG00000280040	0	0	0	0	4	0	4
AHCYL1	10752	8916	11106	9628	11944	11507	10244
CNN3	40781	34197	33450	33572	38198	51509	42451
ENSG00000270507	0	0	0	0	0	0	0
OOSP1P1	0	0	0	0	0	0	0
ENSG00000215869	7	0	0	0	12	17	8
VAV3	645	480	3357	2243	1331	2208	1852
ENSG00000227935	0	0	0	0	2	3	3
HNRNPA1P6	10	5	4	0	3	0	2
EEF1A1P11	87	69	87	122	68	93	73
LINC01361	0	0	14	6	0	0	20
ENSG00000271277	0	0	0	0	0	0	0
RPS20P5	0	0	0	0	2	0	0
ENSG00000279778	0	0	30	9	0	10	6
HSPE1P25	0	0	0	0	0	0	0
ENSG00000230955	0	0	0	0	0	0	0
ENSG00000230828	0	0	0	0	0	0	0
DPYD	423	358	374	349	545	1239	992
TLCD4	267	167	946	909	327	735	713
H3P2	0	0	0	0	0	0	0
ENSG00000233359	0	0	0	0	0	0	0
ENSG00000237954	0	0	0	0	0	0	0
POU3F1	1590	1467	8	7	1939	119	90
LRRC8D	3204	2702	1962	2010	3056	2545	2619
ENSG00000233129	0	0	0	0	0	0	0
S1PR1	4130	3779	273	263	4587	965	701
MCOLN3	2	4	161	132	10	67	101
ENSG00000258634	668	558	612	775	1024	1058	981
ENSG00000271914	0	0	0	0	0	0	0
NFU1P2	0	0	0	0	0	0	0
ENSG00000237897	7	0	1	2	0	1	2
ELAPOR1	244	202	65	102	404	67	72
ARHGAP29	116	151	3663	3742	605	7106	5929
ST13P21	0	0	0	0	0	0	0
ENSG00000286692	0	0	0	0	0	2	2
ENSG00000236674	0	0	0	0	4	0	0
ENSG00000260464	34	38	28	20	77	44	37
LINC02790	0	0	0	0	0	0	0
ENSG00000232825	0	0	0	0	0	0	0
ENSG00000231996	0	0	0	0	0	0	0
ENSG00000273204	6	8	17	1	16	7	11
PGM1	2560	2449	3439	4051	2110	5511	4418
IGSF21	102	66	13	30	151	18	8
COA7	1407	1241	632	692	2256	1274	1194
ENSG00000224613	0	0	3	0	0	12	0
PFN1P10	0	0	0	0	0	0	0
MAD2L2	8094	7828	7311	7669	6778	7310	6351
ENSG00000215871	0	0	0	1	0	0	0
ENSG00000287372	6	0	0	0	0	0	0
DPYD-IT1	0	0	0	0	1	0	0
GYG1P3	0	1	9	0	1	4	2
OLFML3	156	87	2425	3036	446	7078	4781
ENSG00000287756	0	2	0	0	3	4	0
TRABD2B	1020	527	251	245	633	479	444
ENSG00000284652	55	36	4	27	28	34	21
GCLM	819	790	615	505	776	638	619
TGFBR3	1165	792	498	753	812	2744	1896
CNOT7P2	0	0	0	0	0	0	0
VAV3-AS1	0	0	7	0	0	12	8
ENSG00000230721	0	2	0	1	0	1	0
ENSG00000228399	0	0	0	0	0	0	0
RPL21P23	4	0	0	0	1	0	0
ENSG00000285928	35	17	4	5	32	20	65
ENSG00000224685	0	0	0	0	0	0	0
ENSG00000287076	4	0	0	0	14	0	0
ENSG00000237480	0	0	0	0	0	0	0
ENSG00000271252	0	0	0	0	0	0	0
ALG14-AS1	0	1	0	0	3	0	0
MTND3P21	0	0	0	0	0	0	0
ENSG00000286758	6	3	8	0	1	1	8
ELAVL4-AS1	2	0	0	0	5	0	1
ENSG00000233983	3	0	0	0	1	0	0
SZT2	2461	1729	2875	2754	2967	2840	2784
ENSG00000225183	0	0	8	14	0	2	0
LINC01349	0	0	0	0	0	0	0
PHTF1	2771	2123	2913	2386	4248	4015	3667
ENSG00000286899	14	2	8	24	12	4	0
GSTM5	888	827	784	910	797	1896	1423
ENSG00000238122	0	0	0	0	0	0	0
ENSG00000260879	0	0	0	0	0	0	0
GSTM2	1643	1602	1739	1772	1389	1967	1378
ENSG00000230864	0	0	0	0	0	0	0
ENSG00000283354	0	0	0	0	0	0	0
ENSG00000232918	0	0	0	0	0	0	0
RRAS2P1	0	0	0	0	0	0	0
RPSAP19	286	294	261	324	141	202	146
BCAS2P2	11	15	9	8	25	12	13
F3	96	71	371	558	105	610	630
FTH1P22	0	0	0	0	0	0	0
ENSG00000226483	0	0	0	0	0	0	0
WARS2-IT1	0	0	0	2	0	0	0
LINC01739	0	0	0	0	0	0	0
DNAJA1P5	0	0	0	0	0	0	0
RPL22P6	0	0	0	0	0	0	0
VCAM1	1600	1255	2119	3109	1814	8533	5930
HSP90B3P	1	3	7	9	0	10	2
EPS15-AS1	0	0	0	0	0	2	0
ENSG00000270457	12	1	5	6	9	2	22
HIPK1	6683	4780	5793	4565	8998	7669	6813
HSD3BP2	0	0	0	8	0	0	0
PSRC1	7587	6854	4973	4968	5704	5222	4480
LINC01787	0	0	0	0	0	0	0
SEC63P1	14	9	13	35	25	25	27
CYP4A27P	0	0	0	0	0	0	0
LINC01708	0	0	0	7	8	2	0
MTATP6P13	0	0	0	0	0	2	0
ENSG00000270631	0	0	0	0	0	0	0
LINC02787	0	0	0	0	1	6	0
GPR88	14	20	4	7	34	19	24
RWDD3	211	128	299	194	253	322	249
MAN1A2	3964	2505	2263	2194	6475	5343	4694
LRIG2-DT	1	6	6	2	14	6	2
LPAR3	66	64	1366	1021	53	2228	1891
ENSG00000228852	24	0	10	40	20	21	3
LINC02868	0	0	0	0	0	1	0
ENSG00000233482	0	0	0	0	0	0	0
LINC01753	0	0	0	0	0	0	0
ENSG00000287374	0	0	0	0	0	0	0
DPYD-AS1	2	0	0	0	0	0	0
CTTNBP2NL	3455	2693	4730	3372	4883	5472	4865
PDE4DIPP5	0	0	0	0	0	2	1
SORT1	7196	5457	6381	5227	12586	5384	5069
ENSG00000227034	2	1	2	3	1	0	2
ENSG00000232450	106	92	115	102	108	134	95
RBMX2P3	0	0	4	0	0	0	0
LINC01676	0	0	0	0	0	0	0
DNAI3	89	103	94	96	43	64	53
HIPK1-AS1	0	0	2	1	13	0	0
LINC01525	0	0	0	0	0	0	0
ENSG00000272715	6	20	20	23	7	42	24
ENSG00000235038	0	0	0	0	0	0	0
STRIP1	4098	3492	3365	3809	6135	4423	3960
BCL2L15	8	27	17	8	26	23	15
TPI1P1	1112	1192	826	832	640	762	536
SLC25A24	270	738	274	317	344	493	720
PLPPR5	124	115	391	291	273	218	208
MYBPHL	4	2	0	4	6	15	2
PIFO	155	113	463	282	176	109	65
SLC25A24P1	0	0	0	4	0	0	0
LINC01650	0	0	0	0	0	0	0
ENSG00000230718	0	0	0	0	0	0	0
TSPAN2	518	489	1075	815	501	973	1070
GAPDHP23	0	0	0	0	0	0	0
LINC01776	0	6	0	4	0	0	0
RPL26P9	0	0	4	0	0	0	0
LRIG2	2151	1882	2571	2462	2323	4501	3906
ENSG00000279513	20	33	30	28	65	164	109
PSMA5	3650	3390	2750	2725	4244	3935	2957
SLC35A3	1599	1081	1504	1290	1777	1463	1436
ENSG00000280186	0	0	0	0	6	0	0
ENSG00000280099	71	66	190	226	26	271	188
ENSG00000223906	0	0	0	0	0	0	0
AGL	1646	1208	2409	2050	2162	2294	2020
SLC6A17	14	2	2	62	152	103	106
ENSG00000259946	2	8	0	0	36	0	0
ENSG00000236137	16	8	11	12	7	8	0
HSD3B2	0	2	10	4	0	0	2
ENSG00000228086	0	0	0	6	0	5	1
ENSG00000213421	0	0	0	0	0	0	0
PTPN22	0	0	0	0	0	6	18
CHIAP3	0	0	0	0	1	0	0
COL11A1	1619	1280	23232	23843	1256	38260	28846
RPS3AP12	0	0	0	0	0	0	0
GAPDHP64	0	0	0	0	0	0	0
ENSG00000273406	0	0	0	0	0	0	0
RNPC3	615	372	546	548	1078	871	809
SNX7	1813	1712	2470	2287	1831	2399	1905
AP4B1	938	915	773	724	1712	1130	1009
LINC01709	2	0	0	0	0	4	0
SARS1	8559	7851	7132	6605	13463	10531	8636
SLC30A7	1607	1333	978	738	2262	1445	1412
SLC16A1-AS1	23	12	14	23	30	21	18
GSTM1	1869	1940	1835	1702	0	0	0
ENSG00000286620	0	0	0	0	0	0	0
SEC22B	4192	3708	3006	2728	5769	4726	4018
MYSM1	2547	1876	3120	2439	3569	3554	3162
CYP4A44P	0	0	0	0	0	0	0
ENSG00000275129	4	0	0	0	0	0	0
ENSG00000225923	0	0	0	0	0	0	0
PTGFRN	3302	2514	7680	7701	3158	17474	14740
HSD3BP1	0	0	0	0	0	0	0
BCAS2	3807	3530	2421	2188	4745	2967	2788
ZNF326	6005	5132	5623	5565	7246	7783	6814
ENSG00000236866	0	0	0	0	0	0	0
RNVU1-8	0	0	0	0	1	0	0
TRIM45	2097	1870	1886	2047	1392	1827	1660
ENSG00000277655	0	0	0	0	0	0	0
RPS26P15	2	1	5	5	2	2	2
ENSG00000213226	0	0	0	0	0	0	0
NBPF17P	1	0	0	0	0	0	0
SEPTIN2P1	7	9	4	9	11	19	3
NBPF5P	0	0	0	0	0	0	0
DPYD-AS2	0	0	2	0	4	0	0
ENSG00000260246	0	3	4	0	0	0	0
VANGL1	285	314	490	525	313	1023	866
LINC02788	0	0	0	0	1	0	0
ENSG00000278182	0	0	0	0	0	0	0
VPS25P1	0	0	0	0	0	3	4
LINC01780	0	0	3	7	2	11	1
TENT5C	24	18	48	197	130	174	150
ENSG00000227712	0	0	2	2	4	2	5
PDZK1	26	9	19	36	64	22	23
ENSG00000234225	0	0	0	0	2	0	0
ENSG00000277095	0	0	40	32	0	0	2
RPL7AP15	0	0	0	0	0	2	0
NBPF25P	177	183	175	160	174	308	265
LINC01731	0	0	0	5	2	8	2
ENSG00000237188	2	3	0	0	6	6	2
NBPF8	935	590	1231	949	735	1260	1061
GAPDHP74	6	0	0	0	0	0	0
VPS45	3025	2572	2478	2199	5014	4198	3771
ENSG00000274927	2	0	0	0	0	0	4
CLCA4-AS1_2	8	13	18	34	32	41	20
ENSG00000264145	0	0	0	0	0	0	0
LINC01397	0	2	9	11	0	12	14
MTND5P20	0	0	0	0	0	0	0
RNF115	3304	3053	3080	2377	4883	3430	3124
SYCP1	0	2	2	4	2	2	10
ENSG00000224335	0	0	2	14	6	4	0
ENSG00000277702	16	23	34	43	13	25	4
PIP5K1A	6263	5043	5834	5613	7227	7932	7082
GDAP2	1600	1375	1722	1559	1913	2189	1912
PRPF3	5212	4183	4562	4130	4470	4017	3657
ENSG00000225871	8	16	20	18	8	6	10
NEFHP1	1	0	0	0	0	0	0
DCLRE1B	1147	1107	1163	1040	1185	1745	1421
ENSG00000230546	0	0	0	0	0	0	0
VDAC2P3	0	0	0	0	0	0	0
ENSG00000285554	30	13	5	10	14	2	19
ENSG00000232536	11	8	0	0	3	2	0
ENSG00000287015	0	0	0	0	0	0	0
ENSG00000241720	0	0	0	0	6	1	0
ENSG00000235526	0	0	0	0	3	26	3
FTLP17	0	0	0	0	0	1	0
HYDIN2	131	132	182	131	601	273	279
HIGD1AP12	0	0	0	0	0	0	0
ENSG00000270911	0	0	2	0	0	0	2
ENSG00000272824	2	0	2	0	0	17	4
TSHB	0	0	0	0	4	0	2
POGZ	11256	9024	8430	8033	13295	15314	13527
SOD2P1	0	0	0	8	0	19	1
C1orf54	257	248	583	659	191	656	502
ENSG00000231128	0	0	0	0	0	0	2
WDR3	3297	2648	2292	2434	4255	4873	4050
PLEKHO1	7380	7055	4341	4155	10773	9281	7917
LINC02798	98	41	61	183	83	180	174
ENSG00000228626	0	0	4	3	0	4	3
PSMC1P12	0	10	0	0	0	0	0
SLC22A15	224	221	732	638	946	1245	998
SCNM1	2257	2362	1859	1945	2858	2149	1819
FLG	55	24	163	107	204	147	117
ALX3	0	0	21	37	12	59	45
RPS15AP9	0	0	0	0	0	0	0
ENSG00000274642	1	25	12	4	10	93	37
NHLH2	2276	1825	54	52	13690	2288	1947
TRIM33	5402	3938	5546	4501	8975	8422	8132
H3P4	3	5	12	26	7	60	64
ENSG00000233029	11	0	2	7	8	20	0
FLG-AS1	109	132	167	135	202	189	279
ENSG00000261168	43	59	28	0	184	44	37
ENSG00000287980	0	0	0	0	0	0	0
ENSG00000229283	0	0	0	0	0	0	0
ENSG00000271419	0	0	0	0	0	0	0
PDE4DIP	3433	2608	2666	3306	7000	9800	8630
ENSG00000226172	0	0	0	0	0	0	0
CDC14A	1296	1198	1034	1158	1481	1534	1387
CD53	0	2	4	14	71	132	70
RLIMP2	0	0	0	0	0	0	0
AP4B1-AS1	11	10	17	11	29	8	26
ENSG00000285062	0	0	0	0	0	0	0
APH1A	10205	8940	11703	10154	12374	12653	9943
MTIF2P1	0	1	0	0	0	0	0
ENSG00000227700	5	6	3	4	5	0	6
ENSG00000229911	0	0	0	0	0	0	0
FLG2	0	0	2	0	0	0	0
SRGAP2C	2758	2192	2203	2386	2691	3539	2771
ENSG00000270719	0	0	0	0	0	0	0
SPAG17	176	68	363	357	119	445	420
CIART	1604	1413	1188	1121	558	811	695
SRGAP2-AS1	0	2	0	12	0	6	4
TTF2	2331	1825	3146	2596	2280	3611	3253
S100A7	0	0	0	0	0	0	0
ENSG00000227242	2	3	2	0	0	4	8
UBE2WP1	0	0	0	0	0	0	0
PGLYRP4	0	0	0	0	0	0	0
RPL6P2	0	0	0	0	0	1	0
GATAD2B	662	514	577	547	596	993	733
SLC6A17-AS1	0	0	0	0	0	2	4
NPR1	0	27	217	281	62	687	540
HNRNPA1P43	0	0	0	0	0	0	0
MAGI3	3166	2444	1877	1652	4579	3364	2876
EIF2S2P5	2	0	6	2	0	0	0
PGBP	0	0	6	0	0	0	0
LINC02586	13	0	10	24	1	11	14
LINC01649	22	0	0	0	38	11	13
ENSG00000226984	9	1	0	0	1	2	0
S100A7L2	0	0	0	0	0	0	0
ENSG00000273481	0	2	11	5	3	0	3
UBL4B	0	12	15	51	2	16	31
SLC27A3	860	1202	475	697	692	910	832
GABPB2	1158	856	994	800	1179	1315	1181
ENSG00000230932	0	0	0	0	1	0	0
ENSG00000223861	0	0	2	0	1	1	0
CA14	4275	4064	5167	4682	3669	3346	3277
AQP10	14	0	0	0	0	0	2
CD5L	0	0	0	0	0	28	30
S100A8	0	0	22	0	0	16	48
ENSG00000233712	0	0	0	0	0	0	0
ENSG00000228826	0	0	0	0	0	0	4
LINC01761	0	0	0	0	0	0	0
CDK4P1	0	0	0	0	0	0	0
LINC01768	0	0	4	0	0	0	0
ENSG00000233839	0	0	0	0	0	0	0
ENSG00000250890	0	0	0	0	0	0	0
ENSG00000232240	0	0	0	0	0	0	0
SELENBP1	2604	2369	2951	3888	1880	2955	2346
ENSG00000227217	0	0	0	0	0	0	0
ENSG00000272583	25	27	33	34	20	14	26
ENSG00000280649	341	291	265	309	338	155	111
FMO5	81	20	126	122	95	177	172
ENSG00000223599	0	0	0	0	0	0	0
NBPF13P	0	0	0	0	2	0	4
ENSG00000224645	0	0	0	0	0	0	0
HAO2-IT1	0	0	0	0	0	0	0
ENSG00000286151	0	0	0	0	0	0	0
TXNP3	0	0	0	0	0	0	0
GEMIN2P1	0	0	0	0	0	0	0
LINC02772	0	0	0	0	4	0	0
ENSG00000235988	0	0	0	0	0	0	0
RPS29P29	0	0	0	0	0	0	0
PDE4DIPP6	281	170	117	101	301	117	103
S100A9	0	0	24	12	4	72	94
S100A15A	0	0	0	0	0	0	0
ELL2P1	20	24	8	3	12	26	13
LYSMD1	1759	1495	1673	1438	2447	3018	2563
KCNN3	841	568	435	386	931	553	470
PFN1P2	21	22	12	24	28	27	39
ENSG00000243613	0	0	0	0	0	0	0
ELOCP19	24	27	25	52	34	31	19
ENSG00000271143	0	0	0	2	2	2	0
VANGL2	39720	31903	12177	11375	57820	19779	18188
ENSG00000270976	0	0	0	0	0	0	0
PNRC2P1	5	3	3	5	7	11	7
ENSG00000270342	0	0	0	0	0	0	0
NUP210L	14	11	6	12	29	8	11
ENSG00000246203	28	11	16	5	51	3	15
DENND2C	31	55	127	84	84	199	164
ENSG00000231100	0	0	0	0	0	0	0
PRR9	0	0	0	0	0	0	2
TPM3	18291	15387	19090	17797	20566	25343	20567
CD2	0	2	0	0	2	0	2
LINC02799	3	6	0	0	3	0	0
LINC01661	0	0	0	0	0	1	0
ENSG00000236327	0	0	0	0	0	0	0
ALG6	1053	1009	1392	1212	1341	1341	1290
ENSG00000223804	121	131	93	94	85	83	88
ENSG00000236887	0	0	1	0	0	0	0
ENSG00000230779	0	1	0	0	0	0	0
DEPDC1	1270	1091	1800	1981	1096	4848	3577
PKMP1	3	4	4	0	6	4	3
ENSG00000235756	0	0	0	0	0	0	0
ENSG00000225603	9	2	1	6	6	8	9
PPIAP7	0	0	0	0	0	0	0
ENSG00000235005	0	0	0	0	0	0	0
OR10AE1P	0	0	0	0	0	0	0
LINC02806	0	0	0	0	0	0	0
FCGR1B	0	0	0	0	8	2	0
ENSG00000286005	0	0	0	0	0	0	0
MRPS21P2	0	0	0	0	0	0	0
ENSG00000233222	0	0	0	0	0	0	0
ENSG00000225279	10	4	4	6	14	4	8
ELOCP20	0	0	0	0	0	0	0
NDUFA5P10	0	0	0	0	0	0	0
ENSG00000239216	0	0	0	0	0	0	0
ENSG00000283360	0	0	2	0	0	0	0
ENSG00000258465	0	0	0	0	0	0	0
SMIM42	0	0	0	0	0	0	0
GPR89A	384	399	367	446	448	439	401
LORICRIN	16	0	3	0	42	9	7
ENSG00000227907	0	0	2	6	0	4	0
C1orf189	24	12	0	0	1	6	3
ENSG00000237076	0	1	0	0	1	0	0
INTS3	2759	2859	2552	3700	2179	3774	1465
NR1H5P	0	0	0	0	0	0	0
S100A12	0	0	0	0	0	2	2
ENSG00000261055	0	0	0	0	0	0	0
ENSG00000231613	0	0	0	0	0	0	0
GTF2B	1659	1598	1377	1347	2228	2316	1864
ENSG00000231700	4	4	1	4	3	5	0
MTCO2P21	0	0	0	0	0	0	0
ENSG00000233589	5	12	0	22	9	19	28
TNFSF4	137	46	163	118	78	163	111
C1orf226	1184	1056	2108	1478	828	930	946
S100A7A	0	0	0	0	0	0	0
HNRNPA1P68	0	0	0	0	4	0	6
PFN1P12	0	0	0	0	0	0	0
KCNJ9	56	62	6	10	348	54	39
ENSG00000229021	0	0	0	4	2	4	0
ENSG00000231029	0	0	0	0	0	0	0
ENSG00000203825	0	0	0	0	0	0	0
CSF1	325	284	361	354	271	495	401
MTATP6P14	0	0	0	0	0	0	0
NKAIN1P1	0	0	0	0	0	0	0
DHCR24-DT	0	1	0	2	0	2	0
VDAC1P9	0	0	0	0	0	0	0
ENSG00000232499	183	135	122	173	123	166	90
CGN	512	423	4536	4345	260	1747	1681
LINC02805	19	10	29	16	37	22	22
TNFAIP8L2	12	4	0	0	14	3	17
RGS5_1	86	55	86	41	68	82	70
ENSG00000236957	0	0	0	0	0	0	0
UBAP2L	12156	9780	12392	11587	16120	18094	16037
FMO8P	0	0	0	0	2	0	0
ENSG00000227777	0	0	0	2	0	0	0
ENSG00000287218	4	2	6	14	3	4	6
SSBL4P	3	16	4	3	7	2	8
NAP1L4P1	0	4	22	17	0	34	6
SEC22B4P	110	58	35	61	128	81	67
LMX1A-AS1	0	0	12	10	0	6	2
LINC01307	0	0	0	0	0	2	0
IGSF8	3081	2543	3812	3620	3973	3157	2682
MPC2	1634	1559	2055	2223	1973	1548	1108
LAPTM4BP1	19	10	6	3	7	5	5
TLCD4-RWDD3	26	28	100	24	59	62	85
SLAMF6	0	0	0	0	0	0	0
SLC25A24P2	0	0	0	5	0	0	0
ENSG00000276118	3	0	0	0	0	8	0
FMO11P	0	0	0	0	0	0	0
LINC00624	26	8	53	52	7	40	53
CD160	12	2	0	0	9	13	4
C1orf112	1850	1397	2561	1867	1743	2175	2021
FAM78B	455	179	124	75	930	1188	1181
PYHIN1	0	0	0	0	0	0	0
ENSG00000275075	4	2	0	0	0	0	0
LAMC1	7958	5830	33400	25746	6716	31183	25201
ENSG00000232952	137	104	75	72	215	151	136
CD1D	11	18	152	154	6	98	98
ENSG00000227722	0	0	0	0	0	0	0
ENSG00000285636	7	0	6	0	0	0	0
ENSG00000285922	0	1	0	6	4	10	4
ENSG00000233411	0	0	0	0	0	0	0
ENSG00000275801	0	0	0	0	0	0	0
MGST3	3038	2983	3355	3188	5139	4385	3410
S100A7P1	0	0	0	0	0	0	0
CASQ1	17	2	91	41	15	78	31
FCRL5	0	0	0	0	0	0	0
NCSTN	10492	9002	13510	10975	12302	10255	8736
FASLG	0	0	0	0	0	0	0
ENSG00000232188	0	0	0	0	0	2	0
LINC01701	0	0	0	0	0	0	2
SPATA46	28	36	33	31	105	24	7
ILF2	28885	25170	23287	21312	32283	31408	26821
ENSG00000241042	0	0	0	0	0	0	0
TIPRL	4023	3549	3312	3160	5951	5239	4500
ENSG00000260322	0	0	0	0	0	0	0
ENSG00000223495	4	2	0	0	0	0	4
ENSG00000241666	2	0	0	0	0	2	0
NME7	1599	1356	1444	1222	1880	1904	1514
RCSD1	412	340	605	849	347	993	805
FDPSP1	30	25	6	9	28	5	5
ENSG00000237756	0	0	0	0	0	0	0
TNR	66	34	124	65	264	36	25
SFT2D2	4039	3342	3679	3457	4139	3189	3335
FAM78B-AS1	4	0	5	4	0	2	7
UCK2	3702	3132	1501	1893	3587	2283	2245
ENSG00000271187	0	0	0	0	0	0	0
ENSG00000260360	12	18	10	8	24	8	8
ENSG00000274562	0	0	0	0	0	0	0
PIGM	1231	1001	2069	1802	1761	2147	1999
ENSG00000227094	0	0	2	1	3	0	0
FAM20B	6175	4649	5468	4956	6968	7665	6526
LINC01720	0	0	0	0	0	0	0
XCL2	0	0	0	0	0	0	0
RPSAP16	8	0	0	2	0	2	2
QSOX1	3084	2645	10471	8379	3634	6365	6080
LRRC8D-DT	45	66	114	77	67	91	82
POU2F1	9787	6686	9664	7890	8616	10082	8873
ENSG00000225475	0	0	0	0	0	0	0
ENSG00000230898	0	0	0	0	0	0	2
ENSG00000234998	0	0	21	5	8	32	12
CNN2P10	0	0	0	0	0	0	0
ENSG00000224698	0	0	0	0	0	0	0
ENSG00000287697	3	13	4	31	3	22	24
KIFAP3	4016	3198	4507	4348	9701	8147	6720
ENSG00000235303	0	0	0	2	0	0	2
AXDND1	8	20	17	3	46	8	23
ENSG00000273160	0	7	6	2	1	0	0
ENSG00000234810	0	0	0	0	0	4	12
ENSG00000232750	5	6	6	6	2	8	2
LAMC1-AS1	12	14	1	13	5	9	14
TNR-IT1	0	0	0	0	0	0	0
MTCO1P14	0	0	0	0	0	0	0
SLC25A38P1	1	0	6	2	2	2	1
TBX15	0	13	692	1132	7	3553	2501
ENSG00000238270	0	0	0	0	0	0	0
ENSG00000285894	0	0	0	0	2	0	0
ENSG00000234425	0	0	0	0	0	0	0
ENSG00000236025	0	0	0	0	0	0	0
ENSG00000230687	0	0	0	0	0	0	0
ENSG00000230704	0	0	0	0	0	0	0
ENSG00000283255	0	0	0	0	0	0	0
ENSG00000227741	18	23	14	7	31	8	18
RPL34P1	0	0	0	0	0	0	0
ENSG00000269887	20	12	14	19	17	29	35
SUMO1P3	41	43	64	40	25	58	38
ENSG00000286754	1	0	0	0	13	0	3
ENSG00000232751	0	0	0	0	0	0	0
ENSG00000254913	0	0	0	0	0	0	0
ENSG00000236364	70	38	58	28	38	8	20
CD48	0	0	2	2	9	15	13
MRPS10P1	0	0	0	0	0	0	0
COPA	9817	7247	12023	11276	15439	15277	12458
RXRG	973	759	129	282	2198	554	581
ENSG00000272033	20	10	13	16	22	2	4
ENSG00000275767	0	0	19	19	0	4	3
LINC01657	0	0	0	0	0	0	0
TPR	16084	11586	17649	15519	20838	23713	21807
ENSG00000231992	0	0	0	0	0	0	1
ENSG00000270209	0	0	0	0	0	0	0
ATP1A2	1276	1166	1850	2103	792	4004	3137
METTL18	537	517	695	494	621	842	688
RPSAP18	10	25	2	8	25	15	12
ENSG00000287919	0	4	6	5	14	4	5
ENSG00000229914	3	4	12	0	2	0	0
SH2D1B	0	0	6	0	0	9	2
LINC01680	0	0	0	0	0	0	0
ENSG00000198358	6	3	0	0	0	0	0
ENSG00000229407	2	6	0	0	10	0	0
CHIA	0	0	0	0	0	0	0
PRELID1P7	0	0	0	0	0	0	0
CRYZL2P-SEC16B	8	0	3	6	2	13	10
EXTL2	5605	4665	3441	3412	6473	5897	4838
DCAF8	3246	3215	3325	3352	2927	2281	2305
ENSG00000288574	0	0	0	0	0	2	0
ENSG00000238108	0	0	0	0	0	0	0
ANKRD36BP1	0	0	0	0	0	0	0
KIRREL1	5987	4756	12870	13399	6528	15888	14015
ANP32E	23443	19636	16388	15651	21558	24952	21033
ENSG00000215835	387	208	245	186	332	243	244
DDX59	1924	1675	1680	1356	1922	1899	1722
NIBAN1	30	34	12	51	77	61	30
PHBP11	0	0	0	0	0	0	1
LPGAT1-AS1	0	0	0	0	0	0	0
ENSG00000287472	0	0	0	0	0	0	0
AKR1D1P1	0	0	0	0	0	0	0
CRYZL2P	101	79	156	131	131	207	131
WDR82P2	2	0	2	1	1	0	0
ENSG00000271546	0	0	0	0	0	0	0
ENSG00000255148	1	0	0	0	0	0	0
ENSG00000229699	0	0	0	0	0	3	0
ENSG00000228238	14	0	6	0	9	6	2
RPL5P6	0	0	0	0	0	1	0
LHX4	1235	917	36	63	3296	79	134
AGO3	2282	1774	2062	1988	3421	3245	2681
SEC22B3P	26	16	9	26	2	0	0
OR10J5	0	0	0	0	0	0	0
LAMC2	49	54	1207	898	29	1136	857
ACTBP11	37	41	44	32	56	81	52
DDX59-AS1	26	20	24	33	0	3	0
ENSG00000287978	11	8	0	14	98	65	84
CD58	125	131	248	257	134	368	207
RPL35AP7	0	0	0	0	0	0	0
MEF2AP1	0	0	0	0	0	0	0
HSPE1P6	1	0	0	0	2	1	0
EEF1A1P14	0	0	0	6	0	0	0
ENSG00000237131	0	0	0	0	0	0	0
RGS2	1406	1315	452	467	3065	1757	1393
RPS29P4	0	0	0	0	0	0	0
C4BPB	0	0	0	0	0	0	0
GPA33	33	70	589	608	9	180	145
XCL1	0	0	0	8	0	3	0
LINC02818	1	0	0	0	4	3	7
ENSG00000176320	10	0	0	0	0	0	0
LINC01633	0	0	0	0	0	0	0
ENSG00000235215	0	1	0	0	0	2	0
ENSG00000223450	0	4	2	1	2	2	1
CICP5	3	0	0	2	0	10	6
NHLH1	5513	4658	193	36	9357	5467	5148
ENSG00000224691	0	0	0	6	2	1	6
ENSG00000286572	22	4	15	10	10	0	2
ENSG00000272880	0	0	0	0	0	0	0
SETP9	0	0	0	0	0	0	0
LINC02770	0	0	0	0	0	2	2
KCNJ10	46	26	108	68	151	20	30
C4BPA	0	2	0	4	0	0	1
CFH	2	0	76	24	14	350	216
ENSG00000233626	8	18	16	1	18	7	9
SEPTIN7P13	286	185	261	218	273	220	174
ENSG00000233691	0	0	0	0	0	0	0
LINC02775	61	50	3	0	117	2	0
ENSG00000271527	0	0	0	0	0	0	0
NUF2	5935	5002	3233	3242	5399	4109	3795
TUBB8P9	0	0	0	0	0	0	0
ENSG00000231615	0	0	0	0	0	0	0
ENSG00000231714	0	0	0	0	0	0	0
MFSD4A	51	60	40	54	55	25	39
TBX19	135	181	379	317	93	241	217
GCSHP5	400	324	198	245	376	212	185
NR5A2	2	0	62	83	5	140	116
POU2F1-DT	7	4	20	13	4	7	14
LINC02803	6	22	8	0	17	0	7
RGS8	604	412	46	55	2469	102	103
ENSG00000260990	0	0	0	0	0	0	0
SCYL3	1094	730	733	878	1144	787	776
DUSP10	1570	1363	305	290	2391	752	716
ENSG00000285638	0	0	0	0	0	2	0
KIRREL1-IT1	0	4	0	15	0	0	2
ENSG00000284592	0	0	0	0	0	0	0
ENSG00000230987	0	0	0	0	2	2	0
LINC02802	0	2	1	0	0	1	2
ENSG00000275392	0	2	0	0	0	0	5
QRSL1P1	1	0	0	0	2	0	0
LINC02768	6	4	0	7	10	2	4
ENSG00000228167	0	0	0	0	0	0	0
ENSG00000225325	0	0	0	0	0	0	0
ENSG00000223344	0	0	0	0	0	0	0
ENSG00000276110	0	0	13	0	0	6	8
ENSG00000228191	0	0	0	0	0	0	0
ENSG00000229961	0	0	0	0	0	0	8
ENSG00000150732	0	0	0	0	0	0	0
LELP1	0	0	0	0	0	0	0
NMNAT2	4782	3466	298	319	10704	2459	2143
ENSG00000288139	0	0	0	0	0	0	0
CCT8P1	212	141	170	140	121	135	164
LINC01139	0	6	466	551	14	1994	1561
TARBP1	2180	1846	3160	2986	2456	3105	3000
SEPTIN14P21	0	0	0	2	0	0	0
CREG1	3552	2764	7091	5833	1941	4120	3539
CBX1P3	1	1	0	0	0	0	0
PDE4DIPP2	793	493	750	916	941	2094	1675
ENSG00000287452	0	0	0	0	0	0	0
ENSG00000232959	6	0	0	0	0	6	4
LY9	0	0	2	0	0	0	0
ENSG00000243781	0	0	0	0	0	0	0
TDRD5	30	12	60	28	14	40	22
ISCUP1	0	0	0	0	0	0	0
ENSG00000233196	0	0	0	0	7	2	0
ENSG00000229220	0	3	0	0	0	0	0
ENSG00000279061	0	0	0	0	0	0	0
SCCPDH	5479	5338	5427	4785	6111	5123	4032
CEP350	3496	2474	2705	2615	4360	5309	4966
IRF6	12	0	1790	1404	4	1240	969
ELK4	1622	1175	1340	1098	1734	1942	1776
ENSG00000227747	0	0	0	0	0	0	0
ENSG00000228081	0	0	0	0	0	0	0
HNRNPA1P46	0	0	0	0	0	0	0
FTH1P2	3	0	0	0	1	2	1
TFB2M	1045	1112	862	894	1172	1162	991
ENSG00000271427	10	10	0	14	2	8	14
ENSG00000261817	0	0	0	0	0	0	0
LYPLAL1	767	674	656	516	977	722	576
MPZL1	9516	7350	9476	8394	12758	12463	10468
INTS7	2550	1976	2168	1583	4464	3531	2970
RPS29P5	2	0	1	1	6	3	2
CATSPERE	48	38	51	61	58	49	58
TFDP1P1	2	5	0	8	0	0	0
PRDX6	17458	15965	24852	22722	14109	20794	17020
GGPS1	1949	1626	1518	1218	1968	1219	988
EDARADD	124	111	140	130	73	134	112
ENSG00000229067	0	0	0	1	1	0	0
ENSG00000271554	13	19	3	5	0	3	3
FMO7P	0	0	0	0	0	0	0
ENSG00000271269	0	0	0	0	0	0	0
ENSG00000227711	0	0	0	0	0	0	0
ENSG00000261182	0	0	0	0	0	0	0
ENSG00000228606	21	35	13	23	29	21	26
RPL35AP6	0	0	0	14	0	1	2
LINC01655	2	0	0	0	0	0	0
BRINP3	174	110	49	6	439	91	58
ATP5MC2P1	0	0	0	0	0	0	0
ENSG00000226565	0	0	0	0	0	0	0
LMX1A	243	171	23836	19136	186	8965	8169
ADCY10	9	18	16	8	13	17	4
ZNF648	0	0	46	70	12	79	65
SELE	0	4	649	772	26	260	212
GPATCH2	2847	2315	2247	2112	3802	3608	2914
SMYD2	5070	5039	3454	3172	5619	3244	3250
ENSG00000278467	3	11	9	12	3	13	4
FCRL4	0	0	0	0	0	0	1
SELL	16	6	83	61	108	58	107
PBX1-AS1	0	0	0	0	0	0	0
CYCSP5	0	0	0	0	0	0	0
ENSG00000243062	0	0	0	0	0	0	0
DPT	0	0	6	0	0	16	17
MTCO1P38	0	0	0	0	0	0	0
LINC01760	0	0	0	0	0	0	0
ENSG00000274702	0	0	0	0	0	0	0
C4BPAP1	0	0	0	0	1	0	0
ENSG00000226211	0	0	0	0	0	0	0
ENSG00000236942	1	0	0	0	6	1	0
ENSG00000287205	2	5	4	0	2	0	0
CAPN8	35	21	26	16	0	12	4
RHOU	62	33	33	23	301	98	63
ENSG00000287929	1	0	2	0	1	5	5
TOR3A	2729	2398	2939	2440	2522	3332	2753
FCRL3	0	10	0	0	4	0	0
SIGLEC30P	0	0	0	0	0	0	0
RPS3AP10	0	0	0	0	0	0	0
RNF2	6202	5306	3556	3470	8877	6405	5057
LINC01696	0	0	0	0	0	0	0
LINC01688	0	0	0	0	0	0	0
KDM5B	14893	12685	15174	14128	21010	25922	23556
RGS5_2	475	362	1763	2807	835	2503	1490
CICP21	0	0	0	0	0	0	0
FCRL2	0	0	0	0	0	0	0
ENSG00000224810	0	0	140	104	0	8	4
SPATA17	256	240	280	163	295	245	160
LINC01354	2	2	0	0	0	0	0
ENSG00000225172	0	0	0	0	0	6	0
ENSG00000261642	0	0	0	0	0	0	0
ENSG00000228239	0	0	0	0	0	0	0
ENSG00000237283	0	0	19	33	0	55	34
PRRX1	36	122	13561	18747	48	52177	43113
LINC02257	0	0	3	0	0	0	0
ENSG00000271475	0	0	0	0	0	0	0
ENSG00000231877	0	0	0	2	0	0	0
IVNS1ABP	15405	12283	9041	8434	19764	13662	12176
LYPLAL1-AS1	3	5	0	6	5	13	9
ERLNC1	11	0	0	0	0	0	7
ENSG00000243636	0	0	0	0	0	0	0
SNRPEP10	0	0	0	0	0	0	0
ENSG00000229242	0	0	0	0	0	0	0
ENSG00000253326	0	0	0	0	0	0	1
ENSG00000228470	0	0	2	0	0	0	0
C8B	0	0	0	0	0	0	0
ASTN1	3183	2598	3718	2640	8331	2595	2315
FMO10P	0	0	0	0	0	0	0
LINC01698	0	0	0	0	0	0	0
ENSG00000286383	8	2	82	41	4	21	21
ENSG00000229983	4	10	0	0	0	0	0
KRT18P32	0	0	0	0	0	0	0
ENSG00000225122	0	0	0	0	0	0	0
RIMKLBP2	5	1	6	8	21	28	21
DTL	5672	4483	3656	3063	5586	6183	5599
TRMT1L	1501	1355	1480	1088	2048	2452	2115
LINC02474	0	0	0	0	0	0	0
HSD11B1	0	0	2	0	0	0	0
ENSG00000283166	0	0	0	0	0	0	0
LINC01347	34	12	11	50	31	46	55
SOAT1	2141	1995	1577	1509	2277	1857	1402
ENSG00000225982	0	0	0	4	0	5	0
ENSG00000285718	0	0	0	0	0	1	1
SPATA17-AS1	0	4	0	0	1	0	2
USH2A-AS2	0	0	0	0	0	0	0
ENSG00000237783	0	0	0	0	0	0	0
ENSG00000272906	4	19	20	10	8	4	13
ENSG00000233018	0	0	0	0	0	0	0
ENSG00000271917	0	4	0	10	5	6	0
BATF3	30	26	12	14	17	41	15
MIPEPP2	0	0	0	0	0	0	0
CNST	2722	2295	1702	1422	4855	4680	4243
FTH1P25	0	4	3	0	0	0	0
C4BPAP2	0	0	0	0	0	0	0
ENSG00000273004	79	50	92	59	122	112	107
SOX13	11606	9456	7911	6936	9765	3814	3705
SRP14P4	0	0	2	4	0	5	0
ENSG00000237409	0	0	0	0	0	0	1
NID1	2861	2518	16663	16627	1960	22270	17336
ENSG00000288078	0	0	0	0	0	0	0
ENSG00000271399	0	0	0	0	0	0	0
ENSG00000229757	0	0	0	0	0	0	1
LINC01705	0	0	3	0	0	0	0
BTG2	4115	3574	661	715	9539	3107	2489
RPL21P28	398	546	376	425	279	415	198
ENSG00000237074	0	0	0	0	0	0	0
ADORA2BP1	0	0	0	0	0	0	0
ZNF678	2348	1516	1299	1459	3035	4537	4065
KIF28P	12	16	3	14	46	17	19
MRPS14	2669	2242	2199	1910	3220	3066	2357
ENSG00000286285	0	6	0	0	4	13	12
ENSG00000225300	0	0	12	14	0	1	5
ENSG00000223842	2	3	4	6	8	6	3
SLC9C2	2	2	0	4	0	2	6
UBBP2	7	1	6	2	4	1	3
ENSG00000231424	7	0	96	59	0	41	58
LHX9	329	413	10	4	2493	209	89
ENSG00000287177	0	0	0	0	0	0	0
ENSG00000237193	0	0	0	0	0	0	0
UTP25	2365	1824	1588	1436	1818	2057	1859
CHCHD2P5	0	0	0	0	0	0	0
DESI2	5018	3978	6045	5642	5822	9135	8025
SLC26A9	0	0	2350	1395	0	507	488
LINC01142	1	0	2	8	0	1	6
SLC45A3	4068	2884	1065	1129	1717	1180	1179
ILDR2	29123	22906	536	614	28678	655	1148
KIF26B	108	105	1437	1162	305	983	1199
USH2A-AS1	0	0	0	0	0	0	0
ENSG00000283377	0	0	0	0	0	0	0
UQCRBP2	0	0	0	0	0	0	0
PRR13P1	0	0	0	0	0	0	0
ENSG00000273416	6	0	0	0	88	44	39
ENSG00000229930	0	1	3	2	1	5	4
LINC01675	0	0	0	0	0	0	0
LINC02815	0	0	0	0	0	0	0
LINC01222	0	0	0	0	0	0	0
RRP15	2286	2201	1552	1684	2876	2814	2504
ENSG00000228955	0	0	0	0	0	2	0
OR2L13	46	40	12	5	38	41	40
ENSG00000232059	6	0	2	8	0	0	0
ENSG00000270443	0	0	0	0	0	0	0
TMEM59	8090	6919	10601	9092	12070	9917	8236
ENSG00000276563	0	0	0	0	0	0	0
LMX1A-AS2	1	7	372	229	0	62	63
ENSG00000271811	0	4	184	276	0	87	82
ENSG00000224278	0	0	0	0	0	0	0
LINC01221	0	0	0	0	0	0	0
TTC13	1595	1409	1088	719	2358	1188	929
MRPS18BP1	0	0	0	0	0	0	0
ENSG00000287808	167	97	113	86	124	96	49
LARP7P1	0	0	0	0	0	0	0
ISCA1P2	0	0	0	0	0	0	0
CACYBP	7546	7068	6102	5788	11967	9229	7716
LINC01035	0	0	0	0	0	0	0
ENSG00000227687	0	0	0	0	0	0	0
LINC00210	0	0	0	0	0	0	0
ENSG00000286210	0	0	0	0	0	0	0
ENSG00000287364	0	0	0	0	0	0	0
TMCC2-AS1	0	0	0	4	0	0	0
ENSG00000260698	24	18	0	8	26	9	6
ENSG00000277007	12	21	25	6	37	5	25
ENSG00000229016	0	0	0	0	0	0	0
PPP1R12B	2756	2029	2028	1573	4040	2673	2398
PTPN14	1355	1051	3706	3993	1398	7388	5721
LINC02814	2	2	3	16	33	6	2
FMO9P	0	0	0	0	0	0	0
CAPN2	10881	8889	11709	10803	11035	12769	11163
ENSG00000286541	0	0	0	0	0	0	0
NEK2	6850	5714	4396	4432	5307	6754	5436
ENSG00000235021	0	0	0	0	0	0	0
C1orf53	38	64	71	103	57	28	26
ENSG00000225006	0	0	0	0	0	0	0
ENSG00000287633	0	0	0	0	0	0	0
ITLN2	47	37	17	14	8	7	6
ENSG00000223375	0	0	0	0	0	0	0
ENSG00000230714	0	0	0	0	0	0	0
ENSG00000261065	0	0	0	0	0	0	0
ENSG00000287989	0	0	0	0	0	0	0
ENSG00000260855	92	61	71	71	250	181	110
PRELP	93	49	627	553	58	739	634
ENSG00000236206	7	0	9	0	10	2	10
ENSG00000284188	67	47	17	5	23	20	4
RAB4A	5461	4699	5880	5144	6286	6378	5656
ENTR1P2	6	10	0	8	8	0	0
TOMM20	28336	24043	22315	21631	32838	26195	21542
ENSG00000282852	0	0	0	0	0	0	0
ST13P19	0	0	1	1	0	5	1
RASAL2-AS1	82	79	77	66	185	154	156
ENSG00000223881	0	0	0	0	0	0	0
MTRNR2L11	0	0	0	0	0	0	0
TADA1	3597	3183	2225	2160	3457	3040	2386
REN	0	0	4	7	0	10	17
ENSG00000227193	0	0	0	3	0	10	1
SLAMF6P1	0	0	0	0	0	0	0
LINC01653	0	0	0	0	0	0	1
GS1-279B7.1	0	2	13	1	2	9	6
OR2AK2	0	0	0	0	0	0	0
HMGB1P11	0	0	0	0	0	0	0
ARV1	1083	1065	689	614	1407	771	630
LYPD9P	0	0	0	0	0	0	0
LINC00303	0	0	2	0	0	0	0
ENSG00000232309	0	0	0	0	0	0	0
LINC01341	65	38	62	64	49	61	88
TP53BP2	4624	3698	7253	6018	5921	13425	11933
OR2L6P	6	0	0	0	1	0	4
SYT14	712	691	133	171	1801	793	806
DHX9	39874	32938	32908	30106	47531	43053	37198
ENSG00000228289	0	0	0	0	0	0	0
BTF3L4	11581	9814	5933	5844	13780	8166	6677
ENSG00000232989	0	0	0	0	0	0	0
TEDDM2P	0	0	0	0	0	0	0
SWT1	956	824	768	612	1419	1100	994
FBXO28	2945	2259	2828	2275	3649	2987	2913
ENSG00000278180	0	0	0	0	0	0	0
CEP170	1694	967	1271	1196	2807	2044	2074
RPL4P2	0	0	0	1	1	3	1
ENSG00000287676	8	8	7	14	8	28	10
ENSG00000236792	12	20	15	13	15	23	15
ENSG00000231057	12	14	6	2	6	0	4
COP1	5106	4557	5114	4637	6258	6992	5893
ENSG00000270859	0	0	0	0	0	0	0
ENSG00000238224	0	0	0	0	0	0	0
ENSG00000286775	0	0	0	0	0	2	0
FMOD	18	2	1298	1190	26	1657	1144
CYCSP4	0	0	0	0	3	0	0
OR2L9P	0	0	0	0	0	0	0
ENSG00000230404	0	0	0	0	0	0	0
ENSG00000213036	17	16	28	17	27	29	17
TEX35	0	0	0	0	0	0	3
ENSG00000227230	1	0	0	0	0	0	2
ENSG00000238232	1	0	0	0	4	0	0
ENSG00000236230	0	0	33	12	0	4	5
SLAMF7	0	0	0	0	6	0	0
RGS18	0	0	30	40	22	45	28
GNPAT	7932	6554	5726	5408	8781	7108	6174
TGFB2	162	213	529	598	367	3062	2720
NUAK2	16698	13945	3688	2479	14474	2464	2360
ODR4	2158	1725	2326	1853	2316	2652	2034
ENSG00000250762	0	2	0	0	0	0	0
LINC01741	0	0	0	0	0	0	0
LINC01724	0	0	0	0	0	6	0
ENSG00000227240	0	0	0	0	0	10	4
FMO4	135	67	225	250	74	199	121
PROX1-AS1	122	100	63	58	304	27	14
ENSG00000286073	0	0	0	0	0	0	2
RPL22P24	107	65	45	64	131	134	69
ENSG00000232085	0	0	0	0	0	0	0
UAP1-DT	0	0	0	0	0	0	0
NSL1	2662	2264	2118	1758	3164	2513	2145
ENSG00000279333	0	0	0	0	0	0	0
ENSG00000235083	0	0	0	0	0	0	0
MTCYBP15	0	0	0	0	0	0	0
HFM1	986	812	830	626	683	439	305
OR2T32P	2	0	0	0	0	0	0
ENSG00000229652	0	0	0	0	0	0	0
ATP1A4	27	11	38	12	0	35	14
MORF4L1P7	0	0	0	3	0	0	0
MCRIP2P2	0	0	0	0	0	0	0
LINC00538	0	0	0	0	0	0	0
ENSG00000236731	0	0	0	0	0	0	0
GALNT2	11628	9500	5998	6115	15791	9699	7987
LINC01132	0	0	14	6	8	18	25
ENSG00000228830	0	0	0	0	0	0	0
FMO1	13	1	20	15	14	85	51
ENSG00000282849	0	0	0	0	4	4	0
ENSG00000276520	0	0	0	0	0	0	0
ENSG00000226640	0	0	0	0	0	0	0
SPRTN	969	848	582	463	1369	796	659
EGLN1	1427	1315	1379	1130	1376	1594	1509
ENSG00000232626	0	4	3	1	0	4	0
YPEL5P1	0	0	0	0	0	0	0
PP2672	0	4	2	6	0	2	20
RPL5P5	0	0	4	0	0	0	0
ENSG00000238054	0	0	0	0	0	0	0
FCRL1	0	0	0	0	0	0	0
WNT9A	727	660	291	460	285	329	263
GNG4	1544	1204	356	214	1978	777	756
TGFB2-OT1	0	0	0	0	0	0	0
TUBB8P10	0	0	0	0	0	0	0
LINC00184	0	6	11	6	0	6	0
C1orf220	80	31	83	31	45	87	66
QRSL1P2	0	0	0	0	0	0	0
PAPPA2	22	8	36	12	79	115	225
NPHS2	0	0	0	0	0	0	0
TSNAX-DISC1	0	2	18	11	8	0	0
ENSG00000232194	2	0	0	0	0	0	0
ENSG00000235152	0	0	0	0	0	0	0
ENSG00000231612	0	0	0	0	0	0	0
LINC02773	0	0	0	0	0	0	0
CLPTM1LP1	0	0	0	0	0	0	0
LEMD1-AS1	7	11	22	14	8	1	0
GOT2P2	16	8	8	5	17	7	2
LRRN2	892	623	481	580	1943	358	283
ENSG00000228664	0	0	0	0	0	1	0
ENSG00000226868	0	0	0	0	0	0	0
ENSG00000279401	0	0	0	0	0	0	0
ENSG00000272362	0	0	0	0	0	0	0
ENSG00000287450	0	0	0	2	0	4	0
ENSG00000237011	0	0	0	0	0	0	0
ENSG00000272574	10	1	9	16	9	16	3
ENSG00000233583	0	14	0	0	2	0	0
PPP2R5A	1284	1051	1349	1333	1606	2100	1741
DDR2	142	105	5682	6963	180	15976	13415
CICP26	0	6	0	0	0	0	1
ENSG00000286263	2	2	0	0	2	0	0
ENSG00000227006	20	8	33	15	28	15	4
ENSG00000236372	0	0	0	0	0	0	0
ENSG00000224525	0	0	6	4	3	2	6
OPTC	10	3	112	64	8	167	116
C1orf100	0	0	0	0	8	0	0
SUCO	5802	4498	4671	4631	7079	7201	6047
MTND6P15	0	0	0	0	0	0	0
ENSG00000225811	0	0	0	0	0	1	0
ENSG00000273093	0	0	0	0	0	0	0
ATF3	4549	3573	305	386	4492	1128	1019
ENSG00000227818	0	0	0	0	0	0	0
RNASEL	92	58	358	405	407	488	445
OR2L1P	1	2	13	0	4	14	3
ENSG00000286398	0	0	0	0	0	0	4
ENSG00000237520	0	0	0	0	0	0	0
PLXNA2	11967	9153	1781	1967	15022	4328	3280
KRT18P12	0	0	0	0	0	0	0
SPATA45	18	6	8	7	9	8	0
ENSG00000236108	0	0	0	0	6	0	0
PLA2G4A	670	701	787	507	612	369	321
EIF1P3	11	14	17	14	20	18	11
ENSG00000226750	0	0	0	0	0	0	0
TOP1P1	30	15	46	46	10	48	32
RPS3AP9	0	0	0	0	0	0	0
ENSG00000224436	0	0	0	0	0	0	0
LINC02869	4	0	0	0	0	0	0
ENSG00000273384	22	5	0	4	0	16	2
ENSG00000238061	4	2	0	10	2	4	0
ENSG00000234915	0	0	0	10	1	0	0
ETNK2	873	906	1775	1639	1615	1488	1531
ENSG00000235862	0	0	0	0	0	0	0
HES2	42	43	0	2	90	16	9
ENSG00000227585	0	0	0	0	0	0	0
SHCBP1L	18	6	8	20	14	32	49
RPL23AP22	0	0	0	0	0	0	0
ENSG00000236439	95	105	100	122	90	97	39
ENSG00000224260	0	0	0	0	0	0	0
ENSG00000213045	0	7	0	0	0	0	0
TRAF3IP3	16	4	34	26	9	32	34
ENSG00000287220	0	0	0	0	2	0	0
ENSG00000230063	0	0	0	0	0	0	2
RPL10AP5	0	0	0	0	0	0	0
SEPTIN14P17	0	0	0	0	0	0	0
LPGAT1	1654	1163	2598	2305	3450	4206	3751
PROX1	3735	2597	755	754	4203	1244	1185
ENSG00000228044	8	0	0	0	0	0	0
RPL23AP18	0	0	0	0	0	0	0
ENSG00000224407	0	0	0	0	0	0	0
ENSG00000232463	0	0	0	0	0	0	0
LINC01351	28	29	0	5	81	16	13
DUTP6	4	17	19	5	15	11	7
ENSG00000226843	0	0	0	0	0	0	0
ENSG00000235386	6	0	11	7	7	11	8
PFKFB2	308	252	645	467	499	955	635
ENSG00000213690	0	0	0	0	3	1	1
SNRPD2P2	0	6	0	0	0	0	0
ENSG00000229832	13	0	9	26	4	2	8
ENSG00000287902	0	0	0	0	0	0	0
NENF	2693	3059	1552	1640	1979	1643	1104
ENSG00000225233	0	8	2	4	32	8	0
ENSG00000274895	29	20	23	2	14	8	0
PTP4A1P7	0	0	0	1	0	0	0
ENSG00000287856	0	0	0	0	0	0	0
LINC01740	0	0	0	0	0	10	0
ENSG00000284299	1	0	0	0	0	0	0
ENSG00000226375	10	0	0	2	0	0	0
TATDN3	1126	907	918	965	1068	999	946
HMGN1P4	14	10	7	11	7	7	28
ENSG00000228686	27	22	20	39	29	46	40
ENSG00000279838	10	6	0	5	62	20	21
MTND5P18	0	0	0	0	0	0	0
SELP	0	0	79	36	32	67	71
SLC4A1APP2	0	0	0	0	0	0	0
ENSG00000241475	2	0	0	0	0	0	0
RSL24D1P4	0	0	0	0	0	0	0
PTPRC	12	2	2	28	61	131	127
ENSG00000286421	0	0	0	0	0	0	0
BPNT2P1	0	0	0	0	0	0	0
CAMK1G	890	774	559	421	744	578	491
ZNF672	3282	2456	3101	2457	3556	2652	2205
UAP1	3165	2514	2321	2027	3415	3398	3028
ENSG00000241505	0	0	0	0	0	0	0
UHMK1	2581	1722	1521	1456	4085	3346	2797
LINC02771	0	0	0	0	0	0	0
ENSG00000282097	0	0	0	0	0	0	0
LINC01735	0	0	0	0	2	0	4
ENSG00000231020	0	0	0	0	0	0	0
ENSG00000270818	0	0	0	0	0	0	0
C1orf74	417	422	457	360	274	438	415
LAMB3	50	55	142	106	16	490	355
DSTYK	1217	1006	1252	1071	1516	2716	2381
LEMD1	256	214	495	606	310	208	101
LINC01710	0	0	0	0	0	0	0
IPO8P1	0	0	0	0	0	0	0
AHCYP8	0	0	0	0	0	0	0
ENSG00000260805	153	150	63	167	347	189	143
ARHGEF10L	5819	4757	2141	2526	7953	3806	3429
ENSG00000223847	0	0	0	0	0	0	0
ENSG00000277704	0	0	0	0	0	0	0
TSNAX	3352	2969	2554	2433	3436	3113	2422
ENSG00000227141	1	2	0	0	0	2	0
TBCE_1	495	428	419	424	762	907	823
LINC01138	317	363	265	234	278	241	226
RPS27AP5	3	5	3	3	5	0	0
ENSG00000287445	11	6	22	0	2	0	5
LINC02769	0	0	0	0	0	1	0
ENSG00000240963	0	0	0	0	0	0	0
ENSG00000226570	0	0	0	0	0	0	0
NOS1AP	541	375	1264	981	744	742	745
ENSG00000272167	7	15	8	8	7	0	0
ENSG00000230628	0	0	0	0	0	0	0
FAM71A	0	0	0	0	0	0	0
ENSG00000227579	0	0	0	0	0	0	0
RNPEP	3377	3092	4682	4262	2921	3385	3083
ANGEL2	3833	2974	1660	1626	4439	2247	2320
ITLN1	0	0	0	0	0	0	0
KIAA0040	0	0	1776	1173	20	517	555
ENSG00000284376	0	0	0	0	0	0	0
RGSL1	0	0	0	0	0	0	0
G0S2	53	34	18	20	22	44	26
DISC1-IT1	0	0	0	0	3	7	4
ENSG00000230199	0	0	0	0	0	0	0
ENSG00000236905	3	6	4	1	0	3	2
LINC01346	2	0	0	0	42	0	0
ENSG00000288007	4	1	0	0	0	3	16
RPS26P13	0	0	0	0	0	0	0
EXOC8	519	458	486	319	709	817	716
ENSG00000228255	19	10	17	10	8	5	4
BLACAT1	581	495	1748	1524	1115	1339	1104
ENSG00000237845	0	0	0	0	0	0	0
GAPDHP75	0	0	0	0	0	0	0
RGS16	2105	1702	311	272	1573	617	491
ENSG00000285910	0	0	0	0	0	0	0
ENSG00000287354	0	0	0	0	0	0	0
ENSG00000254706	0	0	0	0	0	0	0
CCNQP1	0	0	0	0	0	0	0
BRINP2	61	51	65	79	248	135	145
ENSG00000271746	15	6	21	15	13	4	6
KCNH1-IT1	19	10	38	63	24	117	85
NEK7	2510	1885	1545	1665	2679	3610	3179
PGBD5	2381	1947	111	80	3747	470	524
COX5BP8	0	0	0	0	0	0	0
ENSG00000235182	0	0	0	0	0	0	0
ENSG00000213041	0	1	0	6	0	1	1
ENSG00000287157	0	0	0	0	0	0	0
ENSG00000233920	0	8	2	0	0	1	2
ANKRD45	146	100	191	179	135	126	98
ENSG00000225755	0	2	0	0	0	0	0
SYT2	1072	600	27	65	3196	525	344
ZNF695	591	518	396	426	461	673	553
SMYD3-IT1	0	0	0	0	0	0	0
ENSG00000234004	175	158	88	101	177	107	171
CLEC20A	0	0	4	0	0	4	5
ENSG00000232436	0	0	0	0	0	0	0
LINC02789	0	0	6	0	0	0	0
ENSG00000283952	0	0	0	0	0	0	0
YWHAQP9	0	0	0	0	0	0	0
ENSG00000278694	0	0	0	0	0	0	0
RPS6KC1	2303	1633	1550	1341	3696	2680	2267
ENSG00000232537	2	0	0	0	8	6	0
ENSG00000226036	0	0	0	0	0	0	0
ENSG00000285521	0	0	0	0	0	0	0
ENSG00000287343	0	0	0	0	0	0	0
ENSG00000236317	4	4	10	2	5	2	0
ENSG00000227962	12	4	0	0	7	3	2
KRT18P28	0	0	0	0	0	0	0
ENSG00000227728	0	0	0	0	0	0	0
TMCC2	2100	1978	795	855	3357	1952	1858
PM20D1	6	8	4	8	4	7	1
ENSG00000233461	100	57	64	84	54	62	88
LINC01686	181	112	30	28	99	48	33
TGIF2P1	0	0	0	0	0	6	0
RPL23AP16	0	0	0	0	0	0	0
ZNF670-ZNF695	25	16	1	28	7	36	20
ENSG00000227237	4	0	0	0	3	0	0
NUP133	7596	5951	7313	6608	9383	9069	7778
MTARC2	241	216	320	313	246	423	349
LINC01717	0	0	0	0	13	0	0
LINC01704	0	0	0	3	0	0	0
PRELID1P5	15	30	17	44	39	84	41
LINC01743	0	0	0	0	0	1	0
ENSG00000234464	0	0	0	0	0	0	0
RGS21	0	0	0	0	0	0	0
RCC2-AS1	0	0	0	0	0	0	0
ENSG00000228687	0	0	0	0	0	0	0
RGS1	36	20	8	5	143	68	45
ENSG00000285280	1	0	0	9	0	0	6
RGS5-AS1	1	0	0	2	0	0	0
LINC01774	0	0	0	0	0	0	0
PYHIN5P	0	0	0	0	0	0	0
ENSG00000236468	0	0	0	0	0	0	0
AIM2	451	374	73	60	432	80	74
ABL2	2305	1646	1434	1537	3979	3072	2954
PGBD2	491	371	227	192	563	286	316
PPIAP37	0	0	0	0	0	0	0
ENSG00000230813	0	0	0	0	0	0	0
ENSG00000226862	7	0	0	0	8	0	0
PRKAB2	4319	3348	2712	2752	6404	4457	4079
RAC1P7	0	0	0	0	0	0	0
FLVCR1	2993	2375	1978	1949	3704	3106	2741
LEMD1-DT	224	153	256	208	197	138	160
SLC41A1	1373	1162	1498	1373	1508	2583	2161
ENSG00000278684	0	0	0	0	0	0	0
ENSG00000261060	0	0	0	0	0	0	1
ENSG00000236775	0	0	0	0	0	0	1
USH2A	52	31	18	0	46	24	26
LINC02817	0	0	0	0	0	4	0
RPL23AP25	52	5	11	23	25	23	27
ENSG00000227815	0	5	3	0	4	4	0
ENSG00000287046	0	0	0	0	10	0	0
ENSG00000223774	3	0	0	2	0	8	0
ENSG00000228863	0	0	0	0	1	0	0
RPL31P13	0	0	0	0	0	0	0
[truncated: 59,542 more rows]

## Sheet: Normalised counts
Genename	HB_D_CS13_1	HB_D_CS13_2	OV_CS13_1	OV_CS13_2	HB_D_CS14_1	OV_CS14_1	OV_CS14_2
TNFRSF4	0	0	10.6947	0	8.3804	6.87333	0
TNFRSF18	21.2072	24.9313	44.9176	31.9872	0.83804	20.62	54.108
ATAD3B	3316.04	4062.67	3533.52	3787.72	2924.76	2284.52	2328.61
ENSG00000260179	27.955	6.79945	25.6672	29.7812	1.67608	18.0425	0
MTND1P23	1.92793	0	0	3.30902	1.67608	0.859166	1.96757
MTCO3P12	7.71172	5.66621	9.62521	8.82404	10.0565	6.87333	6.88648
PRDM16	338.352	278.778	375.383	797.473	412.316	1359.2	1445.18
MTND2P28	1425.7	1563.87	2017.02	1981	1148.11	884.082	1139.22
ACAP3	20207.6	20229.5	5591.17	7072.47	18281.8	7194.66	6756.62
TP73-AS3	43.3784	37.397	0	0	4.1902	0	0
CAMTA1-IT1	0	5.66621	1.06947	0	1.67608	3.43667	0
PUSL1	607.298	864.664	575.373	615.477	540.536	506.908	418.108
PEX10	1579.94	1561.61	1643.77	1292.72	1399.53	977.731	944.431
ENSG00000269896	353.775	237.981	362.549	301.121	240.517	357.413	381.708
MTCO1P12	120.496	208.517	268.436	419.142	444.999	266.342	288.248
CPTP	592.839	632.349	377.522	397.082	843.068	842.842	741.772
ENSG00000228463	32.7748	16.9986	68.4459	15.4421	36.8738	23.1975	29.5135
SKI	11006.6	9232.53	3790.19	4533.35	10679.1	10132.1	9683.37
MEGF6	8240.94	8288.54	10025.2	13029.8	3887.67	9792.78	10073
ENSG00000270035	37.5946	21.5316	0	0	56.9867	5.155	16.7243
TAS1R3	47.2343	39.6635	25.6672	26.4721	145.819	87.635	120.021
ERRFI1	4541.24	4308.59	10350.3	9743.95	4555.59	10286.8	9012.43
PEX14	2838.88	3178.75	3653.3	4008.32	2256	2574.06	3052.68
LINC01777	7.71172	4.53297	0	0	1.67608	0	0
ENSG00000284646	23.1352	19.2651	0	0	4.1902	0	1.96757
PLCH2	195.685	160.92	17.1115	13.2361	233.813	41.24	55.0918
SPSB1	426.073	426.099	1193.53	1708.56	683.003	2119.56	2235.15
ENSG00000272235	0	0	23.5283	6.61803	0	12.0283	7.87026
RPL23AP24	1.92793	2.26648	2.13893	4.41202	5.86628	1.71833	1.96757
LZIC	2737.66	2625.72	2050.17	2143.14	3859.17	3421.2	3220.9
ENSG00000230021	79.0451	39.6635	85.5574	69.4894	31.8455	71.3108	31.481
ENSG00000287356	346.064	430.632	489.816	402.597	243.032	232.834	294.151
HES3	325.82	439.698	0	0	305.047	1.71833	0
TP73-AS1	3435.57	3363.46	3765.59	3817.5	3071.42	3315.52	3403.89
SLC2A5	9.63965	60.0618	117.641	130.155	97.2126	137.467	124.94
ENSG00000272161	2.8919	2.26648	14.9725	4.41202	10.0565	8.59166	10.8216
ENSG00000237094	43.3784	60.0618	90.9047	66.1803	29.3314	26.6342	52.1405
ENO1	169271	203161	124950	138537	83395	103669	102570
PLEKHM2	6103.83	6381.29	5291.72	6544.13	6335.58	6302.84	6724.15
ENSG00000287727	16.3874	6.79945	10.6947	4.41202	0	3.43667	0
B3GALT6	2480.28	2869.37	1875.85	1877.32	3239.86	2440.03	2520.45
DHRS3	241.955	242.514	1892.96	2196.08	690.545	1421.06	1327.12
CA6	0	0	17.1115	24.2661	0	0	0
RPL22P3	0.963965	2.26648	8.55574	0	0	0	4.91891
LRRC38	1.92793	0	3.2084	8.82404	12.5706	1.71833	0
NMNAT1	535.965	494.094	709.057	507.383	591.656	665.854	654.215
MTATP6P1	3611.98	4170.33	5722.72	5651.8	9099.44	6002.99	7539.71
CCDC27	25.0631	7.9327	21.3893	58.4593	10.0565	36.9442	15.7405
CHD5	326.784	389.835	29.9451	15.4421	163.418	77.325	55.0918
VAMP3	2454.26	2519.2	5142	4760.57	1178.28	3214.14	3214.02
FLJ37453	803.947	940.591	365.758	506.28	738.313	509.486	427.945
DISP3	5046.36	5149.45	576.443	526.134	3031.19	827.377	1052.65
CLSTN1	21191.8	21436.4	25148.5	24416.1	27351.1	19170.6	19188.7
MMEL1	110.856	118.99	32.084	71.6954	104.755	85.9166	52.1405
SCNN1D	1520.17	1592.21	1138.98	1265.15	838.878	558.458	616.832
TMEM51	419.325	362.638	1102.62	966.233	261.468	909.857	845.069
ENSG00000228150	14.4595	6.79945	9.62521	6.61803	18.4369	10.31	10.8216
C1orf127	0	2.26648	8.55574	27.5751	8.3804	3.43667	6.88648
WASH9P	1482.58	1458.48	1136.84	1400.82	1431.37	946.801	1122.5
TTLL10	28.919	15.8654	66.307	18.7511	2.51412	12.8875	26.5621
ENSG00000231181	11.5676	12.4657	12.8336	23.1631	5.86628	8.59166	4.91891
TPRG1L	1268.58	1408.62	743.28	711.439	1600.66	1010.38	952.302
ENSG00000269978	92.5407	72.5275	36.3619	1.10301	83.804	36.9442	20.6594
FBXO42	3448.1	3485.85	3480.05	3163.42	2970.85	3837.9	3710.83
C1QTNF12	79.0451	148.455	126.197	255.897	42.74	46.395	37.3837
ALDH4A1	3272.66	3268.27	4359.15	3979.64	3286.79	3181.49	3219.92
RERE	16860.7	14814.9	12220.8	11594.8	16760	14157.3	14742
CLCN6	4322.42	4207.73	2756.02	2658.24	4569.83	3117.06	3014.31
ENSG00000272482	0	0	31.0146	15.4421	0	14.6058	14.7567
ENSG00000284747	74.2253	41.93	67.3764	24.2661	41.902	25.775	32.4648
TTC34	11.5676	4.53297	2.13893	13.2361	0	8.59166	3.93513
CELA2A	3.85586	0	2.13893	1.10301	5.02824	1.71833	1.96757
CELA2B	2.8919	14.7322	33.1535	6.61803	13.4086	8.59166	6.88648
SPEN	7618.22	5845.26	4350.59	5309.87	9020.66	11748.2	11849.7
RER1	3545.46	3493.79	3515.34	3428.14	3988.23	3674.65	3341.91
PANK4	1437.27	1070.91	1927.18	1658.92	1207.62	1434.81	920.821
WRAP73	2337.62	2495.4	2197.76	2228.07	1863.8	1357.48	1457.97
ENSG00000238290	4.81983	4.53297	11.7641	8.82404	5.02824	5.155	0
ENSG00000225387	0	0	0	4.41202	1.67608	0	3.93513
VPS13D	2571.86	2358.28	2559.24	2625.15	4222.05	3782.05	3882.01
HTR6	1.92793	4.53297	4.27787	6.61803	0	5.155	0
ARHGEF16	938.902	878.263	3727.09	3798.75	411.478	1342.88	1761.95
RBP7	15.4234	19.2651	91.9742	37.5022	3.35216	18.0425	8.85404
GPR157	80.9731	115.591	597.832	572.46	95.5366	352.258	301.037
ZBTB40	3140.6	2644.99	2404.16	2209.32	4238.81	3786.35	3766.9
ENO1-AS1	3.85586	1.13324	0	0	2.51412	0	7.87026
FBXO44	1689.83	2022.84	2205.24	2610.81	1363.49	1693.42	1653.74
ENSG00000288398	210.144	196.051	290.895	120.228	272.363	268.919	246.929
NPHP4	3714.16	3872.29	3737.79	3168.93	2676.7	2336.93	2685.73
TMEM201	2559.33	2926.03	1709.01	1680.98	3155.22	2342.95	2491.92
MTOR	9588.56	8106.08	11076.5	9593.94	11285	9325.39	9480.71
TP73	88.6848	56.6621	206.407	262.515	70.3954	248.299	324.648
ANGPTL7	3.85586	4.53297	4.27787	4.41202	0	36.9442	36.4
RUNX3-AS1	0	0	0	0	0	0.859166	13.773
HES5	459.811	458.963	25.6672	47.4292	770.997	35.2258	43.2864
PARK7	14281.1	16566.9	14770.4	15598.7	13554.5	13691.7	13205.3
TNFRSF14-AS1	0	0	0	1.10301	1.67608	2.5775	5.9027
MT1XP1	1.92793	1.13324	0	0	5.02824	1.71833	0
ENSG00000226396	36.6307	44.1965	37.4314	43.0172	31.8455	24.9158	33.4486
CLIC4	26778	23803.8	18850.4	18215	25293.7	25592	24068.2
NPM1P39	25.0631	27.1978	29.9451	29.7812	18.4369	13.7467	19.6757
ENSG00000272088	2.8919	3.39973	9.62521	12.1331	10.0565	8.59166	10.8216
GPR3	92.5407	129.19	69.5154	65.0773	38.5498	77.325	61.9783
ACTG1P20	17.3514	4.53297	21.3893	6.61803	22.6271	16.3242	5.9027
CAMTA1-DT	35.6667	52.1292	71.6543	45.2232	51.1204	23.1975	45.254
UQCRHL	385.586	396.635	574.304	474.292	294.99	307.582	278.41
CD164L2	0	0	44.9176	33.0902	0	10.31	44.2702
SZRD1	7530.5	7494.13	6377.23	6268.38	9070.11	9498.08	8882.57
PDIK1L	699.839	809.135	329.396	411.421	1465.73	1222.59	1128.4
CAMTA1	4672.34	5174.38	3236.21	3441.38	5350.89	3311.23	3138.27
NECAP2	1310.99	1634.14	2643.72	2952.75	1542.83	2839.54	2812.63
ZNF593OS	41.4505	69.1278	13.9031	24.2661	82.1279	43.8175	23.6108
FBXO6	119.532	120.124	101.599	115.816	135.762	97.945	129.859
ENSG00000225643	0	0	2.13893	6.61803	1.67608	18.0425	4.91891
ENSG00000243659	16.3874	2.26648	3.2084	4.41202	5.86628	3.43667	6.88648
ENSG00000269925	13.4955	39.6635	63.0986	81.6224	25.9792	60.1416	29.5135
LAPTM5	8.67569	0	351.855	381.64	256.44	745.756	549.934
SLC30A2	0	2.26648	34.223	27.5751	0	79.0433	57.0594
PHACTR4	6187.69	6110.44	5022.22	4080.02	6963.27	5452.27	5748.24
CNKSR1	233.28	270.845	2086.53	1920.33	251.412	946.801	1052.65
FAM110D	178.334	282.177	293.034	424.657	112.297	1178.78	1120.53
ENSG00000261025	0	0	4.27787	8.82404	0	3.43667	0
ICMT	5582.32	5440.7	4978.37	4252.09	6049.81	5275.28	5462.94
WASF2	7989.34	6445.88	13292.4	13039.7	6158.76	22896.8	21373.7
MED18	73.2614	141.655	137.961	26.4721	100.565	104.818	51.1567
ENSG00000237429	0	0	8.55574	15.4421	3.35216	0	1.96757
ENSG00000240731	267.982	248.18	310.146	249.279	164.256	141.762	106.249
MMEL1-AS1	6.74776	4.53297	8.55574	16.5451	5.86628	3.43667	0
SLC9A1	1552.95	1604.67	2021.29	1733.92	1386.96	1855.8	1995.11
LDLRAP1	549.46	568.888	931.506	1063.3	268.173	1307.65	1263.18
RNF207-AS1	1.92793	0	19.2504	0	5.02824	0.859166	0.983783
ENSG00000270282	0	9.06594	4.27787	2.20601	0	0	0
ATP5IF1	88.6848	121.257	49.1955	162.142	71.2334	148.636	96.4107
SDC3	11378.6	11527.3	8553.6	9647.99	14828.3	21273.8	20208.9
ENSG00000272449	68.4415	61.1951	0	2.20601	60.3389	0	0
CHCHD3P3	158.09	137.122	157.212	170.966	112.297	164.96	146.584
PAFAH2	1326.42	1378.02	1048.08	958.512	1252.87	582.515	714.226
WDTC1	7022.49	6995.51	6805.02	6856.28	7889.31	6494.44	6821.55
DNAJC8	7094.78	8099.28	7431.73	7344.91	6485.59	7291.74	7139.31
ENSG00000229447	53.9821	80.4602	48.126	59.5623	36.8738	12.0283	35.4162
RPL5P4	80.0091	126.923	103.738	82.7254	41.902	56.705	26.5621
SESN2	133.991	107.658	36.3619	92.6525	165.094	112.551	103.297
SERINC2	1270.51	1316.83	4354.87	4076.71	1741.45	3666.06	3720.67
AJAP1	645.857	618.75	78.0711	169.863	1638.37	176.129	133.794
PTAFR	13.4955	9.06594	25.6672	36.3992	56.1487	86.7758	64.9297
RPS6KA1	436.676	279.911	441.69	536.061	522.937	471.682	438.767
NKAIN1	8568.69	7908.9	3301.45	3356.45	15790.3	5985.81	6192.91
SNRNP40	4723.43	5336.44	4149.53	4352.46	5249.48	4346.52	4227.31
SLC25A33	2909.25	3261.47	2315.4	2574.41	3025.32	3304.35	3160.89
NBPF2P	52.0541	77.0605	122.989	81.6224	10.8945	73.8883	81.654
FBLIM1	142.667	120.124	2695.06	2832.52	324.321	3961.62	3701.97
GJB3	13.4955	33.9973	0	0	0	0	0
MATN1-AS1	3.85586	2.26648	24.5977	34.1932	2.51412	17.1833	20.6594
DNAJC16	1094.1	1035.78	1365.71	1105.21	1278.85	1321.4	1295.64
SYTL1	76.1533	46.4629	786.058	819.533	5.02824	475.978	382.691
EYA3	2648.98	2681.25	4647.9	4613.87	2407.69	4796.73	5019.26
FABP3	325.82	349.039	310.146	359.58	684.679	576.501	491.891
C1orf158	13.4955	4.53297	0	8.82404	23.4651	0	0
EPHA2	3728.62	3955.02	7330.13	7261.09	2892.91	3471.03	3449.14
ARHGEF19	966.857	1070.91	15809.9	15362.7	559.811	5821.71	6379.83
DRAXIN	31187.2	24491.6	1676.92	3031.06	21631.5	5045.02	5436.38
GPR153	2300.99	2099.9	434.204	568.048	2985.94	1280.16	1633.08
UBE2V2P3	0	3.39973	0	6.61803	0	0	0.983783
MAP3K6	501.262	463.496	1144.33	1311.47	107.269	872.054	758.496
KAZN	2466.79	2663.12	1926.11	2689.13	2493.17	2254.45	2326.65
RERE-AS1	3.85586	0	0	4.41202	7.54236	3.43667	1.96757
CHCHD2P6	48.1983	41.93	33.1535	37.5022	10.8945	23.1975	12.7892
LINC00337	17.3514	49.8627	52.4039	58.4593	26.8173	29.2117	15.7405
TNFRSF1B	1214.6	1154.77	449.176	752.25	1332.48	1078.25	1081.18
HS6ST1P1	124.352	67.9945	29.9451	33.0902	194.425	46.395	95.4269
ENSG00000237938	24.0991	4.53297	7.48627	27.5751	11.7326	12.8875	7.87026
ZMYM4-AS1	0.963965	22.6648	10.6947	3.30902	3.35216	0.859166	9.83783
TMEM82	0	0	62.0291	37.5022	0	4.29583	7.87026
KIAA0319L	4699.33	4510.3	5479.95	4769.4	5867.96	4187.58	4147.63
LINC01226	0	0	45.9871	12.1331	0.83804	8.59166	0
UBE4B	8323.84	8030.16	10930	9190.24	9445.55	8300.41	8250
TMEM51-AS1	14.4595	6.79945	147.586	190.82	15.0847	50.6908	66.8972
ENSG00000236266	10.6036	0	3.2084	4.41202	6.70432	1.71833	5.9027
PLA2G5	0	6.79945	0	0	5.02824	0	0
PTPRU	1890.34	1559.34	15477.3	15368.2	1323.27	9447.39	9639.1
ZMYM6	876.244	834.066	697.293	825.048	939.443	799.025	799.815
GJB5	2.8919	0	21.3893	7.72104	14.2467	6.01416	3.93513
AGO4	1532.7	1583.14	2743.18	2957.16	1988.67	3154.86	3626.22
CDCA8	5535.09	5642.41	3582.72	3637.71	4331.83	3347.31	3789.53
ENSG00000272420	27.955	61.1951	40.6398	27.5751	50.2824	23.1975	21.6432
CPLANE2	204.361	188.118	237.422	335.314	229.623	317.032	300.054
ZBTB8B	376.91	354.705	362.549	447.82	323.483	478.556	559.772
RPL12P14	0.963965	3.39973	2.13893	0	5.86628	1.71833	0
RPL22	18702.9	19672	21210.7	21259.3	19407.3	19003	18697.8
ENSG00000272510	5.78379	13.5989	2.13893	2.20601	0.83804	0	0
RNF207	109.892	87.2597	510.136	576.872	34.3596	236.271	256.767
FTH1P1	3.85586	12.4657	12.8336	9.92705	2.51412	3.43667	1.96757
PAX7	2427.26	2477.27	19.2504	35.2962	2805.76	68.7333	198.724
TRIT1	3265.91	3533.45	2702.54	2351.61	2341.48	1947.73	2068.89
CROCCP5	3.85586	1.13324	1.06947	0	0.83804	3.43667	0.983783
MATN1	0	0	91.9742	111.404	5.86628	48.1133	15.7405
ENSG00000270171	43.3784	29.4643	0	0	69.5573	5.155	11.8054
EXTL1	216.892	163.187	249.186	217.292	207.834	221.665	303.989
CASZ1	2718.38	2192.82	398.911	448.923	698.925	366.005	499.762
AGMAT	79.0451	101.992	285.548	312.151	26.8173	97.945	119.038
ENSG00000237301	6.74776	44.1965	4.27787	14.3391	18.4369	10.31	6.88648
FAAP20	2922.74	3700.04	3563.46	3627.79	2563.56	2771.67	2556.85
DNALI1	2964.19	2912.43	2086.53	1956.73	3285.95	1649.6	1805.24
ENSG00000227527	3.85586	1.13324	0	5.51503	15.0847	4.29583	7.87026
SCMH1	4591.37	4401.51	4721.7	4993.31	4397.2	4760.64	4425.05
IFFO2	640.073	548.489	942.201	1095.28	785.243	2464.95	2224.33
RRAGC	559.1	508.826	573.234	349.653	676.298	722.559	717.178
SPCS2P4	362.451	443.098	370.036	325.387	569.029	346.244	460.41
GRIK3	4867.06	4341.45	263.089	191.923	4576.54	159.805	294.151
YRDC	935.046	920.193	695.154	683.863	1139.73	733.728	712.259
ENSG00000250575	5.78379	2.26648	1.06947	20.9571	3.35216	0.859166	11.8054
FBXO2	626.577	587.02	626.708	616.58	206.996	625.473	771.286
SLC25A34	104.108	65.7281	90.9047	169.863	99.7268	62.7191	84.6053
RCC2	1217.49	2229.09	1871.57	1813.34	1198.4	1620.39	1897.72
HSPA5P1	2.8919	2.26648	5.34734	3.30902	3.35216	0.859166	8.85404
ENSG00000231868	1.92793	3.39973	3.2084	12.1331	0	5.155	1.96757
PSMB2	13405.9	14494.2	10845.5	10560.2	13050	10666.5	9890.95
CASP9	1071.93	975.722	1599.92	1457.07	1092.8	739.742	797.848
DDI2	2418.59	2162.23	2841.57	2579.93	2208.24	2156.51	2609.98
ENSG00000272078	489.694	531.491	111.225	108.095	86.3181	41.24	114.119
UQCRH	8879.08	10800.9	11920.3	11566.1	7819.75	9350.31	8324.77
MIR3659HG	96.3965	134.856	0	0	137.439	4.29583	8.85404
ENSG00000231606	2.8919	4.53297	10.6947	6.61803	34.3596	8.59166	7.87026
AGO1	20450.5	18673.6	8070.2	7008.5	24886.4	6602.69	7323.28
GPR199P	0	0	5.34734	7.72104	2.51412	2.5775	1.96757
THRAP3	17407.3	16476.2	16974.6	17047	17980.1	19425.8	19340.2
LINC01786	117.604	152.988	203.199	152.215	128.22	85.9166	115.103
RIMKLA	1223.27	1204.64	291.965	301.121	2139.52	374.597	399.416
ENSG00000237749	5.78379	5.66621	7.48627	8.82404	0	4.29583	0
ENSG00000284705	15.4234	4.53297	0	8.82404	13.4086	3.43667	0
ENSG00000287828	0	0	13.9031	22.0601	0	16.3242	13.773
MIR34AHG	15.4234	18.1319	8.55574	11.0301	0	14.6058	6.88648
PADI4	0	0	0	0	1.67608	20.62	28.5297
C1orf122	2773.33	3055.22	2145.35	2872.23	3413.34	3005.36	2614.89
EPHA10	63.6217	60.0618	10.6947	26.4721	307.561	83.3391	60.9945
FHL3	1056.51	1368.96	2350.69	2431.02	1157.33	3984.81	3802.32
RHBDL2	1.92793	9.06594	19.2504	11.0301	5.02824	6.87333	8.85404
INPP5B	1304.24	1323.63	1618.1	1669.95	1091.13	1383.26	1410.74
FAM183A	22.1712	23.7981	17.1115	33.0902	7.54236	6.87333	0
ENSG00000271806	15.4234	4.53297	31.0146	7.72104	13.4086	6.01416	16.7243
ZMYM4	9899.92	9306.19	10281.9	9004.94	12348.5	12500.9	12504.9
ENSG00000279214	5.78379	6.79945	0	1.10301	11.7326	8.59166	1.96757
UTP11	2312.55	2445.54	2299.35	2300.87	2705.19	2778.54	2563.74
USP48	6127.93	5512.09	6150.51	5941.89	5297.25	6801.16	6482.14
C1orf216	1296.53	1174.04	440.621	536.061	2660.78	1249.23	1364.51
SHMT1P1	0	0	0	11.0301	3.35216	0	0
ACTL8	5.78379	0	0	2.20601	1.67608	0	0
PHBP12	3.85586	0	13.9031	13.2361	10.0565	10.31	19.6757
RLF	6686.06	6358.62	6128.05	5753.28	4180.14	7607.92	7886.99
CTNNBIP1	5017.44	4956.8	7283.07	6918.05	5072.66	6196.31	5952.87
CLSPN	4454.48	3743.1	2819.12	3395.05	4216.18	4389.48	4232.23
OXCT2	9.63965	13.5989	0	61.7683	5.02824	5.155	13.773
GNL2	5971.76	6728.06	5561.23	5380.46	5903.15	5943.71	5816.12
GJA4	128.207	189.251	412.814	204.056	365.385	347.962	240.043
ENSG00000225028	0.963965	11.3324	0	0	5.02824	3.43667	3.93513
MORN1	984.209	788.737	991.396	712.542	825.469	773.25	800.799
PRKCZ-AS1	288.226	307.109	114.433	174.275	336.892	307.582	252.832
ENSG00000286518	0	0	0	0	0	0	11.8054
ENSG00000178715	9.63965	3.39973	7.48627	15.4421	18.4369	9.45083	0
TTC22	31.8109	22.6648	25.6672	13.2361	38.5498	30.0708	32.4648
TIE1	262.199	219.849	3478.98	3493.22	1148.11	3965.91	3749.2
MYCBP	333.532	470.296	1121.87	1316.99	203.644	988.041	920.821
MICOS10	428.001	456.697	417.092	347.447	775.187	613.445	560.756
DLGAP3	497.406	465.763	87.6963	66.1803	847.258	250.877	281.362
ENSG00000236723	7.71172	1.13324	1.06947	1.10301	4.1902	11.1692	0.983783
RIMS3	4464.12	3945.95	472.705	530.546	7813.88	2652.25	3339.94
ECHDC2	710.442	868.064	2951.73	2744.28	418.182	910.716	1003.46
RAB3B	1937.57	1790.52	8946.09	7395.65	4302.5	4690.19	4584.43
SMIM12	1602.11	1809.79	1547.52	1277.28	1793.41	1383.26	1288.76
MYCL-AS1	3.85586	15.8654	10.6947	0	1.67608	0	4.91891
TNFRSF9	0	0	0	14.3391	0	3.43667	3.93513
MYCL	5455.08	5091.66	1111.18	1159.26	4964.55	2707.23	2728.03
TMEM61	0	0	0	13.2361	0	1.71833	1.96757
ENSG00000260971	6.74776	22.6648	0	0	7.54236	13.7467	12.7892
LINC02778	5.78379	4.53297	0	0	0	0	0
LINC01343	5.78379	0	1.06947	6.61803	1.67608	0	0
ERI3	6581.95	6969.44	7935.45	7429.85	5278.81	6631.05	6358.19
CZIB	2112.05	2224.55	2999.86	3174.45	1728.88	3000.21	2800.83
FAM151A	10.6036	1.13324	8.55574	14.3391	6.70432	12.0283	26.5621
PODN	111.82	105.392	579.651	477.601	16.7608	254.313	197.74
OSBPL9	7018.63	7092.96	8261.63	7460.73	6714.38	7717.03	6795.97
C1orf210	0	0	1824.51	1726.2	0	548.148	520.421
PARS2	318.109	261.779	201.06	348.55	262.307	360.85	392.529
ZYG11A	19.2793	18.1319	6.4168	2.20601	2.51412	17.1833	34.4324
ENSG00000284686	13.4955	43.0632	11.7641	9.92705	13.4086	26.6342	18.6919
ZYG11B	3859.72	2920.37	3269.36	2819.28	6246.75	5764.15	5666.59
NFIA	157.126	151.854	898.353	860.344	268.173	2112.69	1956.74
CZIB-DT	0	0	9.62521	0	1.67608	0	3.93513
L1TD1	1.92793	5.66621	321.91	281.266	10.0565	779.264	674.875
ENSG00000284773	7.71172	0	27.8061	9.92705	3.35216	13.7467	9.83783
TXNDC12	512.83	643.682	616.013	571.357	517.071	540.416	435.816
ALPL	4482.44	4706.36	4321.72	3655.36	1718.82	1169.33	1220.87
TXNDC12-AS1	0	3.39973	18.1809	1.10301	7.54236	5.155	4.91891
SF3A3	10527.5	11635	9552.48	8758.97	11852.4	10044.5	10184.1
FGGY-DT	42.4145	33.9973	64.168	113.61	25.9792	101.382	75.7513
ENSG00000235545	30.8469	56.6621	38.5008	48.5322	49.4444	61.86	60.9945
PCSK9	2532.34	2769.64	30036	36609.9	538.86	21800.5	18522.7
TTC4	80.0091	63.4616	68.4459	95.9615	75.4236	77.325	100.346
BMP8B	70.3695	39.6635	89.8353	77.2104	31.8455	127.157	229.221
KLF17	0	0	0	0	0	8.59166	1.96757
PLPP3	5129.26	5414.63	2342.13	2811.56	3890.18	6607.85	6275.55
RSPO1	1057.47	678.812	25.6672	164.348	51.1204	129.734	68.8648
SNIP1	970.713	848.799	648.097	750.044	812.899	1259.54	1224.81
RPS13P2	319.072	392.102	370.036	376.125	298.342	307.582	229.221
ENSG00000278967	0	0	8.55574	17.6481	6.70432	17.1833	16.7243
CPT2	642.965	585.886	583.929	613.271	682.165	420.132	448.605
ENSG00000272491	7.71172	9.06594	2.13893	0	5.02824	6.01416	0
FOXJ3	2350.15	2112.36	2921.78	2834.72	2421.1	3864.53	4067.94
TUT4	6659.07	5439.56	5316.32	4774.91	6579.45	5463.44	5776.77
RAVER2	3557.03	3570.85	7692.68	6355.52	2794.03	5374.09	5568.21
TACSTD2	351.847	237.981	2316.47	1628.04	1024.08	789.574	646.345
FOXD3	17.3514	23.7981	22.4588	88.2404	137.439	439.893	571.578
ENSG00000226754	22.1712	19.2651	59.8902	45.2232	20.951	24.9158	40.3351
LINC01738	1.92793	9.06594	4.27787	0	3.35216	19.7608	20.6594
PATJ-DT	4.81983	1.13324	11.7641	6.61803	3.35216	11.1692	6.88648
NFIA-AS1	0.963965	0	6.4168	0	0	5.155	1.96757
MAGOH	4165.29	4961.34	3551.7	3924.49	3137.62	3324.11	2777.22
DEPDC1-AS1	9.63965	2.26648	8.55574	9.92705	7.54236	6.01416	5.9027
LINC01707	0	0	0	1.10301	5.02824	0	3.93513
SKINT1L	9.63965	13.5989	34.223	11.0301	8.3804	6.01416	51.1567
DLEU2L	32.7748	27.1978	21.3893	20.9571	34.3596	49.8316	49.1891
CDKN2C	294.009	366.037	37.4314	84.9314	400.583	142.622	121.005
ENSG00000285778	0	0	0	0	2.51412	8.59166	5.9027
CAPZB	13440.6	14592.8	14130.9	14229.9	13444.7	13269.8	13846.7
LINC01771	5.78379	0	0	0	3.35216	0	0
C1orf87	0	0	25.6672	8.82404	0	0	1.96757
ZSWIM5	2769.47	2625.72	1629.87	1498.98	5711.24	1927.97	2023.64
OMA1	755.749	686.745	550.776	507.383	683.003	484.57	382.691
SLC35D1	1247.37	865.797	1244.86	889.022	1314.05	1435.67	1514.04
ENSG00000261213	0	0	0	0	0	158.087	121.989
LRP8	2978.65	2757.18	1427.74	1356.7	2702.68	892.674	1036.91
TCEANC2	2147.71	1738.39	1866.22	1516.63	2000.4	2194.31	2200.72
KTI12	67.4776	159.787	101.599	78.3134	123.192	103.959	134.778
LRRC42	3832.73	3944.82	5115.26	4949.19	2831.74	4447.04	4328.64
ENSG00000224127	0	0	0	0	0	104.818	114.119
GDI2P2	13.4955	11.3324	6.4168	6.61803	9.21844	3.43667	2.95135
KANK4	36.6307	47.5962	481.26	537.164	124.868	3129.94	3023.16
DNAJB4	2520.77	2362.81	1930.39	1985.41	2610.49	4027.77	3650.82
USP1	9917.27	9072.74	7232.81	5915.42	9650.87	10500.7	10520.6
ERI3-IT1	5.78379	0	8.55574	18.7511	8.3804	11.1692	24.5946
AK5	574.523	719.609	297.312	283.472	516.233	225.102	222.335
SPATA6	1583.79	1419.95	1560.35	1715.17	1745.64	2107.53	2165.31
GIPC2	26.0271	13.5989	103.738	88.2404	17.5988	34.3667	60.0107
RPE65	0	0	4.27787	0	0	4.29583	11.8054
ANGPTL3	18.3153	20.3984	43.8482	27.5751	34.3596	33.5075	50.1729
ENSG00000285407	0	1.13324	6.4168	0	0	7.7325	2.95135
GNG12	6807.52	5821.47	3485.39	3731.47	3699.11	6622.45	5952.87
ENSG00000286429	3.85586	0	17.1115	2.20601	0	0	4.91891
ENSG00000272855	0	10.1992	40.6398	7.72104	1.67608	16.3242	9.83783
DNAJC6	987.1	907.727	753.974	612.168	2970.85	1549.94	1826.88
ENSG00000224149	0	0	0	0	0	418.414	303.005
AK4	7527.6	7160.96	2097.23	2217.04	4328.48	1694.28	1799.34
LEPROT	2010.83	2067.03	2118.61	2332.86	2742.9	2707.23	2594.23
NFIA-AS2	9.63965	2.26648	72.7238	118.022	23.4651	120.283	86.5729
CACHD1	6170.34	5633.35	6830.69	6817.68	6772.2	8102.8	8152.61
ENSG00000213703	0	0	4.27787	0	5.86628	0	1.96757
EFCAB7	1292.68	1166.11	1188.18	1225.44	998.944	1150.42	1082.16
MCOLN2	10.6036	0	83.4184	120.228	0	45.5358	39.3513
ENSG00000233290	10.6036	0	0	0	1.67608	5.155	0
ST6GALNAC5	2764.65	2430.81	1656.6	1490.16	3085.66	2414.26	2780.17
ENSG00000286918	28.919	16.9986	2.13893	2.20601	18.4369	18.0425	6.88648
ATG4C	1218.45	1117.38	948.617	1075.43	858.153	933.055	801.783
ENSG00000285041	16.3874	0	8.55574	9.92705	6.70432	26.6342	11.8054
ENSG00000185839	113.748	111.058	140.1	130.155	73.7475	115.128	139.697
ENSG00000275678	11.5676	0	0	0	4.1902	0	0
COX6CP13	5.78379	4.53297	0	0	18.4369	0	0
LINC01359	15.4234	23.7981	12.8336	2.20601	5.86628	12.0283	3.93513
TXN2P1	0	2.26648	9.62521	28.6781	7.54236	9.45083	1.96757
PDE4B-AS1	10.6036	0	0	0	7.54236	0	0
ENSG00000230498	2.8919	0	6.4168	25.3691	11.7326	1.71833	7.87026
ADGRL4	19.2793	11.3324	824.559	818.43	338.568	1278.44	1019.2
ENSG00000272371	3.85586	0	0	0	1.67608	5.155	0
PRKACB-DT	298.829	411.367	334.743	329.799	183.531	220.806	217.416
PPIE	4192.28	4679.16	4385.89	4039.21	3764.48	3737.37	3606.55
ENSG00000280378	54.946	50.9959	66.307	65.0773	46.9302	25.775	22.627
MTF1	721.046	604.018	386.078	367.301	813.737	707.094	768.334
JAK1	2360.75	2255.15	5073.55	4888.52	3939.63	5778.75	5571.16
TTLL7	1852.74	1643.2	914.395	1048.96	2078.34	1707.16	1665.54
ENSG00000273338	7.71172	2.26648	0	7.72104	6.70432	2.5775	9.83783
GADD45A	1064.22	1049.38	2240.53	2593.17	1449.81	3465.88	3046.77
ENSG00000286548	30.8469	11.3324	41.7092	43.0172	13.4086	39.5217	46.2378
KDM4A	1632.96	1425.62	1927.18	2197.19	2289.53	2609.29	2595.22
TTLL7-IT1	3.85586	6.79945	0	0	8.3804	3.43667	1.96757
LINC02777	21.2072	0	17.1115	8.82404	2.51412	20.62	5.9027
ZNHIT6	2667.29	2693.72	3449.03	2877.74	2913.03	3992.55	3755.1
MROH7	27.955	3.39973	65.2375	57.3563	4.1902	15.465	7.87026
LINC01763	0	0	11.7641	0	0	0.859166	0
ENSG00000288543	41.4505	18.1319	20.3199	1.10301	35.1977	22.3383	69.8486
PTGFR	291.118	250.447	44.9176	56.2533	148.333	194.172	219.384
EEF1GP7	5.78379	0	0	0	5.02824	5.155	0.983783
LMO4	8530.13	8638.71	27323.8	29311.3	14738.6	20231.6	20516.8
ENSG00000226084	570.667	667.48	558.262	585.696	410.64	341.948	381.708
PRPF38A	6905.85	6636.27	7672.36	7207.04	6839.24	7248.79	6920.91
SYDE2	491.622	361.504	2027.71	2433.23	458.408	2556.88	2366.98
PIGK	1498	1503.81	3341.02	2968.19	1898.16	2855.01	2751.64
HNRNPA3P12	24.0991	31.7308	42.7787	36.3992	23.4651	20.62	24.5946
ST6GALNAC3	4521	3993.55	6341.94	6765.84	2785.64	9684.52	8783.21
ENSG00000230953	8.67569	0	11.7641	12.1331	5.02824	1.71833	3.93513
ENSG00000287743	0	0	0	0	5.86628	6.01416	6.88648
PKN2-AS1	47.2343	43.0632	146.517	120.228	18.4369	69.5925	47.2216
USP24	4208.67	3871.16	8075.55	7212.55	4995.56	7566.68	8075.87
ENSG00000219201	677.668	687.878	828.837	757.765	788.596	869.476	798.831
DOCK7	8658.34	7728.71	12522.4	10575.6	9981.06	12723.4	12603.2
NEXN-AS1	0	6.79945	2.13893	20.9571	10.0565	30.0708	29.5135
NEGR1	1955.89	1510.61	2722.86	2085.78	3991.58	2720.98	2523.4
FAAH	405.829	485.028	905.839	859.241	481.873	536.979	508.616
KYAT3	2732.84	2731.11	3534.59	3282.54	3239.02	3966.77	3597.69
SHISAL2A	50.1262	81.5935	82.349	59.5623	91.3464	28.3525	41.3189
DNTTIP2	4692.58	4467.24	4131.35	3900.23	4913.43	4666.13	4733.96
ENSG00000287587	0	2.26648	3.2084	1.10301	0	8.59166	3.93513
ODF2L	2687.54	2216.62	3524.96	3144.67	2948.22	3500.24	3812.16
PTPRF	25876.7	23778.8	40482.5	37552.9	25257.7	31374.2	32385.1
DHCR24	28036	27290.7	20658.9	19138.2	28448.1	18077.7	16116.3
LINC02795	52.0541	13.5989	35.2924	68.3863	33.5216	73.8883	70.8323
PHKA1P1	11.5676	2.26648	5.34734	14.3391	6.70432	24.9158	9.83783
COL24A1	56.8739	94.0591	163.628	225.013	250.574	709.671	560.756
BSND	3.85586	0	12.8336	19.8541	0	1.71833	1.96757
GPX7	2697.17	3077.89	3350.64	3623.37	2808.27	4043.24	3703.94
SLC44A3	307.505	329.774	1326.14	988.293	135.762	337.652	276.443
LINC01362	0	0	8.55574	0	0	1.71833	0
NSRP1P1	0	1.13324	1.06947	0	8.3804	0	1.96757
PKN2	3521.37	3351	3005.2	3291.37	3373.11	3398.86	3777.73
ENSG00000237899	1.92793	14.7322	12.8336	14.3391	13.4086	6.01416	3.93513
ABCD3	3405.69	3355.53	2905.74	2358.23	4117.29	3383.4	3504.23
MROH7-TTC4	0	2.26648	5.34734	2.20601	0	0.859166	4.91891
ZMYND12	124.352	131.456	245.977	219.498	81.2899	119.424	78.7026
ALG14	228.46	282.177	173.254	217.292	369.576	323.906	324.648
ZZZ3	4333.02	4046.81	5369.8	4548.79	4751.69	5381.82	5232.74
ENSG00000287724	0.963965	0	4.27787	2.20601	7.54236	4.29583	0
YIPF1	2111.08	2163.36	2149.63	2015.19	2285.33	1969.21	2238.11
ENSG00000287870	16.3874	1.13324	2.13893	0	4.1902	6.01416	15.7405
ENSG00000235563	0	0	0	17.6481	0	0	0
NFYC-AS1	38.5586	67.9945	53.4734	20.9571	57.8248	37.8033	49.1891
ENSG00000283761	14.4595	9.06594	36.3619	29.7812	15.0847	6.87333	5.9027
ENSG00000284716	5.78379	0	1.06947	0	10.0565	0.859166	3.93513
TMEM125	5.78379	4.53297	1261.97	1401.92	3.35216	331.638	373.837
DMRTA2	0	2.26648	166.837	65.0773	14.2467	82.48	63.9459
ENSG00000233514	14.4595	16.9986	16.042	6.61803	9.21844	5.155	5.9027
HIVEP3	120.496	131.456	77.0016	129.052	325.998	311.018	307.924
ENSG00000266993	23.1352	12.4657	12.8336	33.0902	32.6836	21.4792	7.87026
SH3GLB1	6856.68	6364.29	6124.84	5652.9	10367.4	7893.16	8104.4
TM2D1	1064.22	1022.18	1086.58	1137.2	1053.42	1106.61	873.599
SCP2	4526.78	4369.78	5996.5	5582.31	4350.27	4174.69	3935.13
ENSG00000287406	0	4.53297	0	0	0	4.29583	4.91891
FAF1-AS1	0	0	2.13893	0	5.86628	4.29583	0
BCAR3	3364.24	3677.37	1875.85	1407.44	2473.06	1403.88	1603.57
ENSG00000235308	0	7.9327	2.13893	11.0301	0	2.5775	0
BARHL2	54.946	53.2624	0	0	113.135	30.93	4.91891
LINC02607	0	0	23.5283	22.0601	0	46.395	15.7405
OAZ1P1	1.92793	0	0	0	2.51412	1.71833	7.87026
DMAP1	3855.86	4446.84	4501.39	4506.88	4189.36	3477.05	3931.2
AHCYL1	10364.6	10104	11877.5	10619.7	10009.5	9886.43	10077.9
CNN3	39311.5	38753.5	35773.7	37030.1	32011.4	44254.8	41762.6
ENSG00000215869	6.74776	0	0	0	10.0565	14.6058	7.87026
VAV3	621.758	543.956	3590.2	2474.04	1115.43	1897.04	1821.97
HNRNPA1P6	9.63965	5.66621	4.27787	0	2.51412	0	1.96757
EEF1A1P11	83.865	78.1937	93.0437	134.567	56.9867	79.9025	71.8161
LINC01361	0	0	14.9725	6.61803	0	0	19.6757
ENSG00000279778	0	0	32.084	9.92705	0	8.59166	5.9027
DPYD	407.757	405.701	399.981	384.949	456.732	1064.51	975.912
TLCD4	257.379	189.251	1011.72	1002.63	274.039	631.487	701.437
POU3F1	1532.7	1662.47	8.55574	7.72104	1624.96	102.241	88.5404
LRRC8D	3088.54	3062.02	2098.29	2217.04	2561.05	2186.58	2576.53
S1PR1	3981.18	4282.52	291.965	290.09	3844.09	829.095	689.632
MCOLN3	1.92793	4.53297	172.184	145.597	8.3804	57.5641	99.362
ENSG00000258634	643.929	632.349	654.514	854.829	858.153	908.998	965.091
ENSG00000237897	6.74776	0	1.06947	2.20601	0	0.859166	1.96757
ELAPOR1	235.208	228.915	69.5154	112.507	338.568	57.5641	70.8323
ARHGAP29	111.82	171.12	3917.46	4127.45	507.014	6105.24	5832.85
ENSG00000260464	32.7748	43.0632	29.9451	22.0601	64.5291	37.8033	36.4
ENSG00000273204	5.78379	9.06594	18.1809	1.10301	13.4086	6.01416	10.8216
PGM1	2467.75	2775.31	3677.9	4468.28	1768.26	4734.87	4346.35
IGSF21	98.3245	74.794	13.9031	33.0902	126.544	15.465	7.87026
COA7	1356.3	1406.35	675.903	763.28	1890.62	1094.58	1174.64
ENSG00000224613	0	0	3.2084	0	0	10.31	0
MAD2L2	7802.33	8871.02	7818.88	8458.95	5680.23	6280.51	6248
GYG1P3	0	1.13324	9.62521	0	0.83804	3.43667	1.96757
OLFML3	150.379	98.5921	2593.46	3348.72	373.766	6081.18	4703.46
TRABD2B	983.245	597.219	268.436	270.236	530.479	411.541	436.799
ENSG00000284652	53.0181	40.7967	4.27787	29.7812	23.4651	29.2117	20.6594
GCLM	789.488	895.262	657.722	557.018	650.319	548.148	608.961
TGFBR3	1123.02	897.528	532.595	830.563	680.488	2357.55	1865.25
VAV3-AS1	0	0	7.48627	0	0	10.31	7.87026
ENSG00000285928	33.7388	19.2651	4.27787	5.51503	26.8173	17.1833	63.9459
ENSG00000287076	3.85586	0	0	0	11.7326	0	0
ENSG00000286758	5.78379	3.39973	8.55574	0	0.83804	0.859166	7.87026
SZT2	2372.32	1959.38	3074.72	3037.68	2486.46	2440.03	2738.85
ENSG00000225183	0	0	8.55574	15.4421	0	1.71833	0
PHTF1	2671.15	2405.87	3115.36	2631.77	3559.99	3449.55	3607.53
ENSG00000286899	13.4955	2.26648	8.55574	26.4721	10.0565	3.43667	0
GSTM5	856.001	937.191	838.462	1003.74	667.918	1628.98	1399.92
GSTM2	1583.79	1815.45	1859.8	1954.53	1164.04	1689.98	1355.65
RPSAP19	275.694	333.173	279.131	357.374	118.164	173.552	143.632
BCAS2P2	10.6036	16.9986	9.62521	8.82404	20.951	10.31	12.7892
F3	92.5407	80.4602	396.772	615.477	87.9942	524.091	619.783
VCAM1	1542.34	1422.22	2266.2	3429.24	1520.2	7331.27	5833.83
HSP90B3P	0.963965	3.39973	7.48627	9.92705	0	8.59166	1.96757
ENSG00000270457	11.5676	1.13324	5.34734	6.61803	7.54236	1.71833	21.6432
HIPK1	6442.18	5416.9	6195.42	5035.22	7540.68	6588.95	6702.51
PSRC1	7313.6	7767.24	5318.46	5479.73	4780.18	4486.57	4407.35
SEC63P1	13.4955	10.1992	13.9031	38.6052	20.951	21.4792	26.5621
LINC01708	0	0	0	7.72104	6.70432	1.71833	0
GPR88	13.4955	22.6648	4.27787	7.72104	28.4934	16.3242	23.6108
RWDD3	203.397	145.055	319.771	213.983	212.024	276.652	244.962
MAN1A2	3821.16	2838.77	2420.2	2419.99	5426.31	4590.53	4617.88
LRIG2-DT	0.963965	6.79945	6.4168	2.20601	11.7326	5.155	1.96757
LPAR3	63.6217	72.5275	1460.89	1126.17	44.4161	1914.22	1860.33
ENSG00000228852	23.1352	0	10.6947	44.1202	16.7608	18.0425	2.95135
CTTNBP2NL	3330.5	3051.82	5058.58	3719.33	4092.15	4701.36	4786.1
SORT1	6936.69	6184.1	6824.27	5765.41	10547.6	4625.75	4986.79
ENSG00000227034	1.92793	1.13324	2.13893	3.30902	0.83804	0	1.96757
ENSG00000232450	102.18	104.258	122.989	112.507	90.5083	115.128	93.4593
DNAI3	85.7929	116.724	100.53	105.889	36.0357	54.9866	52.1405
HIPK1-AS1	0	0	2.13893	1.10301	10.8945	0	0
ENSG00000272715	5.78379	22.6648	21.3893	25.3691	5.86628	36.085	23.6108
STRIP1	3950.33	3957.28	3598.76	4201.35	5141.38	3800.09	3895.78
BCL2L15	7.71172	30.5975	18.1809	8.82404	21.789	19.7608	14.7567
TPI1P1	1071.93	1350.82	883.38	917.701	536.346	654.685	527.307
SLC25A24	260.271	836.333	293.034	349.653	288.286	423.569	708.323
PLPPR5	119.532	130.323	418.162	320.975	228.785	187.298	204.627
MYBPHL	3.85586	2.26648	0	4.41202	5.02824	12.8875	1.96757
PIFO	149.415	128.056	495.163	311.048	147.495	93.6491	63.9459
TSPAN2	499.334	554.156	1149.68	898.95	419.858	835.969	1052.65
LINC01776	0	6.79945	0	4.41202	0	0	0
LRIG2	2073.49	2132.76	2749.6	2715.6	1946.77	3867.11	3842.65
ENSG00000279513	19.2793	37.397	32.084	30.8842	54.4726	140.903	107.232
PSMA5	3518.47	3841.69	2941.04	3005.69	3556.64	3380.82	2909.05
SLC35A3	1541.38	1225.04	1608.48	1422.88	1489.2	1256.96	1412.71
ENSG00000280099	68.4415	74.794	203.199	249.279	21.789	232.834	184.951
AGL	1586.69	1368.96	2576.35	2261.16	1811.84	1970.93	1987.24
SLC6A17	13.4955	2.26648	2.13893	68.3863	127.382	88.4941	104.281
ENSG00000259946	1.92793	9.06594	0	0	30.1694	0	0
ENSG00000236137	15.4234	9.06594	11.7641	13.2361	5.86628	6.87333	0
HSD3B2	0	2.26648	10.6947	4.41202	0	0	1.96757
ENSG00000228086	0	0	0	6.61803	0	4.29583	0.983783
PTPN22	0	0	0	0	0	5.155	17.7081
COL11A1	1560.66	1450.55	24845.9	26299	1052.58	32871.7	28378.2
RNPC3	592.839	421.566	583.929	604.447	903.407	748.334	795.88
SNX7	1747.67	1940.11	2641.58	2522.57	1534.45	2061.14	1874.11
AP4B1	904.199	1036.92	826.698	798.576	1434.72	970.858	992.637
SARS1	8250.58	8897.09	7627.44	7285.35	11282.5	9047.88	8495.95
SLC30A7	1549.09	1510.61	1045.94	814.018	1895.65	1241.5	1389.1
SLC16A1-AS1	22.1712	13.5989	14.9725	25.3691	25.1412	18.0425	17.7081
GSTM1	1801.65	2198.49	1962.47	1877.32	0	0	0
SEC22B	4040.94	4202.06	3214.82	3009	4834.65	4060.42	3952.84
MYSM1	2455.22	2125.96	3336.74	2690.23	2990.96	3053.48	3110.72
PTGFRN	3183.01	2848.97	8213.51	8494.25	2646.53	15013.1	14501
BCAS2	3669.82	4000.35	2589.18	2413.38	3976.5	2549.15	2742.79
ZNF326	5788.61	5815.8	6013.61	6138.23	6072.44	6686.89	6703.49
TRIM45	2021.44	2119.16	2017.02	2257.85	1166.55	1569.7	1633.08
RPS26P15	1.92793	1.13324	5.34734	5.51503	1.67608	1.71833	1.96757
SEPTIN2P1	6.74776	10.1992	4.27787	9.92705	9.21844	16.3242	2.95135
VANGL1	274.73	355.838	524.039	579.078	262.307	878.927	851.956
LINC01780	0	0	3.2084	7.72104	1.67608	9.45083	0.983783
TENT5C	23.1352	20.3984	51.3344	217.292	108.945	149.495	147.567
ENSG00000227712	0	0	2.13893	2.20601	3.35216	1.71833	4.91891
PDZK1	25.0631	10.1992	20.3199	39.7082	53.6346	18.9017	22.627
ENSG00000277095	0	0	42.7787	35.2962	0	0	1.96757
NBPF25P	170.622	207.383	187.157	176.481	145.819	264.623	260.702
LINC01731	0	0	0	5.51503	1.67608	6.87333	1.96757
ENSG00000237188	1.92793	3.39973	0	0	5.02824	5.155	1.96757
NBPF8	901.308	668.613	1316.51	1046.75	615.959	1082.55	1043.79
VPS45	2915.99	2914.7	2650.14	2425.51	4201.93	3606.78	3709.84
CLCA4-AS1_2	7.71172	14.7322	19.2504	37.5022	26.8173	35.2258	19.6757
LINC01397	0	2.26648	9.62521	12.1331	0	10.31	13.773
RNF115	3184.94	3459.79	3293.96	2621.84	4092.15	2946.94	3073.34
SYCP1	0	2.26648	2.13893	4.41202	1.67608	1.71833	9.83783
ENSG00000224335	0	0	2.13893	15.4421	5.02824	3.43667	0
ENSG00000277702	15.4234	26.0646	36.3619	47.4292	10.8945	21.4792	3.93513
PIP5K1A	6037.31	5714.94	6239.27	6191.17	6056.51	6814.91	6967.15
GDAP2	1542.34	1558.21	1841.62	1719.59	1603.17	1880.72	1880.99
PRPF3	5024.19	4740.35	4878.91	4555.41	3746.04	3451.27	3597.69
ENSG00000225871	7.71172	18.1319	21.3893	19.8541	6.70432	5.155	9.83783
DCLRE1B	1105.67	1254.5	1243.79	1147.13	993.077	1499.25	1397.96
ENSG00000285554	28.919	14.7322	5.34734	11.0301	11.7326	1.71833	18.6919
ENSG00000232536	10.6036	9.06594	0	0	2.51412	1.71833	0
ENSG00000235526	0	0	0	0	2.51412	22.3383	2.95135
HYDIN2	126.279	149.588	194.643	144.494	503.662	234.552	274.475
ENSG00000272824	1.92793	0	2.13893	0	0	14.6058	3.93513
POGZ	10850.4	10226.4	9015.61	8860.44	11141.7	13157.3	13307.6
SOD2P1	0	0	0	8.82404	0	16.3242	0.983783
C1orf54	247.739	281.044	623.499	726.881	160.066	563.613	493.859
WDR3	3178.19	3000.83	2451.22	2684.72	3565.86	4186.72	3984.32
PLEKHO1	7114.06	7995.03	4642.56	4582.99	9028.2	7973.92	7788.61
LINC02798	94.4686	46.4629	65.2375	201.85	69.5573	154.65	171.178
ENSG00000228626	0	0	4.27787	3.30902	0	3.43667	2.95135
PSMC1P12	0	11.3324	0	0	0	0	0
SLC22A15	215.928	250.447	782.85	703.718	792.786	1069.66	981.815
SCNM1	2175.67	2676.72	1988.14	2145.35	2395.12	1846.35	1789.5
FLG	53.0181	27.1978	174.323	118.022	170.96	126.297	115.103
ALX3	0	0	22.4588	40.8112	10.0565	50.6908	44.2702
ENSG00000274642	0.963965	28.3311	12.8336	4.41202	8.3804	79.9025	36.4
NHLH2	2193.98	2068.17	57.7512	57.3563	11472.8	1965.77	1915.42
TRIM33	5207.34	4462.71	5931.27	4964.63	7521.41	7235.9	8000.12
H3P4	2.8919	5.66621	12.8336	28.6781	5.86628	51.55	62.9621
ENSG00000233029	10.6036	0	2.13893	7.72104	6.70432	17.1833	0
FLG-AS1	105.072	149.588	178.601	148.906	169.284	162.382	274.475
ENSG00000261168	41.4505	66.8613	29.9451	0	154.199	37.8033	36.4
PDE4DIP	3309.29	2955.5	2851.2	3646.54	5866.28	8419.83	8490.04
CDC14A	1249.3	1357.62	1105.83	1277.28	1241.14	1317.96	1364.51
CD53	0	2.26648	4.27787	15.4421	59.5008	113.41	68.8648
AP4B1-AS1	10.6036	11.3324	18.1809	12.1331	24.3032	6.87333	25.5783
APH1A	9837.27	10131.2	12516	11199.9	10369.9	10871	9781.75
ENSG00000227700	4.81983	6.79945	3.2084	4.41202	4.1902	0	5.9027
SRGAP2C	2658.62	2484.07	2356.04	2631.77	2255.17	3040.59	2726.06
SPAG17	169.658	77.0605	388.217	393.773	99.7268	382.329	413.189
CIART	1546.2	1601.27	1270.53	1236.47	467.626	696.784	683.729
SRGAP2-AS1	0	2.26648	0	13.2361	0	5.155	3.93513
TTF2	2247	2068.17	3364.54	2863.4	1910.73	3102.45	3200.24
ENSG00000227242	1.92793	3.39973	2.13893	0	0	3.43667	7.87026
GATAD2B	638.145	582.487	617.083	603.344	499.472	853.152	721.113
NPR1	0	30.5975	232.074	309.945	51.9585	590.247	531.243
MAGI3	3051.91	2769.64	2007.39	1822.17	3837.38	2890.24	2829.36
EIF2S2P5	1.92793	0	6.4168	2.20601	0	0	0
LINC02586	12.5315	0	10.6947	26.4721	0.83804	9.45083	13.773
LINC01649	21.2072	0	0	0	31.8455	9.45083	12.7892
ENSG00000226984	8.67569	1.13324	0	0	0.83804	1.71833	0
ENSG00000273481	0	2.26648	11.7641	5.51503	2.51412	0	2.95135
UBL4B	0	13.5989	16.042	56.2533	1.67608	13.7467	30.4973
SLC27A3	829.01	1362.16	507.997	768.795	579.924	781.841	818.507
GABPB2	1116.27	970.056	1063.05	882.404	988.049	1129.8	1161.85
CA14	4120.95	4605.5	5525.94	5164.27	3074.77	2874.77	3223.86
AQP10	13.4955	0	0	0	0	0	1.96757
CD5L	0	0	0	0	0	24.0567	29.5135
S100A8	0	0	23.5283	0	0	13.7467	47.2216
SELENBP1	2510.17	2684.65	3156	4288.49	1575.52	2538.84	2307.95
ENSG00000272583	24.0991	30.5975	35.2924	37.5022	16.7608	12.0283	25.5783
ENSG00000280649	328.712	329.774	283.409	340.829	283.257	133.171	109.2
FMO5	78.0812	22.6648	134.753	134.567	79.6138	152.072	169.211
PDE4DIPP6	270.874	192.651	125.128	111.404	252.25	100.522	101.33
S100A9	0	0	25.6672	13.2361	3.35216	61.86	92.4756
ELL2P1	19.2793	27.1978	8.55574	3.30902	10.0565	22.3383	12.7892
LYSMD1	1695.61	1694.2	1789.22	1586.12	2050.68	2592.96	2521.43
KCNN3	810.695	643.682	465.218	425.76	780.215	475.119	462.378
PFN1P2	20.2433	24.9313	12.8336	26.4721	23.4651	23.1975	38.3675
ELOCP19	23.1352	30.5975	26.7367	57.3563	28.4934	26.6342	18.6919
VANGL2	38288.7	36153.8	13022.9	12546.7	48455.5	16993.5	17893
PNRC2P1	4.81983	3.39973	3.2084	5.51503	5.86628	9.45083	6.88648
NUP210L	13.4955	12.4657	6.4168	13.2361	24.3032	6.87333	10.8216
ENSG00000246203	26.991	12.4657	17.1115	5.51503	42.74	2.5775	14.7567
DENND2C	29.8829	62.3283	135.822	92.6525	70.3954	170.974	161.34
TPM3	17631.9	17437.2	20416.1	19630.2	17235.1	21773.9	20233.5
LINC02799	2.8919	6.79945	0	0	2.51412	0	0
ALG6	1015.06	1143.44	1488.7	1336.84	1123.81	1152.14	1269.08
ENSG00000223804	116.64	148.455	99.4605	103.683	71.2334	71.3108	86.5729
DEPDC1	1224.24	1236.37	1925.04	2185.05	918.492	4165.24	3518.99
PKMP1	2.8919	4.53297	4.27787	0	5.02824	3.43667	2.95135
ENSG00000225603	8.67569	2.26648	1.06947	6.61803	5.02824	6.87333	8.85404
FCGR1B	0	0	0	0	6.70432	1.71833	0
ENSG00000225279	9.63965	4.53297	4.27787	6.61803	11.7326	3.43667	7.87026
GPR89A	370.163	452.164	392.494	491.94	375.442	377.174	394.497
LORICRIN	15.4234	0	3.2084	0	35.1977	7.7325	6.88648
ENSG00000227907	0	0	2.13893	6.61803	0	3.43667	0
C1orf189	23.1352	13.5989	0	0	0.83804	5.155	2.95135
INTS3	2659.58	3239.94	2729.28	4081.12	1826.09	3242.49	1441.24
GTF2B	1599.22	1810.92	1472.66	1485.75	1867.15	1989.83	1833.77
ENSG00000231700	3.85586	4.53297	1.06947	4.41202	2.51412	4.29583	0
ENSG00000233589	4.81983	13.5989	0	24.2661	7.54236	16.3242	27.5459
TNFSF4	132.063	52.1292	174.323	130.155	65.3671	140.044	109.2
C1orf226	1141.33	1196.7	2254.44	1630.24	693.897	799.025	930.658
HNRNPA1P68	0	0	0	0	3.35216	0	5.9027
KCNJ9	53.9821	70.261	6.4168	11.0301	291.638	46.395	38.3675
ENSG00000229021	0	0	0	4.41202	1.67608	3.43667	0
CSF1	313.289	321.841	386.078	390.464	227.109	425.287	394.497
ENSG00000232499	176.406	152.988	130.475	190.82	103.079	142.622	88.5404
CGN	493.55	479.362	4851.1	4792.56	217.89	1500.96	1653.74
LINC02805	18.3153	11.3324	31.0146	17.6481	31.0075	18.9017	21.6432
TNFAIP8L2	11.5676	4.53297	0	0	11.7326	2.5775	16.7243
RGS5_1	82.901	62.3283	91.9742	45.2232	56.9867	70.4516	68.8648
UBAP2L	11718	11083.1	13252.8	12780.5	13509.2	15545.8	15776.9
ENSG00000287218	3.85586	2.26648	6.4168	15.4421	2.51412	3.43667	5.9027
SSBL4P	2.8919	18.1319	4.27787	3.30902	5.86628	1.71833	7.87026
NAP1L4P1	0	4.53297	23.5283	18.7511	0	29.2117	5.9027
SEC22B4P	106.036	65.7281	37.4314	67.2833	107.269	69.5925	65.9134
LMX1A-AS1	0	0	12.8336	11.0301	0	5.155	1.96757
IGSF8	2969.98	2881.84	4076.81	3992.88	3329.53	2712.39	2638.5
MPC2	1575.12	1766.72	2197.76	2451.98	1653.45	1329.99	1090.03
LAPTM4BP1	18.3153	11.3324	6.4168	3.30902	5.86628	4.29583	4.91891
TLCD4-RWDD3	25.0631	31.7308	106.947	26.4721	49.4444	53.2683	83.6215
ENSG00000276118	2.8919	0	0	0	0	6.87333	0
LINC00624	25.0631	9.06594	56.6818	57.3563	5.86628	34.3667	52.1405
CD160	11.5676	2.26648	0	0	7.54236	11.1692	3.93513
C1orf112	1783.34	1583.14	2738.91	2059.31	1460.7	1868.69	1988.22
FAM78B	438.604	202.85	132.614	82.7254	779.377	1020.69	1161.85
LAMC1	7671.24	6606.8	35720.2	28398	5628.28	26791.4	24792.3
ENSG00000232952	132.063	117.857	80.21	79.4164	180.179	129.734	133.794
CD1D	10.6036	20.3984	162.559	169.863	5.02824	84.1983	96.4107
ENSG00000285636	6.74776	0	6.4168	0	0	0	0
ENSG00000285922	0	1.13324	0	6.61803	3.35216	8.59166	3.93513
MGST3	2928.53	3380.46	3588.06	3516.38	4306.69	3767.44	3354.7
CASQ1	16.3874	2.26648	97.3215	45.2232	12.5706	67.015	30.4973
NCSTN	10113.9	10201.4	14448.5	12105.5	10309.6	8810.75	8594.32
SPATA46	26.991	40.7967	35.2924	34.1932	87.9942	20.62	6.88648
ILF2	27844.1	28523.7	24904.7	23507.3	27054.4	26984.7	26386
TIPRL	3878.03	4021.88	3542.08	3485.5	4987.18	4501.17	4427.02
ENSG00000223495	3.85586	2.26648	0	0	0	0	3.93513
NME7	1541.38	1536.68	1544.31	1347.87	1575.52	1635.85	1489.45
RCSD1	397.154	385.302	647.028	936.452	290.8	853.152	791.945
FDPSP1	28.919	28.3311	6.4168	9.92705	23.4651	4.29583	4.91891
TNR	63.6217	38.5302	132.614	71.6954	221.243	30.93	24.5946
SFT2D2	3893.46	3787.3	3934.57	3813.09	3468.65	2739.88	3280.91
FAM78B-AS1	3.85586	0	5.34734	4.41202	0	1.71833	6.88648
UCK2	3568.6	3549.32	1605.27	2087.99	3006.05	1961.48	2208.59
ENSG00000260360	11.5676	20.3984	10.6947	8.82404	20.113	6.87333	7.87026
PIGM	1186.64	1134.38	2212.73	1987.62	1475.79	1844.63	1966.58
FAM20B	5952.49	5268.44	5847.85	5466.5	5839.46	6585.51	6420.17
RPSAP16	7.71172	0	0	2.20601	0	1.71833	1.96757
QSOX1	2972.87	2997.43	11198.4	9242.08	3045.44	5468.59	5981.4
LRRC8D-DT	43.3784	74.794	121.919	84.9314	56.1487	78.1841	80.6702
POU2F1	9434.33	7576.86	10335.3	8702.71	7220.55	8662.11	8729.1
ENSG00000234998	0	0	22.4588	5.51503	6.70432	27.4933	11.8054
ENSG00000287697	2.8919	14.7322	4.27787	34.1932	2.51412	18.9017	23.6108
KIFAP3	3871.28	3624.11	4820.09	4795.87	8129.83	6999.63	6611.02
AXDND1	7.71172	22.6648	18.1809	3.30902	38.5498	6.87333	22.627
ENSG00000273160	0	7.9327	6.4168	2.20601	0.83804	0	0
ENSG00000234810	0	0	0	0	0	3.43667	11.8054
ENSG00000232750	4.81983	6.79945	6.4168	6.61803	1.67608	6.87333	1.96757
LAMC1-AS1	11.5676	15.8654	1.06947	14.3391	4.1902	7.7325	13.773
SLC25A38P1	0.963965	0	6.4168	2.20601	1.67608	1.71833	0.983783
TBX15	0	14.7322	740.071	1248.6	5.86628	3052.62	2460.44
ENSG00000227741	17.3514	26.0646	14.9725	7.72104	25.9792	6.87333	17.7081
ENSG00000269887	19.2793	13.5989	14.9725	20.9571	14.2467	24.9158	34.4324
SUMO1P3	39.5226	48.7294	68.4459	44.1202	20.951	49.8316	37.3837
ENSG00000286754	0.963965	0	0	0	10.8945	0	2.95135
ENSG00000236364	67.4776	43.0632	62.0291	30.8842	31.8455	6.87333	19.6757
CD48	0	0	2.13893	2.20601	7.54236	12.8875	12.7892
COPA	9463.25	8212.61	12858.2	12437.5	12938.5	13125.5	12256
RXRG	937.938	860.131	137.961	311.048	1842.01	475.978	571.578
ENSG00000272033	19.2793	11.3324	13.9031	17.6481	18.4369	1.71833	3.93513
ENSG00000275767	0	0	20.3199	20.9571	0	3.43667	2.95135
TPR	15504.4	13129.7	18875	17117.5	17463.1	20373.4	21453.3
ATP1A2	1230.02	1321.36	1978.51	2319.62	663.728	3440.1	3086.13
METTL18	517.649	585.886	743.28	544.885	520.423	723.418	676.842
RPSAP18	9.63965	28.3311	2.13893	8.82404	20.951	12.8875	11.8054
ENSG00000287919	0	4.53297	6.4168	5.51503	11.7326	3.43667	4.91891
ENSG00000229914	2.8919	4.53297	12.8336	0	1.67608	0	0
SH2D1B	0	0	6.4168	0	0	7.7325	1.96757
ENSG00000229407	1.92793	6.79945	0	0	8.3804	0	0
CRYZL2P-SEC16B	7.71172	0	3.2084	6.61803	1.67608	11.1692	9.83783
EXTL2	5403.03	5286.58	3680.04	3763.45	5424.63	5066.5	4759.54
DCAF8	3129.03	3643.37	3555.98	3697.27	2452.94	1959.76	2267.62
KIRREL1	5771.26	5389.7	13764	14779.2	5470.72	13650.4	13787.7
ANP32E	22598.2	22252.3	17526.4	17263.1	18066.5	21437.9	20691.9
ENSG00000215835	373.055	235.714	262.019	205.159	278.229	208.777	240.043
DDX59	1854.67	1898.18	1796.71	1495.68	1610.71	1631.56	1694.07
NIBAN1	28.919	38.5302	12.8336	56.2533	64.5291	52.4091	29.5135
CRYZL2P	97.3605	89.5262	166.837	144.494	109.783	177.847	128.876
ENSG00000228238	13.4955	0	6.4168	0	7.54236	5.155	1.96757
LHX4	1190.5	1039.18	38.5008	69.4894	2762.18	67.8741	131.827
AGO3	2199.77	2010.37	2205.24	2192.78	2866.93	2787.99	2637.52
SEC22B3P	25.0631	18.1319	9.62521	28.6781	1.67608	0	0
LAMC2	47.2343	61.1951	1290.85	990.499	24.3032	976.013	843.102
ACTBP11	35.6667	46.4629	47.0566	35.2962	46.9302	69.5925	51.1567
DDX59-AS1	25.0631	22.6648	25.6672	36.3992	0	2.5775	0
ENSG00000287978	10.6036	9.06594	0	15.4421	82.1279	55.8458	82.6377
CD58	120.496	148.455	265.228	283.472	112.297	316.173	203.643
RGS2	1355.34	1490.21	483.399	515.104	2568.59	1509.56	1370.41
GPA33	31.8109	79.327	629.916	670.627	7.54236	154.65	142.648
XCL1	0	0	0	8.82404	0	2.5775	0
LINC02818	0.963965	0	0	0	3.35216	2.5775	6.88648
ENSG00000176320	9.63965	0	0	0	0	0	0
ENSG00000223450	0	4.53297	2.13893	1.10301	1.67608	1.71833	0.983783
CICP5	2.8919	0	0	2.20601	0	8.59166	5.9027
NHLH1	5314.34	5278.64	206.407	39.7082	7841.54	4697.06	5064.51
ENSG00000224691	0	0	0	6.61803	1.67608	0.859166	5.9027
ENSG00000286572	21.2072	4.53297	16.042	11.0301	8.3804	0	1.96757
KCNJ10	44.3424	29.4643	115.502	75.0044	126.544	17.1833	29.5135
CFH	1.92793	0	81.2795	26.4721	11.7326	300.708	212.497
ENSG00000233626	7.71172	20.3984	17.1115	1.10301	15.0847	6.01416	8.85404
SEPTIN7P13	275.694	209.65	279.131	240.455	228.785	189.017	171.178
LINC02775	58.8019	56.6621	3.2084	0	98.0507	1.71833	0
NUF2	5721.13	5668.48	3457.59	3575.94	4524.58	3530.31	3733.45
MFSD4A	49.1622	67.9945	42.7787	59.5623	46.0922	21.4792	38.3675
TBX19	130.135	205.117	405.328	349.653	77.9377	207.059	213.481
GCSHP5	385.586	367.171	211.755	270.236	315.103	182.143	182
NR5A2	1.92793	0	66.307	91.5495	4.1902	120.283	114.119
POU2F1-DT	6.74776	4.53297	21.3893	14.3391	3.35216	6.01416	13.773
LINC02803	5.78379	24.9313	8.55574	0	14.2467	0	6.88648
RGS8	582.235	466.896	49.1955	60.6653	2069.12	87.635	101.33
SCYL3	1054.58	827.267	783.92	968.439	958.718	676.164	763.415
DUSP10	1513.43	1544.61	326.188	319.872	2003.75	646.093	704.388
KIRREL1-IT1	0	4.53297	0	16.5451	0	0	1.96757
LINC02768	5.78379	4.53297	0	7.72104	8.3804	1.71833	3.93513
ENSG00000276110	0	0	13.9031	0	0	5.155	7.87026
NMNAT2	4609.68	3927.82	318.701	351.859	8970.38	2112.69	2108.25
CCT8P1	204.361	159.787	181.809	154.421	101.403	115.987	161.34
LINC01139	0	6.79945	498.372	607.756	11.7326	1713.18	1535.68
TARBP1	2101.44	2091.97	3379.52	3293.57	2058.23	2667.71	2951.35
CREG1	3424	3132.28	7583.59	6433.83	1626.64	3539.77	3481.61
PDE4DIPP2	764.424	558.689	802.1	1010.35	788.596	1799.09	1647.84
ENSG00000232959	5.78379	0	0	0	0	5.155	3.93513
TDRD5	28.919	13.5989	64.168	30.8842	11.7326	34.3667	21.6432
SCCPDH	5281.57	6049.25	5804	5277.88	5121.26	4401.51	3966.61
CEP350	3370.02	2803.64	2892.91	2884.36	3653.85	4561.31	4885.46
IRF6	11.5676	0	1914.35	1548.62	3.35216	1065.37	953.285
ELK4	1563.55	1331.56	1433.09	1211.1	1453.16	1668.5	1747.2
TFB2M	1007.34	1260.17	921.881	986.087	982.183	998.351	974.929
ENSG00000271427	9.63965	11.3324	0	15.4421	1.67608	6.87333	13.773
LYPLAL1	739.361	763.805	701.571	569.151	818.765	620.318	566.659
MPZL1	9173.09	8329.33	10134.3	9258.63	10691.7	10707.8	10298.2
INTS7	2458.11	2239.29	2318.61	1746.06	3741.01	3033.72	2921.83
RPS29P5	1.92793	0	1.06947	1.10301	5.02824	2.5775	1.96757
CATSPERE	46.2703	43.0632	54.5428	67.2833	48.6063	42.0991	57.0594
TFDP1P1	1.92793	5.66621	0	8.82404	0	0	0
PRDX6	16828.9	18092.2	26578.4	25062.5	11823.9	17865.5	16744
GGPS1	1878.77	1842.65	1623.45	1343.46	1649.26	1047.32	971.977
EDARADD	119.532	125.79	149.725	143.391	61.1769	115.128	110.184
ENSG00000271554	12.5315	21.5316	3.2084	5.51503	0	2.5775	2.95135
ENSG00000228606	20.2433	39.6635	13.9031	25.3691	24.3032	18.0425	25.5783
RPL35AP6	0	0	0	15.4421	0	0.859166	1.96757
BRINP3	167.73	124.657	52.4039	6.61803	367.9	78.1841	57.0594
LMX1A	234.244	193.784	25491.8	21107.1	155.875	7702.43	8036.52
ADCY10	8.67569	20.3984	17.1115	8.82404	10.8945	14.6058	3.93513
ZNF648	0	0	49.1955	77.2104	10.0565	67.8741	63.9459
SELE	0	4.53297	694.084	851.52	21.789	223.383	208.562
GPATCH2	2744.41	2623.46	2403.09	2329.55	3186.23	3099.87	2866.74
SMYD2	4887.3	5710.41	3693.94	3498.73	4708.95	2787.14	3197.29
ENSG00000278467	2.8919	12.4657	9.62521	13.2361	2.51412	11.1692	3.93513
SELL	15.4234	6.79945	88.7658	67.2833	90.5083	49.8316	105.265
DPT	0	0	6.4168	0	0	13.7467	16.7243
ENSG00000287205	1.92793	5.66621	4.27787	0	1.67608	0	0
CAPN8	33.7388	23.7981	27.8061	17.6481	0	10.31	3.93513
RHOU	59.7658	37.397	35.2924	25.3691	252.25	84.1983	61.9783
ENSG00000287929	0.963965	0	2.13893	0	0.83804	4.29583	4.91891
TOR3A	2630.66	2717.52	3143.16	2691.33	2113.54	2862.74	2708.35
FCRL3	0	11.3324	0	0	3.35216	0	0
RNF2	5978.51	6012.98	3803.03	3827.43	7439.28	5502.96	4974.99
KDM5B	14356.3	14375.2	16228.1	15583.3	17607.2	22271.3	23174
RGS5_2	457.883	410.234	1885.47	3096.14	699.763	2150.49	1465.84
ENSG00000224810	0	0	149.725	114.713	0	6.87333	3.93513
SPATA17	246.775	271.978	299.451	179.79	247.222	210.496	157.405
ENSG00000237283	0	0	20.3199	36.3992	0	47.2541	33.4486
PRRX1	34.7027	138.256	14503	20678	40.2259	44828.7	42413.8
IVNS1ABP	14849.9	13919.6	9669.05	9302.75	16563	11737.9	11978.5
LYPLAL1-AS1	2.8919	5.66621	0	6.61803	4.1902	11.1692	8.85404
ERLNC1	10.6036	0	0	0	0	0	6.88648
ASTN1	3068.3	2944.16	3976.28	2911.93	6981.71	2229.54	2277.46
ENSG00000286383	7.71172	2.26648	87.6963	45.2232	3.35216	18.0425	20.6594
ENSG00000229983	3.85586	11.3324	0	0	0	0	0
RIMKLBP2	4.81983	1.13324	6.4168	8.82404	17.5988	24.0567	20.6594
DTL	5467.61	5080.33	3909.97	3378.51	4681.29	5312.23	5508.2
TRMT1L	1446.91	1535.54	1582.81	1200.07	1716.31	2106.68	2080.7
LINC01347	32.7748	13.5989	11.7641	55.1503	25.9792	39.5217	54.108
SOAT1	2063.85	2260.82	1686.55	1664.44	1908.22	1595.47	1379.26
ENSG00000272906	3.85586	21.5316	21.3893	11.0301	6.70432	3.43667	12.7892
ENSG00000271917	0	4.53297	0	11.0301	4.1902	5.155	0
BATF3	28.919	29.4643	12.8336	15.4421	14.2467	35.2258	14.7567
CNST	2623.91	2600.79	1820.23	1568.47	4068.68	4020.9	4174.19
ENSG00000273004	76.1533	56.6621	98.391	65.0773	102.241	96.2266	105.265
SOX13	11187.8	10715.9	8460.56	7650.45	8183.46	3276.86	3644.91
SRP14P4	0	0	2.13893	4.41202	0	4.29583	0
NID1	2757.9	2853.5	17820.5	18339.7	1642.56	19133.6	17054.9
BTG2	3966.72	4050.21	706.918	788.649	7994.06	2669.43	2448.63
RPL21P28	383.658	618.75	402.12	468.777	233.813	356.554	194.789
ZNF678	2263.39	1718	1389.24	1609.29	2543.45	3898.04	3999.08
KIF28P	11.5676	18.1319	3.2084	15.4421	38.5498	14.6058	18.6919
MRPS14	2572.82	2540.73	2351.76	2106.74	2698.49	2634.2	2318.78
ENSG00000286285	0	6.79945	0	0	3.35216	11.1692	11.8054
ENSG00000225300	0	0	12.8336	15.4421	0	0.859166	4.91891
ENSG00000223842	1.92793	3.39973	4.27787	6.61803	6.70432	5.155	2.95135
SLC9C2	1.92793	2.26648	0	4.41202	0	1.71833	5.9027
UBBP2	6.74776	1.13324	6.4168	2.20601	3.35216	0.859166	2.95135
ENSG00000231424	6.74776	0	102.669	65.0773	0	35.2258	57.0594
LHX9	317.145	468.029	10.6947	4.41202	2089.23	179.566	87.5567
UTP25	2279.78	2067.03	1698.31	1583.92	1523.56	1767.31	1828.85
DESI2	4837.18	4508.04	6464.93	6223.16	4879.07	7848.48	7894.86
SLC26A9	0	0	2513.25	1538.69	0	435.597	480.086
LINC01142	0.963965	0	2.13893	8.82404	0	0.859166	5.9027
SLC45A3	3921.41	3268.27	1138.98	1245.29	1438.91	1013.82	1159.88
ILDR2	28073.6	25958.1	573.234	677.245	24033.3	562.754	1129.38
KIF26B	104.108	118.99	1536.82	1281.69	255.602	844.56	1179.56
ENSG00000273416	5.78379	0	0	0	73.7475	37.8033	38.3675
ENSG00000229930	0	1.13324	3.2084	2.20601	0.83804	4.29583	3.93513
RRP15	2203.62	2494.27	1659.81	1857.46	2410.2	2417.69	2463.39
OR2L13	44.3424	45.3297	12.8336	5.51503	31.8455	35.2258	39.3513
ENSG00000232059	5.78379	0	2.13893	8.82404	0	0	0
TMEM59	7798.48	7840.9	11337.4	10028.5	10115.1	8520.35	8102.43
LMX1A-AS2	0.963965	7.9327	397.842	252.588	0	53.2683	61.9783
ENSG00000271811	0	4.53297	196.782	304.43	0	74.7475	80.6702
TTC13	1537.52	1596.74	1163.58	793.061	1976.1	1020.69	913.934
ENSG00000287808	160.982	109.925	120.85	94.8585	103.917	82.48	48.2053
CACYBP	7274.08	8009.76	6525.89	6384.2	10028.8	7929.25	7590.87
ENSG00000260698	23.1352	20.3984	0	8.82404	21.789	7.7325	5.9027
ENSG00000277007	11.5676	23.7981	26.7367	6.61803	31.0075	4.29583	24.5946
PPP1R12B	2656.69	2299.35	2168.88	1735.03	3385.68	2296.55	2359.11
PTPN14	1306.17	1191.04	3963.45	4404.3	1171.58	6347.52	5628.22
LINC02814	1.92793	2.26648	3.2084	17.6481	27.6553	5.155	1.96757
CAPN2	10488.9	10073.4	12522.4	11915.8	9247.77	10970.7	10982
NEK2	6603.16	6475.35	4701.38	4888.52	4447.48	5802.81	5347.84
C1orf53	36.6307	72.5275	75.9322	113.61	47.7683	24.0567	25.5783
ITLN2	45.3064	41.93	18.1809	15.4421	6.70432	6.01416	5.9027
ENSG00000260855	88.6848	69.1278	75.9322	78.3134	209.51	155.509	108.216
PRELP	89.6488	55.5289	670.556	609.962	48.6063	634.924	623.718
ENSG00000236206	6.74776	0	9.62521	0	8.3804	1.71833	9.83783
ENSG00000284188	64.5857	53.2624	18.1809	5.51503	19.2749	17.1833	3.93513
RAB4A	5264.21	5325.11	6288.47	5673.86	5267.92	5479.76	5564.27
ENTR1P2	5.78379	11.3324	0	8.82404	6.70432	0	0
TOMM20	27314.9	27246.5	23865.2	23859.1	27519.6	22505.9	21192.6
RASAL2-AS1	79.0451	89.5262	82.349	72.7984	155.037	132.312	153.47
TADA1	3467.38	3607.11	2379.56	2382.49	2897.1	2611.87	2347.31
REN	0	0	4.27787	7.72104	0	8.59166	16.7243
ENSG00000227193	0	0	0	3.30902	0	8.59166	0.983783
GS1-279B7.1	0	2.26648	13.9031	1.10301	1.67608	7.7325	5.9027
ARV1	1043.97	1206.9	736.863	677.245	1179.12	662.417	619.783
LINC01341	62.6577	43.0632	66.307	70.5924	41.064	52.4091	86.5729
TP53BP2	4457.38	4190.73	7756.85	6637.89	4962.03	11534.3	11739.5
OR2L6P	5.78379	0	0	0	0.83804	0	3.93513
SYT14	686.343	783.071	142.239	188.614	1509.31	681.319	792.929
DHX9	38437.2	37326.7	35194	33207.1	39832.9	36989.7	36594.7
BTF3L4	11163.7	11121.6	6345.15	6445.96	11548.2	7015.95	6568.72
SWT1	921.551	933.792	821.351	675.039	1189.18	945.083	977.88
FBXO28	2838.88	2559.99	3024.45	2509.34	3058.01	2566.33	2865.76
CEP170	1632.96	1095.85	1359.29	1319.19	2352.38	1756.14	2040.37
ENSG00000287676	7.71172	9.06594	7.48627	15.4421	6.70432	24.0567	9.83783
ENSG00000236792	11.5676	22.6648	16.042	14.3391	12.5706	19.7608	14.7567
ENSG00000231057	11.5676	15.8654	6.4168	2.20601	5.02824	0	3.93513
COP1	4922.01	5164.19	5469.26	5114.64	5244.45	6007.29	5797.43
FMOD	17.3514	2.26648	1388.17	1312.58	21.789	1423.64	1125.45
ENSG00000213036	16.3874	18.1319	29.9451	18.7511	22.6271	24.9158	16.7243
ENSG00000236230	0	0	35.2924	13.2361	0	3.43667	4.91891
RGS18	0	0	32.084	44.1202	18.4369	38.6625	27.5459
GNPAT	7646.17	7427.27	6123.77	5965.05	7358.83	6106.95	6073.87
TGFB2	156.162	241.381	565.748	659.597	307.561	2630.77	2675.89
NUAK2	16096.3	15803.1	3944.2	2734.35	12129.8	2116.99	2321.73
ODR4	2080.24	1954.84	2487.58	2043.87	1940.9	2278.51	2001.01
ENSG00000227240	0	0	0	0	0	8.59166	3.93513
FMO4	130.135	75.9272	240.63	275.751	62.015	170.974	119.038
PROX1-AS1	117.604	113.324	67.3764	63.9743	254.764	23.1975	13.773
RPL22P24	103.144	73.6608	48.126	70.5924	109.783	115.128	67.881
NSL1	2566.08	2565.66	2265.13	1939.08	2651.56	2159.08	2110.21
HFM1	950.47	920.193	887.658	690.481	572.381	377.174	300.054
ATP1A4	26.0271	12.4657	40.6398	13.2361	0	30.0708	13.773
GALNT2	11209	10765.8	6414.66	6744.88	13233.5	8333.05	7857.47
LINC01132	0	0	14.9725	6.61803	6.70432	15.465	24.5946
FMO1	12.5315	1.13324	21.3893	16.5451	11.7326	73.0291	50.1729
SPRTN	934.082	960.99	622.43	510.692	1147.28	683.896	648.313
EGLN1	1375.58	1490.21	1474.8	1246.4	1153.14	1369.51	1484.53
ENSG00000232626	0	4.53297	3.2084	1.10301	0	3.43667	0
PP2672	0	4.53297	2.13893	6.61803	0	1.71833	19.6757
WNT9A	700.803	747.94	311.215	507.383	238.841	282.666	258.735
GNG4	1488.36	1364.42	380.73	236.043	1657.64	667.572	743.74
LINC00184	0	6.79945	11.7641	6.61803	0	5.155	0
C1orf220	77.1172	35.1305	88.7658	34.1932	37.7118	74.7475	64.9297
PAPPA2	21.2072	9.06594	38.5008	13.2361	66.2052	98.8041	221.351
TSNAX-DISC1	0	2.26648	19.2504	12.1331	6.70432	0	0
LEMD1-AS1	6.74776	12.4657	23.5283	15.4421	6.70432	0.859166	0
GOT2P2	15.4234	9.06594	8.55574	5.51503	14.2467	6.01416	1.96757
LRRN2	859.857	706.01	514.414	639.743	1628.31	307.582	278.41
ENSG00000272574	9.63965	1.13324	9.62521	17.6481	7.54236	13.7467	2.95135
ENSG00000233583	0	15.8654	0	0	1.67608	0	0
PPP2R5A	1237.73	1191.04	1442.71	1470.31	1345.89	1804.25	1712.77
DDR2	136.883	118.99	6076.71	7680.23	150.847	13726	13197.4
ENSG00000227006	19.2793	9.06594	35.2924	16.5451	23.4651	12.8875	3.93513
ENSG00000224525	0	0	6.4168	4.41202	2.51412	1.71833	5.9027
OPTC	9.63965	3.39973	119.78	70.5924	6.70432	143.481	114.119
SUCO	5592.93	5097.32	4995.48	5108.02	5932.48	6186.86	5948.93
ATF3	4385.08	4049.08	326.188	425.76	3764.48	969.14	1002.47
RNASEL	88.6848	65.7281	382.869	446.717	341.082	419.273	437.783
OR2L1P	0.963965	2.26648	13.9031	0	3.35216	12.0283	2.95135
PLXNA2	11535.8	10372.6	1904.72	2169.61	12589	3718.47	3226.81
SPATA45	17.3514	6.79945	8.55574	7.72104	7.54236	6.87333	0
PLA2G4A	645.857	794.403	841.671	559.224	512.88	317.032	315.794
EIF1P3	10.6036	15.8654	18.1809	15.4421	16.7608	15.465	10.8216
TOP1P1	28.919	16.9986	49.1955	50.7383	8.3804	41.24	31.481
ENSG00000273384	21.2072	5.66621	0	4.41202	0	13.7467	1.96757
ENSG00000238061	3.85586	2.26648	0	11.0301	1.67608	3.43667	0
ENSG00000234915	0	0	0	11.0301	0.83804	0	0
ETNK2	841.542	1026.72	1898.3	1807.83	1353.43	1278.44	1506.17
HES2	40.4865	48.7294	0	2.20601	75.4236	13.7467	8.85404
SHCBP1L	17.3514	6.79945	8.55574	22.0601	11.7326	27.4933	48.2053
ENSG00000236439	91.5767	118.99	106.947	134.567	75.4236	83.3391	38.3675
TRAF3IP3	15.4234	4.53297	36.3619	28.6781	7.54236	27.4933	33.4486
LPGAT1	1594.4	1317.96	2778.48	2542.43	2891.24	3613.65	3690.17
PROX1	3600.41	2943.03	807.448	831.666	3522.28	1068.8	1165.78
LINC01351	26.991	32.864	0	5.51503	67.8812	13.7467	12.7892
DUTP6	3.85586	19.2651	20.3199	5.51503	12.5706	9.45083	6.88648
ENSG00000235386	5.78379	0	11.7641	7.72104	5.86628	9.45083	7.87026
PFKFB2	296.901	285.577	689.806	515.104	418.182	820.504	624.702
ENSG00000229832	12.5315	0	9.62521	28.6781	3.35216	1.71833	7.87026
NENF	2595.96	3466.59	1659.81	1808.93	1658.48	1411.61	1086.1
ENSG00000225233	0	9.06594	2.13893	4.41202	26.8173	6.87333	0
ENSG00000274895	27.955	22.6648	24.5977	2.20601	11.7326	6.87333	0
LINC01740	0	0	0	0	0	8.59166	0
ENSG00000226375	9.63965	0	0	2.20601	0	0	0
TATDN3	1085.42	1027.85	981.771	1064.4	895.027	858.307	930.658
HMGN1P4	13.4955	11.3324	7.48627	12.1331	5.86628	6.01416	27.5459
ENSG00000228686	26.0271	24.9313	21.3893	43.0172	24.3032	39.5217	39.3513
ENSG00000279838	9.63965	6.79945	0	5.51503	51.9585	17.1833	20.6594
SELP	0	0	84.4879	39.7082	26.8173	57.5641	69.8486
PTPRC	11.5676	2.26648	2.13893	30.8842	51.1204	112.551	124.94
CAMK1G	857.929	877.13	597.832	464.365	623.502	496.598	483.037
ZNF672	3163.73	2783.24	3316.42	2710.08	2980.07	2278.51	2169.24
UAP1	3050.95	2848.97	2482.23	2235.79	2861.91	2919.45	2978.89
UHMK1	2487.99	1951.44	1626.66	1605.98	3423.39	2874.77	2751.64
C1orf74	401.974	478.228	488.747	397.082	229.623	376.315	408.27
LAMB3	48.1983	62.3283	151.864	116.919	13.4086	420.991	349.243
DSTYK	1173.15	1140.04	1338.97	1181.32	1270.47	2333.5	2342.39
LEMD1	246.775	242.514	529.386	668.421	259.792	178.707	99.362
ENSG00000260805	147.487	169.986	67.3764	184.202	290.8	162.382	140.681
ARHGEF10L	5609.31	5390.83	2289.73	2786.19	6664.93	3269.99	3373.39
TSNAX	3231.21	3364.6	2731.42	2683.61	2879.51	2674.58	2382.72
TBCE_1	477.163	485.028	448.107	467.674	638.586	779.264	809.653
LINC01138	305.577	411.367	283.409	258.103	232.975	207.059	222.335
RPS27AP5	2.8919	5.66621	3.2084	3.30902	4.1902	0	0
ENSG00000287445	10.6036	6.79945	23.5283	0	1.67608	0	4.91891
NOS1AP	521.505	424.966	1351.81	1082.05	623.502	637.501	732.918
ENSG00000272167	6.74776	16.9986	8.55574	8.82404	5.86628	0	0
RNPEP	3255.31	3503.99	5007.25	4701.01	2447.91	2908.28	3033
ANGEL2	3694.88	3370.26	1775.32	1793.49	3720.06	1930.55	2282.38
KIAA0040	0	0	1899.37	1293.83	16.7608	444.189	545.999
G0S2	51.0902	38.5302	19.2504	22.0601	18.4369	37.8033	25.5783
DISC1-IT1	0	0	0	0	2.51412	6.01416	3.93513
ENSG00000236905	2.8919	6.79945	4.27787	1.10301	0	2.5775	1.96757
LINC01346	1.92793	0	0	0	35.1977	0	0
ENSG00000288007	3.85586	1.13324	0	0	0	2.5775	15.7405
EXOC8	500.298	519.025	519.761	351.859	594.17	701.939	704.388
ENSG00000228255	18.3153	11.3324	18.1809	11.0301	6.70432	4.29583	3.93513
BLACAT1	560.064	560.955	1869.43	1680.98	934.415	1150.42	1086.1
RGS16	2029.15	1928.78	332.604	300.018	1318.24	530.106	483.037
BRINP2	58.8019	57.7954	69.5154	87.1374	207.834	115.987	142.648
ENSG00000271746	14.4595	6.79945	22.4588	16.5451	10.8945	3.43667	5.9027
KCNH1-IT1	18.3153	11.3324	40.6398	69.4894	20.113	100.522	83.6215
NEK7	2419.55	2136.16	1652.33	1836.5	2245.11	3101.59	3127.44
PGBD5	2295.2	2206.42	118.711	88.2404	3140.14	403.808	515.502
ENSG00000233920	0	9.06594	2.13893	0	0	0.859166	1.96757
ANKRD45	140.739	113.324	204.268	197.438	113.135	108.255	96.4107
SYT2	1033.37	679.945	28.8756	71.6954	2678.38	451.062	338.421
ZNF695	569.703	587.02	423.509	469.88	386.336	578.219	544.032
ENSG00000234004	168.694	179.052	94.1131	111.404	148.333	91.9308	168.227
CLEC20A	0	0	4.27787	0	0	3.43667	4.91891
RPS6KC1	2220.01	1850.58	1657.67	1479.13	3097.4	2302.57	2230.24
ENSG00000232537	1.92793	0	0	0	6.70432	5.155	0
ENSG00000236317	3.85586	4.53297	10.6947	2.20601	4.1902	1.71833	0
ENSG00000227962	11.5676	4.53297	0	0	5.86628	2.5775	1.96757
TMCC2	2024.33	2241.55	850.226	943.07	2813.3	1677.09	1827.87
PM20D1	5.78379	9.06594	4.27787	8.82404	3.35216	6.01416	0.983783
ENSG00000233461	96.3965	64.5948	68.4459	92.6525	45.2542	53.2683	86.5729
LINC01686	174.478	126.923	32.084	30.8842	82.966	41.24	32.4648
ZNF670-ZNF695	24.0991	18.1319	1.06947	30.8842	5.86628	30.93	19.6757
NUP133	7322.28	6743.93	7821.01	7288.66	7863.33	7791.78	7651.86
MTARC2	232.316	244.78	342.23	345.241	206.158	363.427	343.34
LINC01717	0	0	0	0	10.8945	0	0
PRELID1P5	14.4595	33.9973	18.1809	48.5322	32.6836	72.17	40.3351
RGS1	34.7027	22.6648	8.55574	5.51503	119.84	58.4233	44.2702
ENSG00000285280	0.963965	0	0	9.92705	0	0	5.9027
AIM2	434.748	423.833	78.0711	66.1803	362.033	68.7333	72.7999
ABL2	2221.94	1865.32	1533.62	1695.32	3334.56	2639.36	2906.09
PGBD2	473.307	420.433	242.769	211.777	471.816	245.722	310.875
ENSG00000226862	6.74776	0	0	0	6.70432	0	0
PRKAB2	4163.37	3794.1	2900.4	3035.47	5366.81	3829.3	4012.85
FLVCR1	2885.15	2691.45	2115.41	2149.76	3104.1	2668.57	2696.55
LEMD1-DT	215.928	173.386	273.784	229.425	165.094	118.565	157.405
SLC41A1	1323.52	1316.83	1602.06	1514.43	1263.76	2219.23	2125.95
USH2A	50.1262	35.1305	19.2504	0	38.5498	20.62	25.5783
RPL23AP25	50.1262	5.66621	11.7641	25.3691	20.951	19.7608	26.5621
ENSG00000227815	0	5.66621	3.2084	0	3.35216	3.43667	0
ENSG00000287046	0	0	0	0	8.3804	0	0
ENSG00000223774	2.8919	0	0	2.20601	0	6.87333	0
LINC01344	0	0	8.55574	3.30902	0	0.859166	0.983783
ZNF670	1589.58	1337.23	1209.57	1187.94	1188.34	1604.92	1714.73
ENSG00000225591	0	0	0	13.2361	0	1.71833	0
ADSS2	5167.82	5139.25	4415.83	4708.73	4901.7	4105.1	4160.42
ENSG00000213080	187.009	141.655	199.99	274.648	128.22	221.665	197.74
PLD5	115.676	52.1292	105.877	98.1675	203.644	90.2125	81.654
ELF3-AS1	69.4055	37.397	245.977	148.906	53.6346	100.522	72.7999
LMOD1	41.4505	45.3297	265.228	382.743	30.1694	544.711	465.329
ACBD6	4617.39	4946.6	4192.31	4460.55	4594.97	4763.22	4632.63
ENSG00000226723	1.92793	7.9327	4.27787	9.92705	1.67608	0	4.91891
ENSG00000272672	0	2.26648	7.48627	0	3.35216	2.5775	0
KCNH1	40.4865	20.3984	20.3199	40.8112	65.3671	105.677	88.5404
ENSG00000273175	3.85586	2.26648	0	0	2.51412	3.43667	0
ENSG00000237250	1.92793	0	0	0	25.9792	0	0
ST7L	1147.12	1154.77	1615.97	1597.15	1172.42	1059.35	1144.14
ENSG00000286747	92.5407	32.864	41.7092	19.8541	71.2334	34.3667	24.5946
RBBP5	2401.24	2137.3	2221.28	2247.93	3164.44	3006.22	3080.22
XPR1	10789.7	9759.48	9557.83	8700.51	24216.8	9193.94	8889.46
SNRPGP10	38.5586	70.261	41.7092	49.6353	53.6346	26.6342	9.83783
KIF14	2421.48	1841.52	2000.97	1893.86	1439.75	2824.94	2922.82
RPS7P3	2.8919	3.39973	4.27787	5.51503	4.1902	6.87333	7.87026
STYXL2	0	0	393.564	358.477	16.7608	137.467	129.859
ENSG00000286619	0	18.1319	45.9871	29.7812	243.032	556.74	495.826
COLGALT2	2244.11	2115.76	572.165	415.833	1647.59	1467.46	1636.03
PCNX2	1716.82	1524.21	3394.49	3288.06	1811.84	3141.97	3141.22
CNIH3	173.514	241.381	175.393	210.674	294.99	190.735	181.016
PDIA3P1	1463.3	1680.6	3183.8	2555.66	1485.01	2019.04	1998.06
UBE2V1P13	0	6.79945	6.4168	0	0	2.5775	0
SDCCAG8	1114.34	912.26	1230.96	1357.8	1143.09	1442.54	1321.22
CELSR2	37056.8	31731.9	4793.35	4629.31	48079.2	5864.67	7001.58
HNRNPA1P54	5.78379	3.39973	5.34734	3.30902	0.83804	2.5775	0
ENSG00000261798	0	0	5.34734	4.41202	0	0	0.983783
SLC35F3	83.865	146.188	143.309	81.6224	89.6703	99.6633	71.8161
ENSG00000287601	7.71172	10.1992	27.8061	4.41202	5.02824	1.71833	1.96757
ZNF281	2835.99	2118.03	1848.04	1867.39	2902.13	2846.42	2895.27
ENSG00000238272	0	5.66621	0	0	2.51412	0	1.96757
MAEL	78.0812	83.8599	13.9031	0	71.2334	0	3.93513
ARID4B	3290.98	3272.8	2346.41	2572.21	3841.58	4117.98	4251.91
SH3BP5L	2207.48	2266.48	1727.19	1545.31	3259.98	2463.23	2604.07
WNT2B	269.91	261.779	35193	24854	268.173	8814.19	7123.57
RABGAP1L-DT	21.2072	13.5989	47.0566	9.92705	20.113	17.1833	7.87026
GEMIN8P4	84.8289	114.457	25.6672	90.4465	100.565	58.4233	59.027
NUCKS1	75434.1	68577	69611.6	67538.1	68022	84265.3	80558
MAP3K21	87.7208	74.794	1195.66	1012.56	55.3106	437.316	440.735
FYB2	1.92793	0	88.7658	45.2232	8.3804	0	5.9027
TIMM17A	3707.41	4047.94	3735.65	3626.68	3883.48	3673.8	3408.81
ENSG00000282317	0	0	0	17.6481	8.3804	0	0
CDC7	5493.64	4927.34	2695.06	2939.51	4230.43	2891.09	3269.11
COX20	95.4326	91.7926	86.6268	116.919	113.973	53.2683	54.108
ENSG00000282718	0	0	4.27787	14.3391	3.35216	1.71833	0
ENSG00000235605	4.81983	4.53297	4.27787	5.51503	3.35216	0.859166	7.87026
ENSG00000273367	7.71172	6.79945	13.9031	23.1631	13.4086	6.01416	6.88648
ENSG00000236358	0	0	6.4168	13.2361	3.35216	0.859166	1.96757
SERTAD4-AS1	13.4955	6.79945	50.265	35.2962	39.3879	96.2266	101.33
GPR52	0	0	0	6.61803	0	1.71833	5.9027
FEN1P1	0	0	0	0	0	5.155	3.93513
SMYD3	2178.56	2085.17	2251.23	2429.92	1887.27	2471.82	2611.94
KLHL20	1321.6	1086.78	1008.51	950.791	1756.53	1551.65	1415.66
HAX1	3757.54	4238.33	3914.25	3889.2	3801.35	4062.14	3700.01
NTPCR	3428.82	3758.97	4140.98	4223.41	3191.26	3722.77	3476.69
HMGB3P6	3.85586	1.13324	5.34734	13.2361	1.67608	0.859166	1.96757
ABHD17AP3	7.71172	0	1.06947	0	0	2.5775	1.96757
RAB29	712.37	709.41	259.881	311.048	293.314	411.541	385.643
SERTAD4	17.3514	18.1319	239.561	408.112	41.902	439.034	752.594
KCTD3	6628.23	6568.27	6208.26	6470.23	7152.67	6480.69	6588.39
ENSG00000225486	8.67569	10.1992	8.55574	1.10301	2.51412	1.71833	2.95135
ZC3H12A	44.3424	43.0632	29.9451	24.2661	30.1694	127.157	135.762
ENSG00000285777	5.78379	13.5989	0	0	7.54236	3.43667	0.983783
ENSG00000213068	0	0	5.34734	14.3391	0	4.29583	12.7892
RAD1P2	8.67569	4.53297	27.8061	0	7.54236	0	9.83783
HHAT	256.415	146.188	334.743	292.296	194.425	378.033	475.167
CR2	0	0	239.561	239.352	0	111.692	116.086
RBM34	31.8109	40.7967	33.1535	22.0601	59.5008	24.9158	56.0756
KCNK1	94.4686	57.7954	1932.53	1561.86	66.2052	886.66	738.821
ENSG00000228477	53.9821	41.93	24.5977	3.30902	21.789	3.43667	0
ENSG00000273198	0	11.3324	0	0	0	1.71833	0
ENSG00000273483	3.85586	18.1319	54.5428	95.9615	18.4369	12.0283	23.6108
PFN1P8	5.78379	2.26648	7.48627	0	3.35216	4.29583	0.983783
ENSG00000215796	3.85586	1.13324	2.13893	7.72104	0	2.5775	0
HNRNPU	114615	113129	100815	99228.6	101617	95321.9	94454.9
HMCN1	749.965	599.485	30607.1	21227.3	825.469	18316.6	18317
PDC-AS1	28.919	36.2638	45.9871	14.3391	51.1204	12.8875	23.6108
PDC	7.71172	1.13324	0	0	11.7326	3.43667	0
MIR6859-2	2.8919	3.39973	2.13893	4.41202	0	0	2.95135
ENSG00000221083	10.6036	9.06594	0	0	1.67608	0	0
RN7SKP269	0	0	0	5.51503	0.83804	1.71833	3.93513
SNORA59A	13.4955	14.7322	8.55574	15.4421	10.8945	6.01416	10.8216
Y_RNA_2	1.92793	3.39973	1.06947	0	0	6.87333	0
MIR6730	0.963965	0	3.2084	0	0.83804	0	6.88648
RNU6-48P	1.92793	1.13324	0	0	2.51412	0.859166	2.95135
RNU6-510P	7.71172	0	2.13893	0	1.67608	19.7608	4.91891
ENSG00000264834	3.85586	2.26648	4.27787	2.20601	4.1902	6.01416	2.95135
MIR5581	6.74776	7.9327	12.8336	15.4421	24.3032	9.45083	3.93513
RNU7-123P	13.4955	5.66621	6.4168	25.3691	17.5988	7.7325	9.83783
MIR3671	0.963965	0	1.06947	0	5.02824	2.5775	13.773
RNU6-125P	2.8919	2.26648	11.7641	4.41202	0	6.01416	7.87026
MIR760	0	1.13324	0	4.41202	0.83804	0	14.7567
RN7SL130P	5.78379	9.06594	0	14.3391	0	6.87333	3.93513
RN7SKP272	1.92793	0	0	0	5.86628	0	0.983783
MIR7856	1.92793	3.39973	0	0	10.0565	4.29583	0
RNU2-38P	3.85586	0	1.06947	0	0	8.59166	2.95135
Y_RNA_25	0	0	6.4168	3.30902	1.67608	0	0
SNORA16B	1.92793	1.13324	8.55574	6.61803	0	0.859166	0.983783
RNA5SP61	0	0	4.27787	4.41202	1.67608	0	1.96757
SNORA14B	4.81983	10.1992	0	4.41202	5.02824	9.45083	0.983783
MIR135B	0	0	3.2084	1.10301	3.35216	0	1.96757
RN7SL333P	24.0991	0	0	15.4421	5.02824	1.71833	8.85404
RNA5SP69	9.63965	2.26648	0	0	4.1902	0	0
SNORA72_1	7.71172	7.9327	14.9725	3.30902	1.67608	1.71833	6.88648
RN7SL269P	5.78379	0	0	6.61803	5.02824	0	1.96757
MIR3122	1.92793	3.39973	4.27787	5.51503	0.83804	0	2.95135
RNU6-418P	13.4955	9.06594	10.6947	7.72104	7.54236	2.5775	0
MIR3124	0	0	0	5.51503	0	1.71833	4.91891
ENSG00000215838	1.92793	2.26648	0	3.30902	2.51412	0	5.9027
TMCO1-AS1	32.7748	28.3311	28.8756	8.82404	11.7326	15.465	31.481
CAMK2N1	6682.21	6392.62	2028.78	1807.83	11252.4	1659.91	1816.06
MUL1	1225.2	1442.62	1504.74	1198.97	1503.44	1999.28	2120.05
FAM43B	201.469	198.317	19.2504	39.7082	83.804	101.382	113.135
CDA	0	0	19.2504	4.41202	3.35216	9.45083	9.83783
PINK1	623.686	640.282	942.201	791.958	1231.92	1199.4	1084.13
PINK1-AS	170.622	232.315	322.979	296.708	312.589	365.146	355.146
SCARNA18B	0	0	0	4.41202	6.70432	0	0
CDC73	3742.11	3414.46	4544.17	4501.37	4671.23	6072.59	5977.46
B3GALT2	145.559	121.257	31.0146	61.7683	507.014	506.049	571.578
LINC01031	0	0	1.06947	4.41202	0	11.1692	23.6108
LRRC40	3718.98	3416.73	3488.6	3306.81	4384.62	3849.92	3883.97
ANKRD13C	2047.46	2097.63	1615.97	1650.1	2078.34	2229.54	1852.46
HHLA3-AS1	15.4234	0	21.3893	24.2661	8.3804	15.465	0.983783
CTH	911.911	875.996	733.655	682.76	551.43	543.852	598.14
ENSG00000271992	8.67569	16.9986	17.1115	24.2661	19.2749	21.4792	10.8216
E2F2	195.685	176.786	74.8627	66.1803	62.015	85.0575	78.7026
ID3	26.0271	32.864	60.9596	61.7683	19.2749	20.62	16.7243
RPL11	59351.3	74713.5	70253.3	71992.1	50329.3	52463.3	42103.9
PITHD1	4680.05	4978.33	4654.32	4605.05	4462.56	3573.27	3571.13
LYPLA2	4358.09	4990.8	10519.3	9760.5	5144.73	6412.82	6724.15
GALE	2510.17	2608.72	1874.78	2106.74	2039.79	1555.95	1366.47
SEPTIN14P12	43.3784	73.6608	16.042	92.6525	66.2052	97.945	99.362
ENSG00000226919	4.81983	9.06594	0	2.20601	15.9228	0	0
ENSG00000286496	5.78379	14.7322	0	0	23.4651	0	0
ENSG00000287516	30.8469	48.7294	31.0146	24.2661	62.015	3.43667	17.7081
DUSP23	353.775	737.741	1061.98	1152.64	188.559	556.74	481.07
ENSG00000272668	17.3514	2.26648	8.55574	8.82404	6.70432	5.155	7.87026
CFAP45	98.3245	62.3283	13.9031	49.6353	70.3954	6.87333	21.6432
SLAMF9	0	0	0	11.0301	0	6.87333	0
ENSG00000269967	13.4955	20.3984	8.55574	26.4721	5.02824	6.01416	0.983783
ENSG00000228634	2.8919	2.26648	9.62521	4.41202	4.1902	5.155	4.91891
ATP1A1	5866.69	5336.44	18674	16282.6	5820.19	13159	12896.4
LINC01762	1.92793	2.26648	29.9451	6.61803	5.02824	1.71833	0.983783
ENSG00000224950	3.85586	4.53297	6.4168	4.41202	1.67608	12.8875	11.8054
ZBTB41	2349.18	1872.12	1127.22	1178.01	3324.5	2644.51	2644.41
EFNA4	954.326	1083.38	2097.23	2100.12	527.965	1649.6	1661.61
EFNA3	487.766	631.216	761.461	986.087	534.669	563.613	477.135
EFNA1	1.92793	27.1978	5376.21	4716.45	149.171	2882.5	2831.33
SLC50A1	780.812	886.196	2073.7	2123.29	375.442	1433.09	1289.74
KRTCAP2	214	226.648	283.409	178.687	174.312	102.241	115.103
THBS3	2019.51	2104.43	2123.96	2042.77	1627.47	1655.61	1535.68
MTX1P1	26.0271	23.7981	37.4314	36.3992	113.135	85.0575	79.6864
GBA	597.658	428.366	947.548	636.434	559.811	377.174	491.891
SCAMP3	239.063	402.301	263.089	178.687	548.078	326.483	468.281
CLK2	854.073	1271.5	363.619	603.344	703.116	548.148	443.686
HCN3	204.361	230.048	163.628	102.58	196.939	219.087	247.913
PKLR	36.6307	6.79945	72.7238	185.305	149.171	53.2683	51.1567
RNU6-387P	3.85586	0	11.7641	0	5.02824	10.31	1.96757
CR1L	4.81983	1.13324	16.042	11.0301	5.86628	15.465	26.5621
CD46	4967.31	4390.18	4497.11	4637.04	6249.26	4915.29	5415.72
CDCA4P4	3.85586	2.26648	8.55574	6.61803	3.35216	0.859166	5.9027
MIR29B2CHG	4.81983	27.1978	20.3199	22.0601	6.70432	30.93	7.87026
CD34	21.2072	24.9313	2933.55	2795.02	623.502	3569.84	3059.56
LINC02767	6.74776	15.8654	2.13893	0	3.35216	8.59166	12.7892
RNU6-37P	0	1.13324	0	2.20601	10.8945	1.71833	1.96757
ENSG00000284735	55.91	30.5975	16.042	6.61803	115.65	30.93	38.3675
ENSG00000284642	318.109	278.778	24.5977	39.7082	325.998	56.705	52.1405
PGD	39745.3	42070.5	29889.5	29891.5	35273.9	25892.7	25126.8
ENSG00000271989	2.8919	2.26648	0	0	5.02824	0	0.983783
CENPS-CORT	5.78379	6.79945	6.4168	7.72104	1.67608	2.5775	0
CENPS	114.712	130.323	129.406	145.597	60.3389	63.5783	86.5729
DFFA	4782.23	4875.21	6498.08	6673.18	5262.05	6844.12	6671.03
IL12RB2	12.5315	36.2638	60.9596	24.2661	3.35216	61.86	84.6053
NSA2P1	0.963965	3.39973	1.06947	1.10301	3.35216	1.71833	1.96757
SNORA77	7.71172	3.39973	8.55574	4.41202	1.67608	1.71833	12.7892
LAX1	0	0	0	0	0	8.59166	3.93513
ZBED6	23.1352	26.0646	27.8061	51.8413	11.7326	66.1558	71.8161
RPL35AP5	7.71172	0	20.3199	22.0601	7.54236	0.859166	8.85404
SNRPE	8932.1	10590.2	7619.95	9002.73	7373.08	8877.77	6861.88
KRT8P29	0	0	0	5.51503	10.0565	0	0
SMPDL3B	13.4955	7.9327	648.097	538.267	5.02824	190.735	138.713
ENSG00000238231	13.4955	29.4643	22.4588	15.4421	4.1902	3.43667	7.87026
XKR8	707.55	991.587	845.949	898.95	764.292	1108.32	1235.63
FAM89A	1845.03	2022.84	558.262	651.876	1558.75	760.362	677.826
ENSG00000227934	16.3874	33.9973	8.55574	8.82404	26.8173	13.7467	6.88648
TRIM67-AS1	5.78379	12.4657	0	0	0	0	0
C1orf131	1123.98	1033.52	907.978	909.98	1153.14	679.601	875.567
LINC01144	58.8019	106.525	25.6672	105.889	27.6553	45.5358	53.1243
TOE1	1212.67	1359.89	957.173	906.671	1168.23	1208.85	1319.25
TESK2	183.153	268.578	883.38	872.477	168.446	672.727	587.318
CCDC163	203.397	244.78	208.546	191.923	486.901	497.457	455.491
MMACHC	889.74	866.93	637.402	598.932	728.257	560.176	692.583
LINC02897	83.865	107.658	87.6963	98.1675	126.544	80.7616	49.1891
ENSG00000224014	10.6036	19.2651	21.3893	17.6481	25.1412	18.0425	17.7081
ENSG00000215795	12.5315	53.2624	31.0146	34.1932	51.9585	30.0708	48.2053
ENSG00000259865	809.731	871.463	818.142	870.271	605.903	772.391	792.929
ZNF731P	1216.52	1017.65	1918.62	1312.58	1014.03	1423.64	1383.2
RNA5SP82	0	11.3324	0	0	1.67608	1.71833	1.96757
VN1R5	9.63965	0	0	0	0	0	0
Y_RNA_41	24.0991	20.3984	9.62521	1.10301	14.2467	4.29583	4.91891
ENSG00000286216	7.71172	19.2651	2.13893	4.41202	15.0847	5.155	13.773
GCSAML	19.2793	6.79945	23.5283	27.5751	6.70432	10.31	16.7243
NLRP3	11.5676	16.9986	12.8336	8.82404	38.5498	31.7892	13.773
ENSG00000228818	3.85586	10.1992	7.48627	3.30902	11.7326	6.01416	6.88648
ADH5P3	0	0	0	11.0301	1.67608	0	0
CHRM3	25.0631	37.397	134.753	110.301	186.045	136.607	193.805
FAM102B	2841.77	2686.92	2149.63	2129.9	2410.2	4252.87	4003.01
HENMT1	511.866	536.024	495.163	602.241	954.527	1071.38	958.204
ENSG00000285923	3.85586	2.26648	0	1.10301	4.1902	6.01416	17.7081
PRPF38B	9679.17	9470.51	10540.7	9854.25	10056.5	11990.5	11913.6
FNDC7	1.92793	0	42.7787	146.7	0	57.5641	56.0756
STXBP3	3186.87	2831.97	2409.51	2277.71	2661.61	2476.12	2191.87
ENSG00000228076	0	6.79945	8.55574	8.82404	3.35216	3.43667	0
ENSG00000244716	2533.3	3642.24	3172.04	4010.53	1896.48	2812.05	1373.36
TMEM167B-DT	35.6667	66.8613	53.4734	23.1631	38.5498	26.6342	27.5459
TMEM167B	3973.46	4023.01	2646.93	2684.72	4783.53	3385.97	3173.68
ENSG00000251484	13.4955	6.79945	6.4168	3.30902	13.4086	0	5.9027
DAP3	5460.86	6131.97	6602.89	6973.2	5647.55	6195.45	5884.99
MSTO2P	610.19	452.164	424.579	531.649	383.822	377.174	337.437
ENSG00000234937	4.81983	6.79945	0	2.20601	0	0	0
SYT11	20068.8	19628.9	3601.97	3143.57	33953.2	9846.91	10474.3
RIT1	2105.3	2342.41	2619.13	2104.53	2085.88	2616.16	2179.08
KHDC4	4218.31	4323.32	3614.8	3915.67	3218.07	2573.2	2969.06
SNORA80E	0	0	8.55574	2.20601	0	0	2.95135
ARHGEF2-AS2	3.85586	14.7322	11.7641	4.41202	6.70432	3.43667	6.88648
ARHGEF2-AS1	0.963965	0	16.042	6.61803	0.83804	11.1692	0
ENSG00000285677	49.1622	33.9973	40.6398	59.5623	60.3389	48.9725	46.2378
SSR2	10918.8	11633.9	13662.4	13500.8	9903.96	11465.6	10966.2
UBQLN4	9188.52	9481.84	9433.77	9040.23	10159.6	8768.65	8951.44
LAMTOR2	1552.95	2278.95	2645.86	2658.24	1728.88	2249.3	1931.17
RAB25	10.6036	16.9986	3652.23	3040.99	12.5706	978.59	927.707
BGLAP	35.6667	29.4643	23.5283	48.5322	12.5706	14.6058	11.8054
SMG5	10943.9	10152.7	11390.9	11803.3	10844.2	9711.16	10098.5
TMEM79	391.37	377.37	716.543	703.718	350.301	579.078	475.167
GLMP	916.731	976.855	2071.56	2267.78	698.087	1860.95	1624.23
CCT3	25079.5	26166.6	26306.8	24774.6	27808.7	25427.9	25360.9
RHBG	0	2.26648	53.4734	31.9872	0	18.9017	19.6757
ENSG00000237390	5.78379	9.06594	4.27787	0	3.35216	9.45083	9.83783
MEX3A	16725.8	15635.3	13489.2	12588.6	23388.9	23880.5	23479
CYP4X1	41.4505	38.5302	53.4734	28.6781	154.199	175.27	100.346
CYP4Z1	1.92793	0	4.27787	1.10301	0	0	3.93513
CYP4A22-AS1	0	16.9986	58.8207	25.3691	1.67608	15.465	10.8216
LINC00853	0.963965	2.26648	13.9031	19.8541	2.51412	6.87333	0
PDZK1IP1	0	0	8.55574	2.20601	3.35216	1.71833	11.8054
ENSG00000226252	3.85586	4.53297	0	4.41202	27.6553	5.155	13.773
LINC01389	3.85586	21.5316	3.2084	13.2361	9.21844	6.87333	13.773
FOXE3	1.92793	0	0	30.8842	3.35216	75.6066	86.5729
FOXD2-AS1	9.63965	6.79945	219.241	305.533	15.0847	368.582	421.059
LRRC52	0	0	0	0	8.3804	0	0
IGSF3	3794.17	3364.6	7520.49	7548.97	6159.59	20916.4	19696.3
GLUL	30157.7	31126.8	30840.2	31402.6	29829.2	31381.9	30765.8
NTMT2	3.85586	4.53297	4.27787	1.10301	15.0847	36.9442	21.6432
ELAVL4	19361.2	17247.9	530.456	522.825	33560.1	10047.1	10292.3
COA6	793.343	950.79	770.016	814.018	646.967	714.826	682.745
CORT	7.71172	14.7322	26.7367	40.8112	19.2749	11.1692	21.6432
AHCTF1	4315.67	3758.97	4140.98	3905.74	3563.35	5627.54	5825.96
FRRS1	565.848	511.092	3678.97	2760.82	294.99	829.095	894.258
LRRC7	438.604	498.627	152.934	237.146	348.625	433.879	429.913
ATP6V1G3	0	0	0	0	0	8.59166	1.96757
LEPR	152.307	129.19	542.22	356.271	237.165	651.248	747.675
PBX1	20783.1	18824.3	25142.1	20907.5	35643.5	23536	22499.1
PSMD4	10505.3	12248.1	11262.6	10777.5	12621.7	9367.49	9285.92
TAGLN2	8031.76	7531.53	4688.54	4569.75	7075.57	4231.39	3591.79
PEA15	17350.4	17177.7	8124.74	8027.67	18254.2	10436.3	9200.33
CD84	0	0	25.6672	8.82404	46.9302	81.6208	64.9297
H6PD	2596.92	2302.75	3722.82	3733.67	2546.8	6070.87	5585.92
FOXD2	5.78379	2.26648	264.158	361.786	10.0565	693.347	817.523
DDOST	9431.44	9864.88	24331.5	21754.6	8810.31	16439.3	16426.2
NBL1	312.325	449.897	633.125	522.825	333.54	1190.8	1174.64
PRG4	3.85586	24.9313	6.4168	1.10301	5.02824	13.7467	8.85404
ST3GAL3	214	225.515	174.323	174.275	183.531	115.128	165.275
SLC1A7	5.78379	0	10.6947	5.51503	2.51412	5.155	13.773
ZNF692	5050.21	5651.48	3957.03	4694.39	3444.34	2328.34	2377.8
FGGY	1249.3	1515.15	1334.7	1357.8	982.183	1005.22	926.723
DISC1	236.171	159.787	900.491	794.164	194.425	936.491	1061.5
SLC30A10	158.09	176.786	112.294	179.79	198.615	72.17	92.4756
MFSD2A	1626.21	1715.73	574.304	701.512	1805.98	528.387	413.189
UBE2J2	2896.72	3221.81	2304.7	2725.53	3627.87	2519.93	2331.56
OLFM3	47.2343	100.859	414.953	206.262	361.195	334.216	307.924
PRXL2B	895.524	692.411	580.721	617.683	568.191	768.095	692.583
DPM3	1829.61	2336.75	2212.73	2049.38	1272.98	1676.23	1394.02
GBP6	0	0	33.1535	61.7683	0	40.3808	21.6432
NPPB	13.4955	6.79945	0	0	18.4369	6.87333	3.93513
ENSG00000285646	25.0631	18.1319	37.4314	17.6481	36.0357	36.9442	35.4162
KIAA2013	4805.37	5095.06	5636.09	5595.55	3598.54	5473.75	5614.45
PLOD1	3660.18	4044.54	12555.5	13891.3	2468.03	11630.5	10795
MIIP	3907.92	4416.25	3024.45	3600.21	3101.59	2432.3	2343.37
Y_RNA_44	22.1712	16.9986	8.55574	14.3391	7.54236	6.01416	4.91891
RBBP4	18565	16765.2	16482.6	16123.7	18798.1	18377.6	17681.5
SYNC	0	6.79945	0	1.10301	10.0565	25.775	9.83783
KIAA1522	3937.8	3490.39	6301.3	6019.1	4643.58	6209.19	6581.51
S100PBP	5860.91	5514.36	4020.13	3540.65	5429.66	4598.26	4518.51
FNDC5	6074.91	5489.43	737.932	815.121	9824.34	3901.47	4216.49
HPCA	457.883	601.752	100.53	141.185	501.148	237.13	351.21
TMEM54	190.865	266.312	496.233	316.563	97.2126	97.0858	116.086
ENSG00000287691	3.85586	0	0	4.41202	2.51412	1.71833	0
ENSG00000278966	1.92793	0	1.06947	4.41202	0.83804	0.859166	3.93513
UFC1	3875.14	4428.71	5713.09	5701.44	3578.43	4599.98	4389.64
ENSG00000224985	3.85586	3.39973	10.6947	6.61803	3.35216	12.0283	8.85404
USP21	4460.27	4412.85	4115.31	4322.68	3428.42	3367.07	3426.51
PPOX	2794.54	3321.53	2788.1	2979.22	2099.29	1626.4	1629.14
B4GALT3	3222.54	3332.87	4482.14	4400.99	3451.89	3794.94	3418.64
ADAMTS4	13.4955	71.3943	348.646	323.181	74.5856	533.542	496.81
FCER1G	11.5676	4.53297	33.1535	62.8713	45.2542	146.058	104.281
TOMM40L	583.199	687.878	649.167	745.632	1183.31	967.421	870.648
NR1I3	21.2072	44.1965	23.5283	11.0301	65.3671	30.93	42.3027
PCP4L1	30.8469	30.5975	120.85	35.2962	49.4444	103.959	85.5891
CFAP126	349.919	225.515	383.939	416.936	444.999	354.836	318.746
ENSG00000283696	25.0631	55.5289	22.4588	19.8541	29.3314	29.2117	34.4324
ENSG00000288093	24.0991	22.6648	22.4588	20.9571	31.0075	35.2258	25.5783
ENSG00000215840	12.5315	9.06594	12.8336	0	1.67608	9.45083	9.83783
ENSG00000283317	4.81983	0	1.06947	0	3.35216	6.87333	5.9027
GJA5	17.3514	22.6648	11.7641	8.82404	19.2749	14.6058	33.4486
GPR89B	291.118	369.437	428.856	394.876	311.751	245.722	283.329
PDZK1P1	5.78379	30.5975	17.1115	34.1932	13.4086	18.9017	9.83783
LINC02804	12.5315	24.9313	70.5848	37.5022	19.2749	12.0283	9.83783
RNU1-129P	4.81983	27.1978	5.34734	0	2.51412	3.43667	1.96757
PDE4DIPP1	0	1.13324	0	6.61803	3.35216	0	2.95135
PFN1P4	0	0	4.27787	6.61803	6.70432	6.87333	5.9027
ABHD17AP1	7.71172	27.1978	12.8336	37.5022	17.5988	12.8875	16.7243
ROR1-AS1	0	0	12.8336	8.82404	0	17.1833	6.88648
MFN2	10264.3	9611.03	8181.42	8218.49	11375.6	9596.03	9082.28
ZMPSTE24-DT	732.614	896.395	557.192	622.095	874.076	774.109	768.334
ZMPSTE24	2186.27	2171.29	3132.47	2463.01	2986.77	3032	3244.52
COL9A2	802.019	982.521	29560.1	32361.1	961.232	25503.5	23717
ENSG00000284677	1.92793	2.26648	0	4.41202	5.02824	0.859166	1.96757
ZFP69B	658.388	577.954	606.388	339.726	534.669	741.461	685.696
ENSG00000260920	481.983	453.297	550.776	430.172	383.822	446.766	513.535
MPZ	80.0091	101.992	35996.1	30918.3	82.1279	9715.45	10497
ENSG00000228172	6.74776	15.8654	11.7641	11.0301	17.5988	8.59166	6.88648
MTFR1L	2665.36	2665.39	2011.67	2250.13	2991.8	2092.07	1953.79
AUNIP	606.334	516.759	441.69	384.949	438.295	457.936	436.799
PAQR7	796.235	860.131	1810.61	1562.96	746.694	1158.16	1156.93
STMN1	99027.2	106338	72007.2	71245.3	110579	94399.2	88448.9
RNF220	9504.7	10771.5	4150.6	4495.85	9558.68	4280.37	4315.85
TMEM53	372.091	336.573	501.58	386.052	476.845	416.696	402.367
ARMH1	450.172	495.227	506.927	452.232	271.525	195.89	257.751
KIF2C	7623.04	8205.81	7077.73	7738.69	5288.87	7704.14	7480.68
RPS8	113768	128413	133160	136748	86859.5	101157	92467.7
SNORD46	48.1983	55.5289	78.0711	49.6353	33.5216	14.6058	18.6919
RPS15AP11	0	1.13324	10.6947	2.20601	0	0.859166	13.773
BEST4	59.7658	92.9259	274.853	300.018	46.9302	141.762	172.162
PLK3	1983.84	2293.68	471.635	506.28	2416.07	721.7	751.61
BTBD19	211.108	134.856	336.882	357.374	242.194	201.045	155.438
PTCH2	609.226	779.671	237.422	215.086	790.272	201.045	229.221
ENSG00000226499	1.92793	4.53297	0	0	3.35216	1.71833	0
EIF2B3	2948.77	3031.42	2308.98	2490.59	2821.68	2652.25	2704.42
HECTD3	2237.36	2485.2	1546.45	1779.15	2544.29	1664.21	1419.6
UROD	2928.53	3268.27	4013.71	4131.86	2976.72	4396.35	3774.77
NOL9	1738.99	1693.06	1458.75	1642.38	1733.9	1464.88	1507.15
ENSG00000229519	0	0	3.2084	3.30902	2.51412	0	5.9027
TAS1R1	0	0	3.2084	13.2361	0	6.87333	3.93513
ZBTB48	2140.97	2401.34	1599.92	1779.15	1925.82	1222.59	1298.59
LRRC8C	368.235	350.172	1279.08	1372.14	274.039	1813.7	1596.68
ZBTB40-IT1	7.71172	14.7322	16.042	8.82404	6.70432	1.71833	3.93513
EPHA8	31.8109	54.3956	28.8756	13.2361	481.873	37.8033	25.5783
C1QA	0	0	32.084	47.4292	64.5291	310.159	251.848
C1QC	11.5676	12.4657	23.5283	86.0344	222.081	602.276	346.291
C1QB	11.5676	2.26648	6.4168	35.2962	89.6703	246.581	211.513
LGALS8-AS1	5.78379	0	8.55574	7.72104	8.3804	5.155	6.88648
ENSG00000273058	97.3605	108.791	72.7238	44.1202	102.241	34.3667	24.5946
ENSG00000230325	8.67569	4.53297	25.6672	13.2361	5.02824	0.859166	12.7892
HEATR1	4344.59	3773.7	4097.13	3572.64	4856.44	4365.42	4538.19
RPSAP21	11.5676	0	0	0	0	1.71833	0
RPL35P1	120.496	241.381	257.742	291.193	152.523	153.791	160.357
ENSG00000231344	0.963965	9.06594	6.4168	6.61803	6.70432	8.59166	0
STX12	2699.1	2827.44	1433.09	1546.41	5613.19	2512.2	2191.87
ENSG00000269971	9.63965	0	9.62521	0	4.1902	6.87333	1.96757
ENSG00000270031	0	1.13324	17.1115	13.2361	0	0.859166	3.93513
ENSG00000286433	0	0	7.48627	0	0	1.71833	3.93513
PPP1R8	5354.83	5624.28	4798.7	4209.07	5549.5	6145.62	6112.24
SCARNA1	0	0	9.62521	0	1.67608	1.71833	0.983783
THEMIS2	202.433	193.784	100.53	80.5194	150.009	133.171	99.362
RPA2	8131.05	8841.56	4959.12	5094.78	6624.71	4263.18	4367.01
ENSG00000272426	3.85586	20.3984	0	6.61803	15.9228	10.31	3.93513
MFAP2	3254.35	3749.9	8299.07	10102.4	2375.01	8701.64	8224.42
ENSG00000286898	0	2.26648	8.55574	0	0	4.29583	1.96757
ENSG00000226526	0.963965	7.9327	3.2084	33.0902	6.70432	26.6342	11.8054
ATP13A2	3459.67	3329.47	3182.73	3670.8	4560.61	3697.85	3864.3
SDHB	1774.66	1741.79	1680.13	1642.38	2044.82	1527.6	1457.97
PADI2	169.658	80.4602	803.17	751.147	133.248	341.089	305.956
PADI3	12.5315	15.8654	19.2504	35.2962	0	1.71833	9.83783
ENSG00000282057	11.5676	10.1992	23.5283	17.6481	4.1902	54.1275	32.4648
ENSG00000272691	6.74776	0	8.55574	8.82404	0.83804	5.155	2.95135
CCN1	9612.66	10780.5	20495.3	25164	24449.8	21331.4	20643.7
ENSG00000276997	3.85586	3.39973	38.5008	26.4721	20.113	29.2117	48.2053
ENSG00000267305	0	0	8.55574	5.51503	2.51412	7.7325	0
HHIPL2	42.4145	24.9313	229.935	217.292	21.789	134.889	85.5891
TAF1A	1917.33	1936.71	1905.79	1667.74	1626.64	1949.45	2001.01
TAF1A-AS1	360.523	225.515	407.467	383.846	162.58	130.593	158.389
MIA3	3471.24	3397.46	4580.53	4234.44	4763.42	4687.61	4961.22
ENSG00000229399	0	6.79945	20.3199	11.0301	10.8945	7.7325	26.5621
ENSG00000272750	109.892	140.522	48.126	41.9142	229.623	80.7616	54.108
AIDA	5985.26	4959.07	5155.9	4343.64	5179.09	4949.66	4956.3
BROX	2141.93	1808.65	2049.1	2080.27	2408.53	1877.28	1989.21
NDUFB1P2	6.74776	6.79945	18.1809	33.0902	0	4.29583	3.93513
ENSG00000287338	0	0	0	6.61803	1.67608	1.71833	13.773
TLR5	11.5676	24.9313	188.226	183.099	26.8173	93.6491	119.038
ERMAP	374.982	301.442	832.046	729.087	419.02	503.471	476.151
ZNF691	2033.97	2324.28	2082.25	1648.99	1596.47	1309.37	1390.08
ENSG00000233708	5.78379	6.79945	6.4168	8.82404	0	0	3.93513
ATP6V1E1P1	36.6307	16.9986	24.5977	46.3262	19.2749	12.8875	20.6594
ATP6V0CP4	79.0451	60.0618	128.336	99.2705	14.2467	1.71833	6.88648
ENSG00000283973	17.3514	0	0	6.61803	0	0	5.9027
DISP1	953.362	902.061	1564.63	1663.33	635.234	1842.91	1833.77
GORAB-AS1	25.0631	18.1319	57.7512	29.7812	47.7683	50.6908	58.0432
HSD3BP4	0	0	4.27787	4.41202	5.02824	1.71833	0
LINC00622	22.1712	45.3297	44.9176	78.3134	124.868	72.17	83.6215
HSD3BP5	9.63965	7.9327	17.1115	8.82404	55.3106	36.085	63.9459
ZNF697	1177.97	1051.65	1694.04	1812.24	3271.71	3718.47	3853.48
PHGDH	15148.7	17733	12074.3	12801.5	8989.65	12915.8	12755.7
INSRR	56.8739	35.1305	111.225	183.099	26.8173	151.213	78.7026
RPL7P9	8126.23	8895.95	12883.9	12123.1	7223.07	9058.19	8817.64
ENSG00000285698	3.85586	5.66621	0	0	0.83804	0	0
LRRC47	5223.73	5320.57	4714.21	4641.45	6506.54	5954.88	5972.54
RN7SL574P	12.5315	4.53297	12.8336	8.82404	0	13.7467	4.91891
ENSG00000272153	25.0631	45.3297	47.0566	52.9443	16.7608	14.6058	29.5135
TBCE_2	14.4595	3.39973	0	8.82404	9.21844	0	1.96757
ENSG00000227236	3.85586	6.79945	0	0	0	0	0
DMBX1	127.243	120.124	11.7641	113.61	561.487	30.0708	29.5135
DENND4B	6236.86	5990.32	4007.29	5119.05	5145.57	3266.55	3583.92
CRTC2	2678.86	3191.21	3283.26	3352.03	2193.15	2176.27	2113.17
ENSG00000282386	41.4505	64.5948	59.8902	49.6353	79.6138	27.4933	31.481
ENSG00000273026	38.5586	31.7308	28.8756	25.3691	32.6836	29.2117	20.6594
CREB3L4	2885.15	2834.24	3242.62	3248.35	1498.42	1663.35	1753.1
JTB	226.532	209.65	217.102	232.734	257.278	220.806	192.821
ENSG00000272654	105.072	183.585	117.641	116.919	104.755	110.832	107.232
RAB13	782.74	871.463	1235.23	1183.52	569.029	1145.27	853.923
RPS27	40529.9	55458.6	54889.3	54523.8	44432	45200.7	34923.3
C1orf52	2221.94	2274.42	2127.17	2228.07	1934.2	1784.49	1786.55
BCL10	1034.33	1076.58	1363.57	965.13	1076.88	1681.39	1459.93
ENSG00000223653	6.74776	40.7967	34.223	28.6781	10.8945	18.0425	15.7405
SLC2A1	74621.5	84569.3	100409	85912	35405.5	38928	39509.7
CEP104	1417.03	1484.55	1344.32	1443.83	2062.42	1754.42	1803.27
DFFB	573.559	676.546	712.265	733.499	481.035	611.726	618.799
ACP6	999.632	962.123	1286.57	1369.93	531.317	731.151	807.686
C1orf21-DT	73.2614	67.9945	93.0437	73.9014	27.6553	51.55	42.3027
C1orf21	7052.37	6969.44	2095.09	2497.2	7901.88	3818.14	3915.45
ENSG00000230470	0.963965	0	0	4.41202	0	0	4.91891
ENSG00000285847	64.5857	46.4629	12.8336	19.8541	25.9792	12.0283	12.7892
ENSG00000286378	19.2793	27.1978	8.55574	8.82404	20.951	14.6058	12.7892
ZNF436	6.74776	29.4643	29.9451	56.2533	62.015	26.6342	91.4918
TCEA3	5.78379	14.7322	14.9725	22.0601	16.7608	33.5075	39.3513
B3GALNT2	457.883	605.151	975.354	1020.28	476.845	665.854	630.605
HSPA6	56.8739	41.93	104.808	269.133	4975.44	1201.11	1205.13
HSPA7	0	3.39973	18.1809	12.1331	197.777	73.0291	73.7837
FCGR2A	0	0	16.042	28.6781	34.3596	60.1416	37.3837
PROK1	5.78379	0	0	2.20601	0.83804	2.5775	4.91891
ENSG00000259834	197.613	140.522	0	11.0301	181.017	18.9017	11.8054
KCNA3	91.5767	52.1292	8.55574	2.20601	162.58	10.31	5.9027
NRBF2P3	0.963965	2.26648	1.06947	2.20601	5.86628	0	0.983783
KCNA2	139.775	133.723	102.669	17.6481	281.581	471.682	449.589
LINC02774	17.3514	16.9986	0	4.41202	0.83804	1.71833	0
ZBTB18	4783.2	4600.96	2158.18	1816.65	5121.26	3486.5	3739.36
RUSC1-AS1	705.623	627.816	409.606	412.524	255.602	121.142	199.708
RUSC1	5830.06	5340.97	3049.05	3305.71	9800.88	5066.5	5325.22
POU5F1P4	3.85586	2.26648	17.1115	0	3.35216	0	1.96757
ENSG00000271267	7.71172	19.2651	11.7641	23.1631	3.35216	1.71833	9.83783
ENSG00000223503	7.71172	0	6.4168	2.20601	5.02824	0.859166	1.96757
ENSG00000232519	1.92793	0	17.1115	3.30902	0	0	0
MSTO1	913.839	977.988	1019.2	972.851	920.168	713.967	647.329
ENSG00000287839	26.0271	15.8654	0	7.72104	20.113	2.5775	14.7567
FDPS	5795.36	6479.88	4589.08	4749.54	4456.7	3613.65	3114.66
GPSM2	4301.21	3612.78	1618.1	1718.48	3583.46	3025.98	2869.69
ENSG00000225721	32.7748	38.5302	23.5283	38.6052	11.7326	5.155	20.6594
DYNLT4	7.71172	6.79945	0	0	19.2749	0	0
ENSG00000223779	19.2793	10.1992	1.06947	1.10301	0	0	0
FAM91A3P	1.92793	0	1.06947	6.61803	0	0.859166	0
FCGR1CP	5.78379	0	0	0	2.51412	14.6058	4.91891
H2BP2	0	0	0	0	0	1.71833	7.87026
SRGAP2D	76.1533	60.0618	31.0146	36.3992	232.975	124.579	132.811
KCNK2	1418.96	1231.83	154.003	180.893	1660.16	245.722	277.427
C1orf43	9661.82	9673.36	10665.8	10409.1	9964.29	8048.67	7872.23
RO60	3623.55	3319.27	2448.01	2676.99	4064.49	3865.39	3802.32
CASQ2	8.67569	4.53297	0	0	62.015	3.43667	5.9027
SYT6	2253.75	2246.09	221.38	247.073	1913.25	468.246	476.151
TSACC	24.0991	6.79945	40.6398	43.0172	19.2749	12.8875	23.6108
CFAP57	286.298	247.047	185.018	101.477	307.561	164.101	113.135
EBNA1BP2	4051.55	4287.06	3334.6	3560.5	3484.57	2819.78	2671.95
UBIAD1	1524.99	1516.28	1168.93	1002.63	2061.58	1488.94	1245.47
WARS2	1353.41	1364.42	1982.79	1968.86	1400.36	2051.69	1971.5
PACC1	3033.6	3301.14	3179.53	2477.35	2421.94	2629.91	2800.83
MXRA8	6890.42	6920.71	5982.6	7444.18	3357.19	6600.97	6083.71
FAM76A	734.542	674.279	540.081	508.486	641.939	643.516	536.162
GLRX2	1182.79	1508.35	906.908	961.821	1118.78	1092.86	1075.27
USP33	8364.33	7367.21	7421.03	6171.32	11160.2	7098.43	7580.04
PUM1	7676.06	6683.86	7014.64	6994.16	8040.99	13805.9	13707
TNFRSF25	2808.03	2916.97	1224.54	1942.39	1104.54	728.573	1047.73
MRPS21	5141.79	5656.01	5030.77	5211.7	5984.44	4894.67	4461.45
SLC5A9	21.2072	18.1319	6.4168	0	31.8455	20.62	10.8216
RCOR3	3789.35	3605.98	4041.52	3561.6	5112.88	4569.91	4499.82
C1orf194	283.406	344.506	10.6947	27.5751	278.229	1.71833	27.5459
RUNX3	1.92793	4.53297	4.27787	15.4421	5.02824	29.2117	97.3945
ZCCHC17	2449.44	2062.5	2076.91	2296.46	2265.22	1945.15	1779.66
POGK	5071.42	4358.45	3227.65	2875.54	6761.31	5128.36	4850.05
BSDC1	7294.32	7949.7	4884.26	4723.07	8433.2	4770.95	4941.54
KLHDC8A	8875.23	9183.8	234.213	189.717	12928.4	1226.89	1524.86
NEXN	242.919	363.771	612.805	730.19	198.615	1029.28	869.664
PAQR6	291.118	318.441	2428.76	2525.88	594.17	1364.36	1270.06
RGL1	640.073	679.945	775.364	1016.97	826.307	2378.17	1961.66
FCN3	0	0	25.6672	24.2661	10.0565	10.31	9.83783
FUBP1	30556.7	28592.8	24859.8	24341.1	29616.3	27834.4	28816
HAO2	6.74776	4.53297	0	13.2361	0	3.43667	0.983783
EPS8L3	0.963965	0	0	0	3.35216	3.43667	6.88648
PTBP2	12962.4	13281.6	7014.64	6921.36	14285.2	5474.61	6082.73
ITGB3BP	2935.27	2996.29	2627.68	2432.13	1353.43	1780.19	1650.79
TRIM63	0	0	0	30.8842	3.35216	145.199	76.735
KCNC4	933.118	862.397	468.427	527.237	648.643	478.556	512.551
ATP2B4	7069.72	5742.14	7279.86	7172.85	6902.93	11353	10607.1
MEAF6	6883.68	6818.72	6513.06	5911.01	8343.53	6369	6322.77
C1orf232	68.4415	80.4602	14.9725	47.4292	62.015	27.4933	62.9621
CD247	64.5857	83.8599	45.9871	73.9014	19.2749	11.1692	11.8054
PEX19	5585.21	5172.12	5647.86	5383.77	5046.68	4862.88	4559.83
PPT1	10295.1	10800.9	12186.6	10467.5	8612.54	8857.15	8491.03
PLEKHG5	6088.4	5773.87	5365.52	5931.96	3198.8	4386.04	4664.11
RASAL2	6738.12	5821.47	3216.96	2685.82	8880.71	5217.72	5261.27
LGALS8	1791.05	1751.99	1944.29	2005.26	2307.12	1705.45	1858.37
HYI-AS1	0	0	1.06947	0	10.0565	3.43667	0
MRPL20	3986	4666.69	4404.07	4085.53	3699.11	3350.75	3006.44
MRPL20-DT	128.207	129.19	78.0711	79.4164	70.3954	85.0575	63.9459
ENSG00000225905	18.3153	2.26648	16.042	16.5451	0	12.8875	2.95135
LINC01770	13.4955	14.7322	389.286	234.94	17.5988	48.9725	52.1405
VWA1	1061.33	1168.37	10074.4	8046.43	1060.12	2513.92	2240.07
ATAD3C	15.4234	7.9327	81.2795	38.6052	20.951	40.3808	56.0756
ABCB10	1423.78	1336.09	2185.99	1983.2	1412.1	1811.12	1822.95
RNA5SP78	7.71172	0	0	0	3.35216	0	0.983783
URB2	868.533	717.342	443.829	252.588	1203.43	707.094	765.383
TAF5L	1935.64	1614.87	1375.33	1276.18	2349.03	1846.35	1823.93
OTUD3	1210.74	1419.95	1415.97	1688.7	1094.48	1158.16	1402.87
PLA2G2E	0	0	2.13893	23.1631	0	0	0
TMEM275	0	0	0	0	6.70432	10.31	17.7081
MKNK1-AS1	1.92793	9.06594	0	17.6481	15.0847	12.0283	3.93513
KNCN	11.5676	0	0	0	5.02824	0	0
MKNK1	1227.13	1143.44	1033.11	1174.7	1057.61	1087.7	1085.11
ARTN	53.9821	36.2638	140.1	116.919	41.902	69.5925	54.108
ENSG00000237950	40.4865	46.4629	9.62521	4.41202	29.3314	28.3525	12.7892
IPO13	3230.25	3443.92	2664.04	2349.4	4588.27	2957.25	3346.83
ENSG00000285649	0	9.06594	0	4.41202	6.70432	6.01416	5.9027
DPH2	2196.88	1995.64	1503.67	1676.57	1790.05	1124.65	1342.86
ATP6V0B	4747.53	5531.36	4728.11	4389.96	6359.05	3974.5	3689.18
CCDC24	295.937	487.294	1505.81	1478.03	203.644	556.74	544.032
SLC6A9	2827.31	2773.04	606.388	615.477	1874.7	792.151	833.264
EPHX4	99.2884	123.523	125.128	142.288	52.7965	124.579	138.713
GAPDHP46	0	11.3324	0	0	0	0	0
ENSG00000273487	5.78379	0	2.13893	0	0	1.71833	0
FNDC10	508.974	475.962	225.658	386.052	406.449	309.3	337.437
ENSG00000286989	25.0631	41.93	12.8336	11.0301	17.5988	12.8875	8.85404
ENSG00000272106	1428.6	1263.57	791.406	730.19	1340.86	984.605	877.534
MMP23B	28.919	19.2651	14.9725	11.0301	13.4086	12.8875	17.7081
ENSG00000272004	0	0	7.48627	0	0.83804	6.01416	0
SLC35E2B	7177.69	6623.8	6976.14	6630.17	7027.8	5550.21	6011.9
ENSG00000269737	172.55	149.588	266.297	305.533	147.495	145.199	110.184
MMP23A	27.955	20.3984	5.34734	36.3992	22.6271	37.8033	12.7892
CDK11A	263.163	292.377	228.866	269.133	93.0224	52.4091	82.6377
ENSG00000268575	279.55	143.922	310.146	371.713	179.341	279.229	246.929
ENSG00000227775	764.424	613.084	779.642	767.692	1191.69	945.942	939.512
NADK	4638.6	4581.7	4521.71	4259.81	4048.57	3853.36	4016.78
GNB1	42696.9	41943.6	39663.3	38825.8	59251.1	48728.5	47745.9
TMEM52	133.991	120.124	117.641	67.2833	53.6346	57.5641	82.6377
CD1C	0	0	4.27787	22.0601	3.35216	12.0283	13.773
CD1E	0	0	0	0	3.35216	1.71833	3.93513
HSP90AA3P	4.81983	5.66621	0	0	6.70432	3.43667	2.95135
DR1	10156.3	10155	15534	12965.8	11317.7	11724.2	10933.8
ENSG00000229635	5.78379	2.26648	0	6.61803	3.35216	3.43667	7.87026
MAPKAPK2	9109.47	9536.24	4422.25	4757.26	8558.06	5111.18	5053.69
ENSG00000224114	2.8919	4.53297	5.34734	7.72104	1.67608	3.43667	1.96757
IL10	0	0	0	6.61803	1.67608	0.859166	15.7405
FCMR	0	0	11.7641	0	4.1902	5.155	7.87026
PIGR	3.85586	0	0	2.20601	3.35216	1.71833	0
C1orf116	0	6.79945	20.3199	19.8541	1.67608	17.1833	19.6757
PRMT6	5999.72	5645.81	4793.35	4425.26	5159.81	3993.4	3982.35
NDUFA4P1	15.4234	15.8654	19.2504	24.2661	17.5988	10.31	13.773
SH3BGRL3	7382.05	9555.5	4846.83	5294.43	4174.28	4285.52	4258.79
CD52	0	0	2.13893	16.5451	10.0565	34.3667	26.5621
ENSG00000229167	0	2.26648	130.475	92.6525	0	13.7467	4.91891
TINAGL1	0	4.53297	2805.21	2301.97	0	692.488	599.124
PEF1	3809.59	4004.88	3443.68	3129.23	3947.17	3600.77	3277.96
PEF1-AS1	1.92793	0	10.6947	22.0601	0	9.45083	4.91891
ENSG00000228407	30.8469	22.6648	4.27787	24.2661	5.86628	11.1692	7.87026
ANAPC10P1	0.963965	4.53297	4.27787	2.20601	0	0.859166	1.96757
ENSG00000272100	5.78379	7.9327	3.2084	14.3391	2.51412	0	2.95135
ENSG00000287078	2.8919	0	24.5977	14.3391	5.02824	14.6058	7.87026
PLA2G12AP1	14.4595	5.66621	33.1535	24.2661	12.5706	6.87333	5.9027
ORC1	3756.57	4307.45	3551.7	3087.31	2815.81	3417.76	3189.42
ENSG00000283445	13.4955	2.26648	8.55574	22.0601	41.064	2.5775	6.88648
ENSG00000272226	0	15.8654	0	6.61803	0	0	0
FCGR3A	0	0	3.2084	22.0601	51.9585	53.2683	61.9783
SDE2	1783.34	1797.32	3001.99	2358.23	2672.51	4892.95	4877.59
H3-3A-DT	51.0902	71.3943	52.4039	43.0172	47.7683	33.5075	25.5783
H3-3A	55925.4	58419.8	49531.3	48459.4	57057.9	52420.3	49211.8
LINC01703	11.5676	44.1965	39.5703	13.2361	11.7326	23.1975	6.88648
ACBD3	2436.9	1983.17	2868.31	3220.78	3784.59	5198.82	4847.1
ACBD3-AS1	0.963965	0	1.06947	2.20601	5.02824	1.71833	0
MIXL1	21.2072	2.26648	47.0566	23.1631	5.02824	34.3667	11.8054
ENSG00000236773	4.81983	5.66621	4.27787	3.30902	0.83804	2.5775	0.983783
DEGS1	1363.05	1355.36	1124.01	1138.3	1983.64	1497.53	1474.69
ENSG00000237101	10.6036	11.3324	0	2.20601	0	4.29583	1.96757
NVL	3403.76	3368	3358.13	3388.43	4139.08	3407.45	3392.08
MIR320B2	15.4234	15.8654	3.2084	5.51503	5.02824	5.155	6.88648
ENSG00000229742	1.92793	0	6.4168	1.10301	5.86628	0	0
CNIH4	2399.31	2576.99	1828.79	1925.85	2478.08	2073.17	1865.25
MIR4742	3.85586	3.39973	4.27787	5.51503	5.02824	6.87333	1.96757
BMP8A	385.586	364.904	122.989	275.751	225.433	76.4658	76.735
OXCT2P1	1.92793	2.26648	24.5977	11.0301	25.9792	10.31	35.4162
PABPC4-AS1	6.74776	9.06594	26.7367	2.20601	7.54236	4.29583	8.85404
HEYL	1577.05	1599.01	426.717	404.803	1532.78	1143.55	1097.9
HPCAL4	51.0902	56.6621	11.7641	13.2361	187.721	5.155	3.93513
PABPC4	13100.3	13677.1	13253.9	13296.7	13236.8	13538.7	13658.8
CDKN2AIPNLP1	0	4.53297	2.13893	4.41202	4.1902	4.29583	0
ECM1	84.8289	81.5935	351.855	412.524	336.892	433.02	436.799
FALEC	9.63965	18.1319	7.48627	16.5451	22.6271	12.8875	36.4
ADAMTSL4-AS2	2.8919	0	0	4.41202	0.83804	0	5.9027
ENSG00000253047	3.85586	6.79945	2.13893	8.82404	2.51412	5.155	6.88648
ENSA	15274	15731.7	12810.1	12683.5	16226.1	13842	13576.2
GOLPH3L	1209.78	1228.43	1417.04	1203.38	1108.73	1719.19	1689.15
MCL1	24370	22531.1	13749.1	12319.5	37586.9	18680	19393.3
WNT3A	2375.21	2268.75	23.5283	130.155	42.74	20.62	143.632
LINC02809	5.78379	11.3324	3.2084	0	0	0	0
ARF1	20411	21310.6	22136.9	21273.7	22772.9	22801.4	22094.8
C1orf35	4641.49	5327.37	3585.92	3603.52	3076.44	2751.05	2813.62
MRPL55	1842.14	2223.42	2193.48	2113.36	1634.18	1549.94	1599.63
CIAO2AP2	3.85586	6.79945	6.4168	0	0	0	0.983783
ENSG00000287895	11.5676	9.06594	6.4168	0	10.0565	1.71833	0
ENSG00000280157	7.71172	4.53297	4.27787	51.8413	0	6.87333	6.88648
GJC2	18.3153	61.1951	520.831	764.383	78.7758	195.89	151.503
IBA57-DT	5.78379	4.53297	6.4168	15.4421	6.70432	3.43667	8.85404
IBA57	1032.41	855.598	938.992	885.713	885.808	1358.34	1092.98
OBSCN-AS1	26.991	13.5989	62.0291	50.7383	10.8945	91.0716	48.2053
ENSG00000269934	69.4055	150.721	106.947	123.537	35.1977	146.917	147.567
ENSG00000270110	0	0	13.9031	39.7082	5.86628	31.7892	30.4973
ENSG00000287315	213.036	112.191	147.586	210.674	72.0714	89.3533	100.346
ENSG00000270104	7.71172	6.79945	0	0	13.4086	4.29583	4.91891
TRIM11	1926.97	2149.76	1472.66	1575.09	1938.39	1348.03	1413.7
ENSG00000231563	19.2793	19.2651	41.7092	28.6781	5.86628	16.3242	20.6594
TRIM17	125.315	151.854	209.616	328.696	46.0922	100.522	108.216
PPIH	1590.54	1531.01	1443.78	1515.53	1117.11	1347.17	1225.79
ENSG00000285728	152.307	141.655	175.393	173.172	102.241	64.4375	89.5242
ENSG00000234917	14.4595	7.9327	0	15.4421	11.7326	5.155	10.8216
YBX1	110204	113704	81177.9	83430.2	115603	78117.1	77397.1
CLDN19	36.6307	31.7308	284.478	282.369	32.6836	286.962	267.589
P3H1	4655.95	5144.92	6199.7	6622.45	3368.92	6290.82	6144.71
STPG1	587.055	515.625	1249.14	1141.61	224.595	573.064	604.043
NIPAL3	491.622	380.769	845.949	768.795	693.897	900.406	940.496
RCAN3	543.676	541.69	1798.84	1363.31	1169.9	1635.85	1494.37
NCMAP	0	0	163.628	141.185	0	154.65	78.7026
JUN	73772.3	77918.4	16982.1	16452.4	124203	25682.2	29408.2
ASH1L	2070.6	1685.13	2136.8	1773.63	1981.13	3990.83	3728.54
WDR26	9875.82	8301	9222.02	8357.47	13550.3	9787.62	10096.6
TXLNA	4921.04	4471.77	3244.76	2927.38	5436.37	4322.47	4299.13
ENSG00000224066	11.5676	5.66621	4.27787	18.7511	11.7326	9.45083	5.9027
IQCC	589.947	596.086	495.163	507.383	507.014	372.019	424.994
TMEM234	826.118	810.268	973.215	1100.8	770.159	579.937	591.253
FAM167B	107.964	133.723	162.559	275.751	57.8248	128.875	105.265
LCK	0	0	34.223	8.82404	5.02824	17.1833	1.96757
HDAC1	10272	11261	13329.8	13642	8018.37	8062.42	8111.29
MARCKSL1	126584	134899	95779.4	97317.1	137868	89437.5	86086.9
ENSG00000233775	0	0	8.55574	2.20601	0	0	0
TSSK3	1.92793	4.53297	0	0	3.35216	5.155	0
SLC16A4	92.5407	99.7253	875.894	801.885	73.7475	781.841	691.599
ENSG00000273373	1304.24	1299.83	961.451	1128.37	318.455	382.329	576.497
MIR9-1HG	5.78379	4.53297	23.5283	17.6481	378.794	17.1833	17.7081
EIF3I	13109	14030.7	14009	13546	11385.6	11437.2	10627.8
LAMTOR5	3415.33	4207.73	3580.58	3860.52	3228.97	3379.1	2753.61
ENSG00000252777	1.92793	13.5989	0	13.2361	1.67608	0	3.93513
YTHDF2	6623.41	6391.49	5084.25	4169.36	6408.49	5490.07	5839.73
TMEM200B	0	2.26648	1163.58	1214.41	24.3032	1196.82	1217.92
MECR	1353.41	1439.22	3025.52	2913.04	1064.31	1592.89	1500.27
MTARC1	952.398	1072.05	1042.73	1047.86	962.908	583.374	665.037
RNU6ATAC35P	3.85586	6.79945	0	0	8.3804	1.71833	2.95135
HLX	15.4234	19.2651	11.7641	29.7812	41.064	60.1416	107.232
MARK1	4481.47	4036.61	1525.06	1415.16	6177.19	2091.21	2261.72
HDAC1P2	4.81983	21.5316	23.5283	0	6.70432	1.71833	1.96757
C1orf115	267.018	160.92	901.561	1068.81	166.77	640.938	690.615
RN7SKP160	0	12.4657	0	8.82404	0	0	0
DARS2	2809.96	2375.28	2171.02	1928.05	2277.79	1973.51	2157.44
GAS5-AS1	125.315	41.93	32.084	34.1932	86.3181	58.4233	25.5783
ZBTB37	1735.14	1568.41	1889.75	1506.71	1930.01	2037.08	2187.93
RC3H1	1601.15	1456.22	773.225	871.374	1707.93	1688.26	1642.92
INKA2	218.82	196.051	85.5574	99.2705	385.498	657.262	750.626
INKA2-AS1	12.5315	0	3.2084	0	3.35216	15.465	11.8054
ENSG00000284830	27.955	47.5962	9.62521	23.1631	39.3879	32.6483	40.3351
LINC01750	17.3514	2.26648	23.5283	17.6481	19.2749	0	0
KCND3	256.415	193.784	267.367	199.644	357.005	20.62	1.96757
RAB7B	30.8469	18.1319	389.286	373.919	18.4369	307.582	315.794
F11R	382.694	444.231	4107.82	3753.53	375.442	2147.06	1940.02
ENSG00000270149	4.81983	0	11.7641	19.8541	0.83804	3.43667	4.91891
TSTD1	345.1	378.503	1221.33	1192.35	298.342	714.826	570.594
USF1	4834.29	5393.1	3673.62	3904.64	4931.03	3670.36	3831.83
ARHGAP30	25.0631	24.9313	116.572	51.8413	35.1977	108.255	88.5404
NECTIN4	0	4.53297	57.7512	41.9142	3.35216	284.384	313.827
KLHDC9	490.658	579.087	787.128	758.868	462.598	318.751	402.367
PFDN2	4990.45	5925.72	3959.17	4297.31	4681.29	4564.75	4141.72
NIT1	2834.06	2758.31	2775.27	2440.95	2618.87	1954.6	1920.34
DEDD	2103.37	2284.62	2406.3	2076.96	2064.93	2177.13	1999.05
CTSE	21.2072	44.1965	146.517	276.854	67.0432	42.9583	62.9621
COQ8A	22.1712	50.9959	54.5428	60.6653	23.4651	20.62	37.3837
AKIRIN1	9105.62	8833.62	8083.03	6931.29	11640.4	7265.97	6994.69
NDUFS5	9023.68	11465	11197.3	12253.3	7707.45	8535.82	7601.69
ENSG00000226438	3.85586	0	0	0	5.02824	0	0
HSPE1P8	7.71172	0	0	0	0	0	1.96757
ENSG00000288674	4.81983	7.9327	0	7.72104	2.51412	6.01416	0.983783
ENSG00000228625	3.85586	10.1992	0	1.10301	3.35216	0	0
ENSG00000261654	1.92793	0	8.55574	11.0301	15.0847	12.0283	10.8216
ENSG00000232811	31.8109	33.9973	2.13893	6.61803	29.3314	37.8033	9.83783
LRIF1	913.839	803.469	586.068	484.219	1137.22	834.25	969.026
ENSG00000273010	14.4595	3.39973	0	3.30902	3.35216	6.01416	3.93513
DENND2D	3.85586	6.79945	171.115	87.1374	18.4369	153.791	130.843
DRAM2	2141.93	2341.28	2736.77	2512.65	1648.42	1775.9	1786.55
ATP8B2	3425.93	3286.4	2716.45	3460.13	2418.58	4154.93	4128.94
RNU7-57P	4.81983	0	6.4168	7.72104	2.51412	1.71833	3.93513
RPSAP17	0.963965	3.39973	2.13893	2.20601	1.67608	0	0
IL6R	56.8739	47.5962	4.27787	52.9443	67.8812	159.805	163.308
SHE	24.0991	36.2638	588.207	892.332	51.9585	1722.63	1597.66
PLA2G2C	17.3514	26.0646	49.1955	60.6653	35.1977	30.93	44.2702
UBXN10	357.631	428.366	527.247	400.391	359.519	261.187	293.167
SDHC	5644.98	6715.59	5211.51	5045.15	5269.6	4262.32	4288.31
ENSG00000288670	305.577	390.969	385.008	320.975	408.125	287.821	328.583
ARNT	2995.04	2777.58	3800.89	3636.61	3126.73	5029.56	4711.33
RPS27AP6	0	0	0	11.0301	0.83804	0	0
PARP1	49378.2	49442.2	42840.7	43803.7	38438.4	36548.1	37360.1
NDUFS2	6353.49	7160.96	5953.72	6730.54	7754.38	5633.55	5654.78
PRDX1	12948	14176.9	17253.7	14897.2	12418.1	14617	13637.2
ENSG00000281133	3.85586	9.06594	9.62521	5.51503	9.21844	0.859166	8.85404
ENSG00000280836	3.85586	10.1992	3.2084	2.20601	5.86628	6.87333	2.95135
NASP	73182.3	76648	58892.4	60595.8	48099.3	55077.7	55075.1
CCDC17	11.5676	2.26648	19.2504	36.3992	8.3804	17.1833	16.7243
GPBP1L1	5564.97	5588.02	6258.52	6121.68	4470.11	6421.41	6631.68
RPS15AP10	25.0631	26.0646	40.6398	27.5751	10.8945	10.31	26.5621
ENSG00000234329	31.8109	23.7981	51.3344	108.095	48.6063	50.6908	50.1729
TMEM69	3112.64	3362.33	3361.34	3074.08	2140.35	1997.56	1987.24
ENSG00000230896	119.532	134.856	113.364	83.8284	113.973	132.312	133.794
SLC39A1	80.9731	56.6621	63.0986	71.6954	69.5573	100.522	59.027
CR1	48.1983	62.3283	12.8336	33.0902	27.6553	87.635	48.2053
GUK1	5934.17	6993.24	8589.96	10233.7	5695.32	6856.15	6063.05
SERBP1	62713.7	59730.9	57778	57089.4	57023.6	59710.3	59009.2
RFX5	3090.47	3093.75	4020.13	3741.39	2690.11	2517.36	2887.4
MIER1	2034.93	1943.51	2041.61	2151.96	1754.02	3102.45	3100.88
SLC45A1	300.757	332.04	73.7932	81.6224	416.506	133.171	188.886
KIF17	1221.34	1168.37	250.255	300.018	817.089	286.962	322.681
ZNF669	784.668	677.679	282.339	399.288	1043.36	595.402	612.897
TOR1AIP2	1935.64	2044.37	1738.95	1687.6	2033.08	2263.04	2176.13
UCHL5	2492.81	2702.78	2077.97	2134.32	2474.73	2169.39	2112.18
SMIM1	128.207	84.9932	308.007	470.983	77.9377	115.987	102.313
RNF19B	1265.69	1354.22	814.934	1022.49	2111.02	1417.62	1504.2
GMEB1	1956.85	1669.27	1740.02	1617.01	1715.47	1769.88	1842.62
[truncated: 28,177 more rows]

## Sheet: DE CS13-OVvsDHB
Genename	baseMean	log2FoldChange	lfcSE	stat	pvalue	padj		key:			dorsal hind brain enriched genes: FoldChange >1.5; padj<0.1		otic vesicle enriched genes : FoldChange >1.5; padj<0.1
[truncated: 29,985 more rows]

[truncated: 5 more sheets: OV genes-CS13, DE CS14-OVvsDHB, OV genes-CS14, Six1targets, Deafness-loci]
