# Supplementary material for: Targets of the transcription factor Six1 identify previously unreported candidate deafness genes
Source: Development. 2025 Apr 14;152(7):dev204533. doi: 10.1242/dev.204533 (PMC12045605; doi:10.1242/dev.204533)
Supplement: Table S4. OMIM deafness genes and conservation of enhancers the in human genome. [file develop-152-204533-TableS4.xlsx]

## Sheet: Read me
This Excel workbook has all the data information about OMIM deafness database and humans enhancer conservation
Sheet name	details
OMIM-deafness-database	All the locus and genes associated to deafness or hearing related diseases in OMIM database as of Feb 2024
Six1-human-cord	chick enhancers that have sequence conservation in human their corresponding human coordinates in hg 38 extracted using liftover tool from UCSC browser
Human-Six1-BS	Six1 BS analysis using FIMO on human conserved sequences

## Sheet: OMIM-deafness-database
# Chromosome	Genomic Position Start	Genomic Position End	Cyto Location	Computed Cyto Location	MIM Number	Gene/Locus And Other Related Symbols	Gene Name	Approved Gene Symbol	Entrez Gene ID	Ensembl Gene ID	Comments	Phenotypes	Mouse Gene Symbol/ID
chr13	112690038	112887168	13q34	13q34	605868	ATP11A, ATPIS, ATPIH, DFNA84, HLD24, AUNA2	ATPase, class VI, type 11A	ATP11A	23250	ENSG00000068650	mutation identified in 1 HLD24 patient and 1 AUNA2 family	?Auditory neuropathy, autosomal dominant 2, 620384 (3), Autosomal dominant; ?Leukodystrophy, hypomyelinating, 24, 619851 (3), Autosomal dominant; Deafness, autosomal dominant 84, 619810 (3), Autosomal dominant	Atp11a (MGI:1354735)
chr6	133240593	133532128	6q23	6q23.2	603550	EYA4, DFNA10, CMD1J	EYA transcriptional coactivator and phosphatase 4	EYA4	2070	ENSG00000112319	mutation identified in 1 CMD1J family	?Cardiomyopathy, dilated, 1J, 605362 (3), Autosomal dominant; Deafness, autosomal dominant 10, 601316 (3), Autosomal dominant	Eya4 (MGI:1337104)
chrX	154762864	154777689	Xq28	Xq28	300126	DKC1, DKCX, CHINE1	Dyskerin	DKC1	1736	ENSG00000130826	mutation identified in 1 CHINE1 family	?Cataracts, hearing impairment, nephrotic syndrome, and enterocolitis 1, 301108 (3), X-linked dominant; Dyskeratosis congenita, X-linked, 305000 (3), X-linked recessive	Dkc1 (MGI:1861727)
chr3	191329394	191398659	3q28	3q28	611051	CCDC50, C3orf6, DFNA44	Coiled-coil domain-containing protein 50	CCDC50	152137	ENSG00000152492	mutation identified in 1 DFNA44 family	?Deafness, autosomal dominant 44, 607453 (3), Autosomal dominant	Ccdc50 (MGI:1914751)
chr6	109366514	109382467	6q21	6q21	603356	CD164, DFNA66	CD164 antigen	CD164	8763	ENSG00000135535	mutation identified in 1 DFNA66 family	?Deafness, autosomal dominant 66, 616969 (3), Autosomal dominant	Cd164 (MGI:1859568)
chr15	82834661	82986157	15q24.3	15q25.2	604799	HOMER2, HOMER2B, HOMER2A, DFNA68	Homer scaffold protein 2	HOMER2	9455	ENSG00000103942	mutation identified in 1 DFNA68 family	?Deafness, autosomal dominant 68, 616707 (3), Autosomal dominant	Homer2 (MGI:1347354)
chr3	127598411	127622436	3q21	3q21.3	116945	MCM2, CDCL1, DFNA70	Minichromosome maintenance complex component 2 (mitotin)	MCM2	4171	ENSG00000073111	mutation identified in 1 DFNA70 family	?Deafness, autosomal dominant 70, 616968 (3), Autosomal dominant	Mcm2 (MGI:105380)
chr6	31863192	31878997	6p21.3	6p21.33	606107	SLC44A4, CTL4, C6orf29, DFNA72	Solute carrier family 44, member 4	SLC44A4	80736	ENSG00000204385	mutation identified in 1 DFNA72 family	?Deafness, autosomal dominant 72, 617606 (3), Autosomal dominant	Slc44a4 (MGI:1917379)
chr7	31616777	32428224	7p14.3	7p14.3	602987	PDE1C, HCAM3, DFNA74	Phosphodiesterase 1C	PDE1C	5137	ENSG00000154678	mutation identified in 1 DFNA74 family	?Deafness, autosomal dominant 74, 618140 (3), Autosomal dominant	Pde1c (MGI:108413)
chr7	98878532	99013241	7q21.2-q22.1	7q22.1	603015	TRRAP, DEDDFA, DFNA75	Transformation/transcription domain-associated protein	TRRAP	8295	ENSG00000196367	?mutation identified in 1 DFNA75 family	?Deafness, autosomal dominant 75, 618778 (3), Autosomal dominant; Developmental delay with or without dysmorphic facies and autism, 618454 (3), Autosomal dominant	Trrap (MGI:2153272)
chr16	15949143	16143053	16p13.1	16p13.11	158343	ABCC1, MRP1, MRP, DFNA77	ATP-binding cassette, subfamily C, member 1 (multidrug resistance-associated protein 1)	ABCC1	4363	ENSG00000103222	mutation identified in 1 DFNA77 family	?Deafness, autosomal dominant 77, 618915 (3), Autosomal dominant	Abcc1 (MGI:102676)
chr4	82629539	82798796	4q21.1	4q21.22	608370	SCD5, ACOD4, DFNA79	Stearoyl-CoA desaturase 5	SCD5	79966	ENSG00000145284	mutation identified in 1 DFNA79 family	?Deafness, autosomal dominant 79, 619086 (3), Autosomal dominant
chr5	72107475	72209565	5q13	5q13.2	157129	MAP1B, PVNH9, DFNA83	Microtubule-associated protein-1B	MAP1B	4131	ENSG00000131711	mutation identified in 1 DFNA83 family	?Deafness, autosomal dominant 83, 619808 (3), Autosomal dominant; Periventricular nodular heterotopia 9, 618918 (3), Autosomal dominant	Map1b (MGI:1306778)
chr18	214520	268047	18p11.32	18p11.32	606930	THOC1, HPR1, DFNA86	THO complex 1 (nuclear matrix protein p84)	THOC1	9984	ENSG00000079134	mutation identified in 1 DFNA86 family	?Deafness, autosomal dominant 86, 620280 (3), Autosomal dominant	Thoc1 (MGI:1919668)
chr1	37713880	37765120	1p34.3	1p34.3	611123	EPHA10, DFNA88	Ephrin receptor EphA10	EPHA10	284656	ENSG00000183317	mutation identified in 1 DFNA88 family	?Deafness, autosomal dominant 88, 620283 (3), Autosomal dominant	Epha10 (MGI:3586824)
chr4	93828753	93830964	4q22	4q22.2	601461	ATOH1, ATH1, DFNA89	Atonal bHLH transcription factor 1	ATOH1	474	ENSG00000172238	mutation identified in DFNA89 family	?Deafness, autosomal dominant 89, 620284 (3), Autosomal dominant	Atoh1 (MGI:104654)
chr5	145857670	145931673	5q32	5q32	615762	GRXCR2, DFNB101	Glutaredoxin, cysteine-rich, 2	GRXCR2	643226	ENSG00000204928	mutation identified in 1 DFNB101 family	?Deafness, autosomal recessive 101, 615837 (3), Autosomal recessive	Grxcr2 (MGI:2685697)
chr12	15620134	15789388	12p12.3	12p12.3	600206	EPS8, DFNB102	Epidermal growth factor receptor pathway substrate-8	EPS8	2059	ENSG00000151491	mutation identified in 1 DFNB102 family	?Deafness, autosomal recessive 102, 615974 (3), Autosomal recessive	Eps8 (MGI:104684)
chr6	45880827	46129819	6p21.1-p12.1	6p21.1	607293	CLIC5, DFNB103	Chloride intracellular channel 5	CLIC5	53405	ENSG00000112782	mutation identified in 1 DFNB103 family	?Deafness, autosomal recessive 103, 616042 (3), Autosomal recessive	Clic5 (MGI:1917912)
chr1	63774017	64181498	1p31.3	1p31.3	602336	ROR1, NTRKR1	Receptor tyrosine kinase-like orphan receptor 1	ROR1	4919	ENSG00000185483	mutation identified in 1 DFNB108 family	?Deafness, autosomal recessive 108, 617654 (3), Autosomal recessive	Ror1 (MGI:1347520)
chr8	94641174	94707466	8q22.1	8q22.1	612959	ESRP1, RMB35A, DFNB109	Epithelial splicing regulatory protein 1	ESRP1	54845	ENSG00000104413	mutation identified in 1 DFNB109 family	?Deafness, autosomal recessive 109, 618013 (3), Autosomal recessive	Esrp1 (MGI:1917326)
chr5	71455651	71578288	5q13	5q13.2	607012	BDP1, TFNR, DFNB112	B double prime 1, subunit of RNA polymerase III transcription initiation factor IIIB	BDP1	55814	ENSG00000145734	mutation identified in 1 DFNB112 family	?Deafness, autosomal recessive 112, 618257 (3), Autosomal recessive	Bdp1 (MGI:1347077)
chr17	4498881	4539035	17p13.2	17p13.2	612584	SPNS2, DFNB115	Sphingolipid transporter 2	SPNS2	124976	ENSG00000183018	mutation identified in 1 DFNB115 patient	?Deafness, autosomal recessive 115, 618457 (3), Autosomal recessive	Spns2 (MGI:2384936)
chr16	3012923	3014505	16p13.3	16p13.3	615799	CLDN9, DFNB116	Claudin 9	CLDN9	9080	ENSG00000213937	mutation identified in 1 DFNB116 family	?Deafness, autosomal recessive 116, 619093 (3), Autosomal recessive	Cldn9 (MGI:1913100)
chr4	17515165	17527104	4p15.32	4p15.32	618988	CLRN2, DFNB117	Clarin 2	CLRN2	645104	ENSG00000249581	mutation identified in 1 DFNB117 family	?Deafness, autosomal recessive 117, 619174 (3), Autosomal recessive	Clrn2 (MGI:3646230)
chr4	143336876	143474565	4q13.1	4q31.21	604439	GAB1, DFNB26	Grb2-associated binding protein 1	GAB1	2549	ENSG00000109458	mutation identified in 1 family	?Deafness, autosomal recessive 26, 605428 (3), Autosomal recessive	Gab1 (MGI:108088)
chr7	45574140	45723116	7p13-p12	7p12.3	103072	ADCY1, DFNB44	Adenylate cyclase-1, brain	ADCY1	107	ENSG00000164742	mutation identified in 1 DFNB44 family	?Deafness, autosomal recessive 44, 610154 (3), Autosomal recessive	Adcy1 (MGI:99677)
chr7	103352730	103446207	7q22.1	7q22.1	604943	SLC26A5, PRES, DFNB61	Solute carrier family 26, member 5	SLC26A5	375611	ENSG00000170615	mutation identified in 1 DFNB61 family	?Deafness, autosomal recessive 61, 613865 (3), Autosomal recessive	Slc26a5 (MGI:1933154)
chr2	85354769	85391748	2p11.3	2p11.2	615427	ELMOD3, RBED1, DFNB88, DFNA81	ELMO/CED12 domain-containing protein 3	ELMOD3	84173	ENSG00000115459	mutation identified in 1 DFNB88 and 1 DFNA81 family	?Deafness, autosomal recessive 88, 615429 (3), Autosomal recessive; ?Deafness, autosomal dominant 81, 619500 (3), Autosomal dominant	Elmod3 (MGI:2445168)
chr6	2948159	2971793	6p25	6p25.2	173321	SERPINB6, PI6, PTI, SPI3, DFNB91	Protease inhibitor 6 (placental thrombin inhibitor)	SERPINB6	5269	ENSG00000124570	mutation identified in 1 DFNB91 family	?Deafness, autosomal recessive 91, 613453 (3), Autosomal recessive	Serpinb6a,Serpinb6b,Serpinb6c,Serpinb6d,Serpinb6e (MGI:103123,MGI:2145481,MGI:2667778,MGI:2667783,MGI:894688)
chr11	47418775	47426439	11p13-p12	11p11.2	186852	PSMC3, TBP1, DCIDP	Proteasome (prosome, macropain) 26S subunit, ATPase, 3	PSMC3	5702	ENSG00000165916	mutation identified in 1 DCIDP family	?Deafness, cataract, impaired intellectual development, and polyneuropathy, 619354 (3), Autosomal recessive	Psmc3 (MGI:1098754)
chr20	10637684	10673999	20p12	20p12.2	601920	JAG1, AGS1, AHD, DCHE, CMT2HH	Jagged 1	JAG1	182	ENSG00000101384	mutation identified in 1 DCHE family	?Deafness, congenital heart defects, and posterior embryotoxon, 617992 (3), Autosomal dominant; Charcot-Marie-Tooth disease, axonal, type 2HH, 619574 (3), Autosomal dominant; Alagille syndrome 1, 118450 (3), Autosomal dominant; Tetralogy of Fallot, 187500 (3), Autosomal dominant	Jag1 (MGI:1095416)
chrX	108155614	108439458	Xq22.3	Xq22.3	303631	COL4A6, DELXq22.3, CXDELq22.3, DFNX6	Collagen IV, alpha-6 polypeptide	COL4A6	1288	ENSG00000197565	mutation identified in 1 DFNX6 family	?Deafness, X-linked 6, 300914 (3), X-linked recessive	Col4a6 (MGI:2152695)
chrX	102712448	102717733	Xq22.1	Xq22.1	300969	GPRASP2, GASP2, DFNX7	G protein-coupled receptor-associated sorting protein 2	GPRASP2	114928	ENSG00000158301	mutation identified in 1 DFNX7 family	?Deafness, X-linked 7, 301018 (3), X-linked recessive	Gprasp2 (MGI:2442071)
chrY	6910697	7091683	Yp11.2	Yp11.2	400033	TBL1Y, DFNY2	Transducin-beta-like 1, Y-linked	TBL1Y	90665	ENSG00000092377	mutation identified in 1 DFNY2 family	?Deafness, Y-linked 2, 400047 (3), Y-linked	Tbl1x (MGI:1336172)
chr1	222618097	222668007	1q42	1q41	613455	MIA3, TANGO1, TANGO, KIAA0268, ODCD2	MIA SH3 domain ER export factor 3	MIA3	375056	ENSG00000154305	mutation identified in 1 ODCD2 family	?Ondontochondrodysplasia 2 with hearing loss and diabetes, 619269 (3), Autosomal recessive	Mia3 (MGI:2443183)
chr19	50203622	50310540	19q13.33	19q13.33	608568	MYH14, KIAA2034, DFNA4A, PNMHH	Myosin, heavy chain 14, nonmuscle	MYH14	79784	ENSG00000105357	mutation identified in 1 PNMHH family	?Peripheral neuropathy, myopathy, hoarseness, and hearing loss, 614369 (3), Autosomal dominant; Deafness, autosomal dominant 4A, 600652 (3), Autosomal dominant	Myh14 (MGI:1919210)
chr15	34341719	34343136	15q14-q15	15q14	606471	NOP10, NOLA3, DKCB1, PFBMFT9, CHINE2	NOP10 ribonucleoprotein	NOP10	55505	ENSG00000182117	mutation identified in 1 PFBMFT9 family and 1 DKCB1 family and 1 CHINE2 family	?Pulmonary fibrosis and/or bone marrow failure syndrome, telomere-related, 9, 620400 (3), Autosomal dominant; ?Cataracts, hearing impairment, nephrotic syndrome, and enterocolitis 2, 620425 (3), Autosomal recessive; ?Dyskeratosis congenita, autosomal recessive 1, 224230 (3), Autosomal recessive	Nop10 (MGI:1913431)
chr1	171781660	171797716	1q24.3	1q24.3	617987	EEF1AKNMT, METTL13, FEAT, KIAA0859, DFNB26M	EEF1A lysine and N-terminal methyltransferase	METTL13	51603	ENSG00000010165	mutation identified in 1 family	{?Deafness, autosomal recessive 26, modifier of}, 605429 (3), Autosomal dominant	Mettl13 (MGI:1918699)
chr6	15200001	25200000	6p22.3		613290	CIHL	Hearing loss, cisplatin-induced, susceptibility to		100381207		associated with rs12201199	{?Hearing loss, cisplatin-induced, susceptibility to}, 613290 (2)
chr8	121500001	135400000	8q24.13-q24.22		612448	ARHI1	Age-related hearing impairment 1		100233147		between rs3765212 and rs4601326	{Age-related hearing impairment 1}, 612448 (2)
chr3	4000001	16300000	3p26.1-p25.1		612976	ARHI2	Age-related hearing impairment 2		100302721		associated with rs11928865, rs779701, and rs779706	{Age-related hearing impairment 2}, 612976 (2)
chr22	46335714	46357340	22q13	22q13.31	610230	TRMU, MTO2	tRNA 5-methylaminomethyl-2-thiouridylate methyltransferase	TRMU	55687	ENSG00000100416		{Deafness, mitochondrial, modifier of}, 580000 (3), Mitochondrial; Liver failure, transient infantile, 613070 (3), Autosomal recessive	Trmu (MGI:1919276)
chr1	165500001	173000000	1q24		605429	DFNM1	Deafness, nonsyndromic, modifier 1					{Deafness, nonsyndromic, modifier 1}, 605429 (2), Autosomal dominant
chr12	8822621	8887459	12p13.31	12p13.31	610627	A2ML1, OMS	Alpha-2-macroglobulin-like 1	A2ML1	144568	ENSG00000166535		{Otitis media, susceptibility to}, 166760 (3), Autosomal dominant
chr6	158109519	158168262	6q25.3	6q25.3	614725	SERAC1, MEGDEL	Serine active site-containing protein 1	SERAC1	84947	ENSG00000122335		3-methylglutaconic aciduria with deafness, encephalopathy, and Leigh-like syndrome, 614739 (3), Autosomal recessive	Serac1 (MGI:2447813)
chrX	117400001	138900000	Xq24-q26		300700	ADFN, ALDS	Albinism-deafness syndrome		122		~8cM proximal to F9	Albinism-deafness syndrome, 300700 (2), X-linked
chrX	107628510	107651026	Xq22-q24	Xq22.3	311850	PRPS1, CMTX5, DFNX1, DFN2	Phosphoribosyl pyrophosphate synthetase-1	PRPS1	5631	ENSG00000147224		Arts syndrome, 301835 (3), X-linked recessive; Phosphoribosylpyrophosphate synthetase superactivity, 300661 (3), X-linked recessive; Charcot-Marie-Tooth disease, X-linked recessive, 5, 311070 (3), X-linked recessive; Deafness, X-linked 1, 304500 (3), X-linked; Gout, PRPS-related, 300661 (3), X-linked recessive	Prps1 (MGI:97775)
chr13	95677139	95794988	13q32	13q32.1	601184	DNAJC3, PRKRI, P58, ACPHD	DnaJ, E. coli, homolog of, subfamily C, member 3 (protein kinase inhibitor p58)	DNAJC3	5611	ENSG00000102580	mutation identified in 1 ACPHD family	Ataxia, combined cerebellar and peripheral, with hearing loss and diabetes mellitus, 616192 (3), Autosomal recessive	Dnajc3 (MGI:107373)
chr2	26457203	26558756	2p23-p22	2p23.3	603681	OTOF, DFNB9, NSRD9, AUNB1	Otoferlin	OTOF	9381	ENSG00000115155	symbolized DFNB6 by authors	Auditory neuropathy, autosomal recessive, 1, 601071 (3), Autosomal recessive; Deafness, autosomal recessive 9, 601071 (3), Autosomal recessive	Otof (MGI:1891247)
chr7	5527148	5530601	7p22-p12	7p22.1	102630	ACTB, BRWS1, BNS, CSMH, DDS1, BRWS1, THC8	Actin, beta	ACTB	60	ENSG00000075624		Baraitser-Winter syndrome 1, 243310 (3), Autosomal dominant; Becker nevus, syndromic or isolated, somatic mosaic, 604919 (3); Thrombocytopenia 8, with dysmorphic features and developmental delay, 620475 (3), Autosomal dominant; Dystonia-deafness syndrome 1, 607371 (3), Autosomal dominant; Congenital smooth muscle hamartoma with or without hemihypertrophy, somatic mosaic, 620479 (3)	Actb (MGI:87904)
chr12	49018978	49060794	12q13.12	12q13.12	602113	KMT2D, MLL2, ALR, KABUK1, BCAHH	Lysine methyltransferase 2D	KMT2D	8085	ENSG00000167548		Branchial arch abnormalities, choanal atresia, athelia, hearing loss, and hypothyroidism syndrome, 620186 (3), Autosomal dominant; Kabuki syndrome 1, 147920 (3), Autosomal dominant	Kmt2d (MGI:2682319)
chr8	71197433	71548094	8q13.3	8q13.3	601653	EYA1, BOR, BOS1, OFC1	Eyes absent, Drosophila, homolog of, 1	EYA1	2138	ENSG00000104313	mutation identified in 1 OFC1 family	Branchiootic syndrome 1, 602588 (3), Autosomal dominant; Branchiootorenal syndrome 1, with or without cataracts, 113650 (3), Autosomal dominant; Anterior segment anomalies with or without cataract, 602588 (3), Autosomal dominant; ?Otofaciocervical syndrome, 166780 (3), Autosomal dominant	Eya1 (MGI:109344)
chr1	185800001	198700000	1q31		120502	BOS2	Branchiootic syndrome 2		64585			Branchiootic syndrome 2, 120502 (2), Autosomal dominant
chr19	45764785	45769252	19q13.3	19q13.32	600963	SIX5, DMAHP, BOR2	SIX homeobox 5	SIX5	147912	ENSG00000177045		Branchiootorenal syndrome 2, 610896 (3)	Six5 (MGI:106220)
chr1	220094132	220148041	1q41	1q41	612801	IARS2, CAGSSS	Isoleucyl-tRNA synthetase 2	IARS2	55699	ENSG00000067704		Cataracts, growth hormone deficiency, sensory neuropathy, sensorineural hearing loss, and skeletal dysplasia, 616007 (3), Autosomal recessive	Iars2 (MGI:1919586)
chr4	119212601	119295518	4q26	4q26	617431	USP53, KIAA1350, PFIC7	Ubiquitin-specific peptidase 53	USP53	54532	ENSG00000145390		Cholestasis, progressive familial intrahepatic, 7, with or without hearing loss, 619658 (3), Autosomal recessive	Usp53 (MGI:2139607)
chr1	247416077	247448817	1q44	1q44	606416	NLRP3, CIAS1, FCU, FCAS1, NALP3, PYPAF1, DFNA34, KEFH	NLR family, pyrin domain containing 3	NLRP3	114548	ENSG00000162711		CINCA syndrome, 607115 (3), Autosomal dominant; Familial cold inflammatory syndrome 1, 120100 (3), Autosomal dominant; Keratoendothelitis fugax hereditaria, 148200 (3), Autosomal dominant; Deafness, autosomal dominant 34, with or without inflammation, 617772 (3), Autosomal dominant; Muckle-Wells syndrome, 191900 (3), Autosomal dominant	Nlrp3 (MGI:2653833)
chr11	102110447	102233424	11q13	11q22.1	606608	YAP1, COB1	YES1-associated transcriptional regulator	YAP1	10413	ENSG00000137693		Coloboma, ocular, with or without hearing impairment, cleft lip/palate, and/or impaired intellectual development, 120433 (3), Autosomal dominant	Yap1 (MGI:103262)
chr11	78435968	78574864	11q14.1	11q14.1	612803	NARS2, COXPD24, DFNB94	Asparaginyl-tRNA synthetase 2	NARS2	79731	ENSG00000137513	mutation identified in 1 DFNB94 family	Combined oxidative phosphorylation deficiency 24, 616239 (3), Autosomal recessive; ?Deafness, autosomal recessive 94, 618434 (3), Autosomal recessive	Nars2 (MGI:2142075)
chrX	130129362	130165841	Xq26.1	Xq26.1	300169	AIFM1, PDCD8, AIF, COXPD6, COWCK, CMTX4, DFNX5, SEMDHL	Apoptosis-inducing factor, mitochondrion-associated, 1	AIFM1	9131	ENSG00000156709		Combined oxidative phosphorylation deficiency 6, 300816 (3), X-linked recessive; Cowchock syndrome, 310490 (3), X-linked recessive; Spondyloepimetaphyseal dysplasia, X-linked, with hypomyelinating leukodystrophy, 300232 (3), X-linked recessive; Deafness, X-linked 5, 300614 (3), X-linked recessive	Aifm1 (MGI:1349419)
chr20	35455165	35519280	20q11.2	20q11.22	609689	CEP250, CEP2, CNAP1, CRDHL2	Centrosomal protein, 250kD	CEP250	11190	ENSG00000126001		Cone-rod dystrophy and hearing loss 2, 618358 (3), Autosomal recessive	Cep250 (MGI:108084)
chr9	78236075	78279690	9q21.2	9q21.2	617110	CEP78, CRDHL	Centrosomal protein, 78kD	CEP78	84131	ENSG00000148019		Cone-rod dystrophy and hearing loss, 617236 (3), Autosomal recessive	Cep78 (MGI:1924386)
chr1	164559184	164886047	1q23	1q23.3	176310	PBX1, CAKUHED	Pre-B cell leukemia transcription factor-1	PBX1	5087	ENSG00000185630	pseudogene PBXP1 on chr.3	Congenital anomalies of kidney and urinary tract syndrome with or without hearing loss, abnormal ears, or developmental delay, 617641 (3), Autosomal dominant	Pbx1 (MGI:97495)
chr20	3227417	3239559	20p13-p12	20p13	610206	SLC4A11, BTR1, NABC1, CHED, CDPD, FECD4	Solute carrier family 4 (sodium borate cotransporter), member 11	SLC4A11	83959	ENSG00000088836		Corneal endothelial dystrophy, autosomal recessive, 217700 (3), Autosomal recessive; Corneal dystrophy, Fuchs endothelial, 4, 613268 (3); Corneal endothelial dystrophy and perceptive deafness, 217400 (3), Autosomal recessive	Slc4a11 (MGI:2138987)
chr2	222199887	222298998	2q36.1	2q36.1	606597	PAX3, WS1, HUP2, CDHS, WS3	Paired box homeotic gene-3	PAX3	5077	ENSG00000135903		Craniofacial-deafness-hand syndrome, 122880 (3), Autosomal dominant; Waardenburg syndrome, type 3, 148820 (3), Autosomal recessive, Autosomal dominant; Waardenburg syndrome, type 1, 193500 (3), Autosomal dominant; Rhabdomyosarcoma 2, alveolar, 268220 (3), Somatic mutation	Pax3 (MGI:97487)
chr15	43300001	44500000	15q15.3		611102	DEL15q15.3, C15DELq15.3	Chromosome 15q15.3 deletion syndrome					Deafness and male infertility, 611102 (4), Autosomal recessive
chr13	85792790	85799419	13q31	13q31.1	609681	SLITRK6, DFNMYP	SLIT- and NTRK-like family, member 6	SLITRK6	84189	ENSG00000184564		Deafness and myopia, 221200 (3), Autosomal recessive	Slitrk6 (MGI:2443198)
chr11	706231	727727	11p15	11p15.5	614988	EPS8L2, EPS8R2, DFNB106	EPS8-like protein 2	EPS8L2	64787	ENSG00000177106		Deafness autosomal recessive 106, 617637 (3), Autosomal recessive	Eps8l2 (MGI:2138828)
chr5	141515021	141619000	5q31	5q31.3	602121	DIAPH1, DFNA1, LFHL1, SCBMS	Diaphanous-related formin 1	DIAPH1	1729	ENSG00000131504		Deafness, autosomal dominant 1, with or without thrombocytopenia, 124900 (3), Autosomal dominant; Seizures, cortical blindness, microcephaly syndrome, 616632 (3), Autosomal recessive	Diaph1 (MGI:1194490)
chr6	33162694	33193519	6p21.3	6p21.32	120290	COL11A2, DFNA13, DFNB53, FBCG2, OSMEDA, OSMEDB	Collagen XI, alpha-2 polypeptide	COL11A2	1302	ENSG00000204248	45kb centromeric of HLA-DPB2; 3'--5'-cen	Deafness, autosomal dominant 13, 601868 (3), Autosomal dominant; Otospondylomegaepiphyseal dysplasia, autosomal recessive, 215150 (3), Autosomal recessive; Fibrochondrogenesis 2, 614524 (3), Autosomal recessive, Autosomal dominant; Deafness, autosomal recessive 53, 609706 (3), Autosomal recessive; Otospondylomegaepiphyseal dysplasia, autosomal dominant, 184840 (3), Autosomal dominant	Col11a2 (MGI:88447)
chr5	146338839	146341728	5q31	5q32	602460	POU4F3, BRN3C	POU domain, class 4, transcription factor-3	POU4F3	5459	ENSG00000091010		Deafness, autosomal dominant 15, 602459 (3), Autosomal dominant	Pou4f3 (MGI:102523)
chr2	147900001	168900000	2q23-q24.3		603964	DFNA16	Deafness, autosomal dominant 16		1694			Deafness, autosomal dominant 16, 603964 (2), Autosomal dominant
chr3	129500001	139000000	3q22		606012	DFNA18	Deafness, autosomal dominant 18		85507			Deafness, autosomal dominant 18, 606012 (2), Autosomal dominant
chr17	81509971	81512799	17q25.3	17q25.3	102560	ACTG1, DFNA20, DFNA26, BRWS2	Actin, gamma-1	ACTG1	71	ENSG00000184009		Deafness, autosomal dominant 20/26, 604717 (3), Autosomal dominant; Baraitser-Winter syndrome 2, 614583 (3), Autosomal dominant	Actg1 (MGI:87906)
chr6	24804284	25042168	6p22.3-p21.32	6p22.3	611410	RIPOR2, FAM65B, C6orf32, KIAA0386, PL48, DFNB104, DFNA21	RHO family interacting cell polarization regulator 2	RIPOR2	9750	ENSG00000111913	mutation identified in 1 DFNB104 family	Deafness, autosomal dominant 21, 607017 (3), Autosomal dominant; ?Deafness, autosomal recessive 104, 616515 (3), Autosomal recessive	Ripor2 (MGI:2444879)
chr6	75749239	75919537	6q13	6q14.1	600970	MYO6, DFNA22, DFNB37	Myosin VI	MYO6	4646	ENSG00000196586		Deafness, autosomal dominant 22, with hypertrophic cardiomyopathy, 606346 (3), Autosomal dominant; Deafness, autosomal dominant 22, 606346 (3), Autosomal dominant; Deafness, autosomal recessive 37, 607821 (3), Autosomal recessive	Myo6 (MGI:104785)
chr14	60643421	60649477	14q23	14q23.1	601205	SIX1, BOS3, DFNA23	SIX homeobox 1	SIX1	6495	ENSG00000126778		Deafness, autosomal dominant 23, 605192 (3), Autosomal dominant; Branchiootic syndrome 3, 608389 (3), Autosomal dominant	Six1 (MGI:102780)
chr4	182300001	190214555	4q35-qter		606282	DFNA24	Deafness, autosomal dominant 24		23723			Deafness, autosomal dominant 24, 606282 (2), Autosomal dominant
chr12	100357074	100422055	12q23	12q23.1	607557	SLC17A8, VGLUT3, DFNA25	Solute carrier family 17 (sodium-dependent inorganic phosphate cotransporter), member 8 (vesicular glutamate transporter 3)	SLC17A8	246213	ENSG00000179520		Deafness, autosomal dominant 25, 605583 (3), Autosomal dominant	Slc17a8 (MGI:3039629)
chr4	56907900	56935844	4q12	4q12	600571	REST, NRSF, WT6, GINGF5, HGF5, DFNA27	RE1-silencing transcription factor	REST	5978	ENSG00000084093		Deafness, autosomal dominant 27, 612431 (3), Autosomal dominant; {Wilms tumor 6, susceptibility to}, 616806 (3), Autosomal dominant; Fibromatosis, gingival, 5, 617626 (3), Autosomal dominant	Rest (MGI:104897)
chr8	101492439	101681200	8q22	8q22.3	608576	GRHL2, TFCP2L3, DFNA28, ECTDS, PPCD4	Grainyhead-like 2	GRHL2	79977	ENSG00000083307		Deafness, autosomal dominant 28, 608641 (3), Autosomal dominant; Ectodermal dysplasia/short stature syndrome, 616029 (3), Autosomal recessive; Corneal dystrophy, posterior polymorphous, 4, 618031 (3), Autosomal dominant	Grhl2 (MGI:2182543)
chr1	40783787	40840452	1p34	1p34.2	603537	KCNQ4, DFNA2A	Potassium voltage-gated channel, KQT-like subfamily, member 4	KCNQ4	9132	ENSG00000117013		Deafness, autosomal dominant 2A, 600101 (3), Autosomal dominant	Kcnq4 (MGI:1926803)
chr15	78000001	101991189	15q25-q26		606451	DFNA30	Deafness, autosomal dominant 30		23719			Deafness, autosomal dominant 30, 606451 (2), Autosomal dominant
chr6	30500001	36600000	6p21.3		608645	DFNA31	Deafness, autosomal dominant 31		347737		between D6S276 and D6S273	Deafness, autosomal dominant 31, 608645 (2), Autosomal dominant
chr13	109600001	114364328	13q34		614211	DFNA33	Deafness, autosomal dominant 33		29779		maximum lod at D13S285	Deafness, autosomal dominant 33, 614211 (2), Autosomal dominant
chr9	72521608	72838297	9q13-q21	9q21.13	606706	TMC1, DFNB7, DFNB11, DFNA36	Transmembrane channel-like protein 1	TMC1	117531	ENSG00000165091		Deafness, autosomal dominant 36, 606705 (3), Autosomal dominant; Deafness, autosomal recessive 7, 600974 (3), Autosomal recessive	Tmc1 (MGI:2151016)
chr16	21258521	21303062	16p13.11-p12.3	16p12.2	123740	CRYM, DFNA40	Crystallin, mu	CRYM	1428	ENSG00000103316		Deafness, autosomal dominant 40, 616357 (3), Autosomal dominant	Crym (MGI:102675)
chr12	132618776	132622388	12q24.33	12q24.33	600844	P2RX2, P2X2, DFNA41	Purinergic receptor P2X, ligand-gated ion channel, 2	P2RX2	22953	ENSG00000187848		Deafness, autosomal dominant 41, 608224 (3), Autosomal dominant	P2rx2 (MGI:2665170)
chr2	74800001	83100000	2p12		608394	DFNA43	Deafness, autosomal dominant 43		192676		max lod at D2S139	Deafness, autosomal dominant 43, 608394 (2), Autosomal dominant
chr9	14200001	33200000	9p22-p21		608652	DFNA47, DFNB83	Deafness, autosomal dominant 47		246289		between D9S268 and D9S942; possibly allelic to DFNB83	Deafness, autosomal dominant 47, 608652 (2), Autosomal dominant
chr12	46000001	67300000	12q13-q14		607841	DFNA48	Deafness, autosomal dominant 48					Deafness, autosomal dominant 48, 607841 (2), Autosomal dominant
chr1	143200001	165500000	1q21-q23		608372	DFNA49	Deafness, autosomal dominant 49		317664		max lod at D1S3784 and D1S3786	Deafness, autosomal dominant 49, 608372 (2), Autosomal dominant
chr19	44699151	44710718	19q13.31	19q13.31-q13.32	614591	CEACAM16, CEAL2, DFNA4B, DFNB113	CEA cell adhesion molecule 16	CEACAM16	388551	ENSG00000213892		Deafness, autosomal dominant 4B, 614614 (3), Autosomal dominant; Deafness, autosomal recessive 113, 618410 (3), Autosomal recessive	Ceacam16 (MGI:2685615)
chr7	24698355	24795539	7p15	7p15.3	608798	GSDME, DFNA5	Gasdermin E	GSDME	1687	ENSG00000105928		Deafness, autosomal dominant 5, 600994 (3), Autosomal dominant	Gsdme (MGI:1889850)
chr7	129774692	129774769	7q32.2	7q32.2	611606	MIR96, MIRN96, DFNA50	Micro RNA 96	MIR96	407053	ENSG00000199158		Deafness, autosomal dominant 50, 613074 (3), Autosomal dominant	Mir96 (MGI:3619440)
chr9	65000001	69300000	9q21.11		613558	DFNA51, C9DUPq21.11, DUP9q21.11	Deafness, autosomal dominant 51 (chromosome 9q21.11 duplication syndrome)				259kb duplication involving TJP2 and FAM189A2	Deafness, autosomal dominant 51, 613558 (4), Autosomal dominant
chr5	131200001	150400000	5q31.1-q32		607683	DFNA52, DFNA42	Deafness, autosomal dominant 52				max lod at D5S2017	Deafness, autosomal dominant 52, 607683 (2), Autosomal dominant
chr14	18200001	32900000	14q11.2-q12		609965	DFNA53	Deafness, autosomal dominant 53		353347		max lod at D14S1280	Deafness, autosomal dominant 53, 609965 (2), Autosomal dominant
chr5	131200001	145100000	5q31		615649	DFNA54	Deafness, autosomal dominant 54		448962		between D5S1972 and D5S410	Deafness, autosomal dominant 54, 615649 (2), Autosomal dominant
chr9	115019575	115118157	9q33	9q33.1	187380	TNC, HXB, DFNA56	Tenascin C (hexabrachion)	TNC	3371	ENSG00000041982	proximal to ABL	Deafness, autosomal dominant 56, 615629 (3), Autosomal dominant	Tnc (MGI:101922)
chr2	41500001	83100000	2p21-p12		615654	DFNA58	Deafness, autosomal dominant 58		100359395		between D2S2259 and D2S2114	Deafness, autosomal dominant 58, 615654 (2), Autosomal dominant
chr11	26200001	63600000	11p14.2-q12.3		612642	DFNA59	Deafness, autosomal dominant 59		100271924		between D22S929 and D11S480	Deafness, autosomal dominant 59, 612642 (2), Autosomal dominant
chr4	6269850	6303265	4p16.1	4p16.1	606201	WFS1, WFRS, WFS, DFNA6, DFNA14, DFNA38, WFSL, CTRCT41	Wolframin ER transmembrane glycoprotein	WFS1	7466	ENSG00000109501	mutation identified in 1 CTRCT41 family	Deafness, autosomal dominant 6/14/38, 600965 (3), Autosomal dominant; ?Cataract 41, 116400 (3), Autosomal dominant; Wolfram-like syndrome, autosomal dominant, 614296 (3), Autosomal dominant; {Diabetes mellitus, noninsulin-dependent, association with}, 125853 (3), Autosomal dominant; Wolfram syndrome 1, 222300 (3), Autosomal recessive	Wfs1 (MGI:1328355)
chr12	122207662	122227456	12q24.31	12q24.31	605219	DIABLO, SMAC, DFNA64	Diablo IAP-binding mitochondrial protein	DIABLO	56616	ENSG00000184047		Deafness, autosomal dominant 64, 614152 (3), Autosomal dominant	Diablo (MGI:1913843)
chr20	62238521	62296183	20q	20q13.33	606731	OSBPL2, ORP2, KIAA0772, DNFA67	Oxysterol-binding protein-like protein 2	OSBPL2	9885	ENSG00000130703		Deafness, autosomal dominant 67, 616340 (3), Autosomal dominant	Osbpl2 (MGI:2442832)
chr1	165201867	165356715	1q22-q23	1q23.3	600298	LMX1A, LMX1, DFNA7	LIM homeobox transcription factor-1, alpha	LMX1A	4009	ENSG00000162761		Deafness, autosomal dominant 7, 601412 (3), Autosomal dominant	Lmx1a (MGI:1888519)
chr12	80444235	80680273	12q21.2	12q21.31	603317	PTPRQ, PTPGMC1, DFNB84A, DFNA73	Protein-tyrosine phosphatase, receptor-type, Q	PTPRQ	374462	ENSG00000139304	mutation identified in 1 DFNA73 family	Deafness, autosomal dominant 73, 617663 (3), Autosomal dominant; Deafness, autosomal recessive 84A, 613391 (3), Autosomal recessive	Ptprq (MGI:1096349)
chr3	142596393	142713664	3q23	3q23	602734	PLS1, DFNA76	Plastin-1	PLS1	5357	ENSG00000120756		Deafness, autosomal dominant 76, 618787 (3), Autosomal dominant	Pls1 (MGI:104809)
chr11	121101243	121191490	11q22-q24	11q23.3	602574	TECTA, DFNA8, DFNA12, DFNB21	Tectorin, alpha	TECTA	7007	ENSG00000109927		Deafness, autosomal dominant 8/12, 601543 (3), Autosomal dominant; Deafness, autosomal recessive 21, 603629 (3), Autosomal recessive	Tecta (MGI:109575)
chr18	21242232	21526112	18q11.1	18q11.1-q11.2	617782	GREB1L, C18orf6, KIAA1772, RHDA3, DFNA80	GREB1-like retinoic acid receptor coactivator	GREB1L	80000	ENSG00000141449		Deafness, autosomal dominant 80, 619274 (3), Autosomal dominant; Renal hypodysplasia/aplasia 3, 617805 (3), Autosomal dominant	Greb1l (MGI:3576497)
chr3	10324023	10708007	3p26-p25	3p25.3	108733	ATP2B2, PMCA2, DFNA82	ATPase, Ca++ transporting, plasma membrane, 2	ATP2B2	491	ENSG00000157087		Deafness, autosomal dominant 82, 619804 (3), Autosomal dominant; {Deafness, autosomal recessive 12, modifier of}, 601386 (3), Autosomal recessive	Atp2b2 (MGI:105368)
chr1	21678298	21783149	1p36	1p36.12	617445	USP48, USP31, DFNA85	Ubiquitin-specific peptidase 48	USP48	84196	ENSG00000090686		Deafness, autosomal dominant 85, 620227 (3), Autosomal dominant	Usp48 (MGI:2158502)
chr1	151291797	151327715	1q21.1-q21.3	1q21.3	602758	PI4KB, PIK4CB, DFNA87	Phosphatidylinositol 4-kinase, beta	PI4KB	5298	ENSG00000143393		Deafness, autosomal dominant 87, 620281 (3), Autosomal dominant	Pi4kb (MGI:1334433)
chr14	30874559	30895615	14q12-q13	14q12	603196	COCH, DFNA9, DFNB110	Cochlin	COCH	1690	ENSG00000100473	mutation identified in 1 DFNB110 family	Deafness, autosomal dominant 9, 601369 (3), Autosomal dominant; ?Deafness, autosomal recessive 110, 618094 (3), Autosomal recessive	Coch (MGI:1278313)
chr5	103120301	103212799	5q21.1	5q21.1	611648	PPIP5K2, HISPPD1, VIP2, KIAA0433, DFNB100	Histidine acid phosphatase domain-containing protein 1	PPIP5K2	23262	ENSG00000145725		Deafness, autosomal recessive 100, 618422 (3), Autosomal recessive	Ppip5k2 (MGI:2142810)
chr17	75845699	75856436	17q25	17q25.1	606962	WBP2, DFNB107	WW domain-binding protein 2	WBP2	23558	ENSG00000132471		Deafness, autosomal recessive 107, 617639 (3), Autosomal recessive	Wbp2 (MGI:104709)
chr11	118253416	118264297	11q24	11q23.3	604873	MPZL2, EVA1, EVA, DFNB111	Myelin protein zero-like 2	MPZL2	10205	ENSG00000149573		Deafness, autosomal recessive 111, 618145 (3), Autosomal recessive	Mpzl2 (MGI:1289160)
chr17	19020656	19051373	17p11.2	17p11.2	604330	GRAP, DFNB114	GRB2-related adaptor protein	GRAP	10750	ENSG00000154016		Deafness, autosomal recessive 114, 618456 (3), Autosomal recessive	Grap (MGI:1918770)
chr8	92300001	105100000	8q22		619553	DFNB118	Deafness, autosomal recessive 118, with cochlear aplasia				deletion of 200kb downstream of GDF6	Deafness, autosomal recessive 118, with cochlear aplasia, 619553 (4), Autosomal recessive
chr15	45402336	45421415	15q21.1	15q21.1	619578	AFG2B, SPATA5L1, DFNB119, NEDHLS	AFG2 AAA ATPase homolog B	AFG2B	79029	ENSG00000171763		Deafness, autosomal recessive 119, 619615 (3), Autosomal recessive; Neurodevelopmental disorder with hearing loss and spasticity, 619616 (3), Autosomal recessive	Afg2b (MGI:3036261)
chr5	129748094	129766732	5q23.3	5q23.3	620215	MINAR2, KIAA1024L, DFNB120	Membrane integral NOTCH2-associated receptor 2	MINAR2	100127206	ENSG00000186367		Deafness, autosomal recessive 120, 620238 (3), Autosomal recessive	Minar2 (MGI:2442934)
chr3	120165478	120285222	3q13.33	3q13.33	610464	GPR156, GABABL, DFNB121	G protein-coupled receptor 156	GPR156	165829	ENSG00000175697		Deafness, autosomal recessive 121, 620551 (3), Autosomal recessive	Gpr156 (MGI:2653880)
chr7	138500001	159345973	7q34-q36		603098	DFNB13	Deafness, autosomal recessive 13		1705			Deafness, autosomal recessive 13, 603098 (2), Autosomal recessive
chr7	107800001	127500000	7q31		603678	DFNB14	Deafness, autosomal recessive 14		1706		?same as DFNB17	Deafness, autosomal recessive 14, 603678 (2), Autosomal recessive
chr19	3585478	3593541	19p13.3	19p13.3	608792	GIPC3, DFNB15, DFNB72, DFNB95	GAIP C-terminus-interacting protein 3	GIPC3	126326	ENSG00000179855		Deafness, autosomal recessive 15, 601869 (3), Autosomal recessive	Gipc3 (MGI:2387006)
chr15	43599563	43618800	15q15	15q15.3	606440	STRC, DFNB16	Stereocilin	STRC	161497	ENSG00000242866		Deafness, autosomal recessive 16, 603720 (3), Autosomal recessive	Strc (MGI:2153816)
chr7	107800001	127500000	7q31		603010	DFNB17	Deafness, autosomal recessive 17		1709			Deafness, autosomal recessive 17, 603010 (2), Autosomal recessive
chr11	17547259	17646044	11p14.3	11p15.1	604487	OTOG, OTGN, DFNB18B	Otogelin	OTOG	340990	ENSG00000188162		Deafness, autosomal recessive 18B, 614945 (3), Autosomal recessive	Otog (MGI:1202064)
chr11	77128246	77215241	11q13.5	11q13.5	276903	MYO7A, USH1B, DFNB2, DFNA11	Myosin VIIA	MYO7A	4647	ENSG00000137474		Deafness, autosomal recessive 2, 600060 (3), Autosomal recessive; Usher syndrome, type 1B, 276900 (3), Autosomal recessive; Deafness, autosomal dominant 11, 601317 (3), Autosomal dominant	Myo7a (MGI:104510)
chr11	130900001	135086622	11q25-qter		604060	DFNB20	Deafness, autosomal recessive 20		1713			Deafness, autosomal recessive 20, 604060 (2), Autosomal recessive
chr16	21663968	21760729	16p12.2	16p12.2	607038	OTOA, DFNB22	Otoancorin	OTOA	146183	ENSG00000155719		Deafness, autosomal recessive 22, 607039 (3), Autosomal recessive	Otoa (MGI:2149209)
chr11	110174922	110296614	11q23	11q22.3	179410	RDX, DFNB24	Radixin	RDX	5962	ENSG00000137710		Deafness, autosomal recessive 24, 611022 (3), Autosomal recessive	Rdx (MGI:97887)
chr4	42892713	43030658	4p13	4p13	613283	GRXCR1	Glutaredoxin, cysteine-rich, 1	GRXCR1	389207	ENSG00000215203		Deafness, autosomal recessive 25, 613285 (3), Autosomal recessive	Grxcr1 (MGI:3577767)
chr2	147900001	182100000	2q23-q31		605818	DFNB27	Deafness, autosomal recessive 27		23713			Deafness, autosomal recessive 27, 605818 (2), Autosomal recessive
chr22	37697048	37776556	22q13.1	22q13.1	609761	TRIOBP, KIAA1662	Trio- and F-actin-binding protein	TRIOBP	11078	ENSG00000100106		Deafness, autosomal recessive 28, 609823 (3), Autosomal recessive	Triobp (MGI:1349410)
chr21	36460621	36576569	21q22.3	21q22.13	605608	CLDN14, DFNB29	Claudin 14	CLDN14	23562	ENSG00000159261		Deafness, autosomal recessive 29, 614035 (3), Autosomal recessive	Cldn14 (MGI:1860425)
chr17	18108756	18179800	17p11.2	17p11.2	602666	MYO15A, DFNB3	Myosin XVA	MYO15A	51168	ENSG00000091536		Deafness, autosomal recessive 3, 600316 (3), Autosomal recessive	Myo15a (MGI:1261811)
chr10	25934229	26212532	10p11.1	10p12.1	606808	MYO3A, DFNB30	Myosin IIIA	MYO3A	53904	ENSG00000095777		Deafness, autosomal recessive 30, 607101 (3), Autosomal recessive	Myo3a (MGI:2183924)
chr9	114402080	114505473	9q32-q34	9q32	607928	WHRN, CIP98, KIAA1526, DFNB31, USH2D	Whirlin	WHRN	25861	ENSG00000095397		Deafness, autosomal recessive 31, 607084 (3), Autosomal recessive; Usher syndrome, type 2D, 611383 (3), Autosomal recessive	Whrn (MGI:2682003)
chr1	100345001	100520277	1p21	1p21.2	603504	CDC14A, DFNB32	Cell division cycle 14A	CDC14A	8556	ENSG00000079335		Deafness, autosomal recessive 32, with or without immotile sperm, 608653 (3), Autosomal recessive	Cdc14a (MGI:2442676)
chr10	29300001	59400000	10p11.23-q21.1		607239	DFNB33	Deafness, autosomal recessive 33		170508		prev. assignment to chr. 9 an error	Deafness, autosomal recessive 33, 607239 (2), Autosomal recessive
chr14	76310777	76501837	14q24.3	14q24.3	602167	ESRRB, ESRL2, DFNB35	Estrogen-related receptor beta	ESRRB	2103	ENSG00000119715		Deafness, autosomal recessive 35, 608565 (3), Autosomal recessive	Esrrb (MGI:1346832)
chr6	160600001	170805979	6q26-q27		608219	DFNB38	Deafness, autosomal recessive 38		337991			Deafness, autosomal recessive 38, 608219 (2), Autosomal recessive
chr7	81699010	81770047	7q21.1	7q21.11	142409	HGF, DFNB39	Hepatic growth factor	HGF	3082	ENSG00000019991		Deafness, autosomal recessive 39, 608265 (3), Autosomal recessive	Hgf (MGI:96079)
chr7	107660828	107717809	7q31	7q22.3	605646	SLC26A4, PDS, DFNB4, EVA, TDH2B	Solute carrier family 26 (sulfate transporter), member 4	SLC26A4	5172	ENSG00000091137	some patients have digenic mutations with FOXI1	Deafness, autosomal recessive 4, with enlarged vestibular aqueduct, 600791 (3), Autosomal recessive; Pendred syndrome, 274600 (3), Autosomal recessive	Slc26a4 (MGI:1346029)
chr22	17400001	29200000	22q11.21-q12.1		608264	DFNB40	Deafness, autosomal recessive 40		379003			Deafness, autosomal recessive 40, 608264 (2), Autosomal recessive
chr3	121987323	122061655	3q21.1	3q13.33	609739	ILDR1, DFNB42	Immunoglobulin-like domain-containing receptor 1	ILDR1	286676	ENSG00000145103		Deafness, autosomal recessive 42, 609646 (3), Autosomal recessive	Ildr1 (MGI:2146574)
chr1	236400001	248956422	1q43-q44		612433	DFNB45	Deafness, autosomal recessive 45		449483		between D1S547 and D1S2836	Deafness, autosomal recessive 45, 612433 (2), Autosomal recessive
chr18	1	7200000	18p11.32-p11.31		609647	DFNB46	Deafness, neurosensory, autosomal recessive 46		449488		between D18S59 and D18S391	Deafness, autosomal recessive 46, 609647 (2), Autosomal recessive
chr15	78104606	78131535	15q24	15q25.1	605564	CIB2, KIP2	Calcium- and integrin-binding protein 2	CIB2	10518	ENSG00000136425		Deafness, autosomal recessive 48, 609439 (3), Autosomal recessive; Usher syndrome, type IJ, 614869 (3), Autosomal recessive	Cib2 (MGI:1929293)
chr5	69415116	69444330	5q13.1	5q13.2	610572	MARVELD2, MARVD2, TRIC, DFNB49	Marvel domain-containing protein 2 (tricellulin)	MARVELD2	153562	ENSG00000152939		Deafness, autosomal recessive 49, 610153 (3), Autosomal recessive	Marveld2 (MGI:2446166)
chr14	24100001	32900000	14q12		600792	DFNB5	Deafness, autosomal recessive 5		1697			Deafness, autosomal recessive 5, 600792 (2), Autosomal recessive
chr11	31000001	43400000	11p13-p12		609941	DFNB51	Deafness, autosomal recessive 51		448963		max lod at D11S4102	Deafness, autosomal recessive 51, 609941 (2), Autosomal recessive
chr4	51800001	69400000	4q12-q13.2		609952	DFNB55	Deafness, autosomal recessive 55		494148		max lod at D4S2638	Deafness, autosomal recessive 55, 609952 (2), Autosomal recessive
chr10	101007679	101031129	10q24.3	10q24.31	612971	PDZD7, DFNB57	PDZ domain-containing 7	PDZD7	79955	ENSG00000186862		Deafness, autosomal recessive 57, 618003 (3), Autosomal recessive; {Retinal disease in Usher syndrome type IIA, modifier of}, 276901 (3), Autosomal recessive; Usher syndrome, type IIC, GPR98/PDZD7 digenic, 605472 (3), Digenic dominant, Autosomal recessive	Pdzd7 (MGI:3608325)
chr2	178451378	178462102	2q31.2	2q31.2	610219	PJVK, DFNB59	Pejvakin	PJVK	494513	ENSG00000204311		Deafness, autosomal recessive 59, 610220 (3), Autosomal recessive	Pjvk (MGI:2685847)
chr3	46693778	46710886	3p21	3p21.31	607237	TMIE, DFNB6	Transmembrane inner ear-expressed gene	TMIE	259236	ENSG00000181585		Deafness, autosomal recessive 6, 600971 (3), Autosomal recessive	Tmie (MGI:2159400)
chr12	10000001	27600000	12p13.2-p11.23		610143	DFNB62	Deafness, autosomal recessive 62		692220		between D12S358 and D12S1042	Deafness, autosomal recessive 62, 610143 (2), Autosomal recessive
chr11	72080850	72110782	11q13.3-q13.4	11q13.4	612414	LRTOMT, LRTOMT1, LRTOMT2, DFNB63	Leucine-rich transmembrane O-methyltransferase	LRTOMT	220074	ENSG00000284922		Deafness, autosomal recessive 63, 611451 (3), Autosomal recessive	Lrrc51,Tomt (MGI:1916608,MGI:3769724)
chr20	51200001	64444167	20q13.2-q13.3		610248	DFNB65	Deafness, autosomal recessive 65		692219		max lod at D20S840	Deafness, autosomal recessive 65, 610248 (2), Autosomal recessive
chr6	35805352	35824070	6p21.3	6p21.31	609427	LHFPL5, TMHS, DFNB67	LHFPL tetraspan subfamily, member 5	LHFPL5	222662	ENSG00000197753		Deafness, autosomal recessive 67, 610265 (3), Autosomal recessive	Lhfpl5 (MGI:1915382)
chr19	10221433	10231331	19p13.2	19p13.2	605111	S1PR2, EDG5, DFNB68	Sphingosine-1-phosphate receptor 2	S1PR2	9294	ENSG00000267534		Deafness, autosomal recessive 68, 610419 (3), Autosomal recessive	S1pr2 (MGI:99569)
chr8	12800001	23500000	8p22-p21.3		612789	DFNB71	Deafness, autosomal recessive 71		100302513		max lod at D8S261	Deafness, autosomal recessive 71, 612789 (2), Autosomal recessive
chr12	65278683	65466907	12q14.3	12q14.3	613719	MSRB3, DFNB74	Methionine sulfoxide reductase B3	MSRB3	253827	ENSG00000174099		Deafness, autosomal recessive 74, 613718 (3), Autosomal recessive	Msrb3 (MGI:2443538)
chr19	36003307	36008813	19q13.12	19q13.12	615535	SYNE4, NESP4, C19orf46, DFNB76	Spectrin repeat-containing nuclear envelope protein 4	SYNE4	163183	ENSG00000181392		Deafness, autosomal recessive 76, 615540 (3), Autosomal recessive	Syne4 (MGI:2141950)
chr18	46476961	46657220	18q12-q21	18q21.1	613072	LOXHD1, DFNB77	Lipoxygenase homology domains-containing 1	LOXHD1	125336	ENSG00000167210		Deafness, autosomal recessive 77, 613079 (3), Autosomal recessive	Loxhd1 (MGI:1914609)
chr9	137191619	137200741	9q34.3	9q34.3	613354	TPRN, C9orf75, DFNB79	Taperin	TPRN	286262	ENSG00000176058		Deafness, autosomal recessive 79, 613307 (3), Autosomal recessive	Tprn (MGI:2139535)
chr21	42371890	42396052	21q22.3	21q22.3	605511	TMPRSS3, ECHOS1, DFNB8, DFNB10	Transmembrane protease, serine 3	TMPRSS3	64699	ENSG00000160183		Deafness, autosomal recessive 8/10, 601072 (3), Autosomal recessive	Tmprss3 (MGI:2155445)
chr9	9000001	28000000	9p23-p21.2		613685	DFNB83	Deafness, autosomal recessive 83		100359400		between rs4742645 and rs1471364	Deafness, autosomal recessive 83, 613685 (2), Autosomal recessive
chr12	80099537	80380880	12q21.31	12q21.31	614925	OTOGL, C12orf64, DFNB84B	Otogelin-like protein	OTOGL	283310	ENSG00000165899		Deafness, autosomal recessive 84B, 614944 (3), Autosomal recessive	Otogl (MGI:3647600)
chr17	10800001	33500000	17p12-q11.2		613392	DFNB85	Deafness, autosomal recessive 85		100359399		between rs230884 and rs12603885	Deafness, autosomal recessive 85, 613392 (2), Autosomal recessive
chr16	2475127	2505730	16p13.3	16p13.3	613577	TBC1D24, KIAA1171, FIME, DEE16, DOORS, DFNB86, DFNA65, EPRPDC	TBC1 domain family, member 24	TBC1D24	57465	ENSG00000162065		Deafness, autosomal recessive 86, 614617 (3), Autosomal recessive; Epilepsy, rolandic, with paroxysmal exercise-induce dystonia and writer's cramp, 608105 (3), Autosomal recessive; Myoclonic epilepsy, infantile, familial, 605021 (3), Autosomal recessive; Deafness, autosomal dominant 65, 616044 (3), Autosomal dominant; Developmental and epileptic encephalopathy 16, 615338 (3), Autosomal recessive;…	Tbc1d24 (MGI:2443456)
chr16	75627724	75647665	16q22.2-q22.3	16q23.1	601421	KARS1, KARS, CMTRIB, DFNB89, LEPID, DEAPLE	Lysyl-tRNA synthetase 1	KARS1	3735	ENSG00000065427	mutation identified in 1 CMTRIB patient	Deafness, autosomal recessive 89, 613916 (3), Autosomal recessive; Leukoencephalopathy, progressive, infantile-onset, with or without deafness, 619147 (3), Autosomal recessive; ?Charcot-Marie-Tooth disease, recessive intermediate, B, 613641 (3), Autosomal recessive; Deafness, congenital, and adult-onset progressive leukoencephalopathy, 619196 (3), Autosomal recessive	Kars1 (MGI:1934754)
chr11	67518912	67523446	11q13.1	11q13.2	607314	CABP2, DFNB93	Calcium-binding protein 2	CABP2	51475	ENSG00000167791		Deafness, autosomal recessive 93, 614899 (3), Autosomal recessive	Cabp2 (MGI:1352749)
chr1	5300001	20100000	1p36.31-p36.13		614414	DFNB96	Deafness, autosomal recessive 96		100861440		between rs3817914 and rs477558	Deafness, autosomal recessive 96, 614414 (2), Autosomal recessive
chr17	34579582	34639318	17q12	17q12	616178	TMEM132E, DFNB99	Transmembrane protein 132E	TMEM132E	124842	ENSG00000181291		Deafness, autosomal recessive 99, 618481 (3), Autosomal recessive	Tmem132e (MGI:2685490)
chrX	1	156040895	Chr.X		300719	DFCTRPS	Deafness, cataract, retinitis pigmentosa, and sperm abnormalities		100188774			Deafness, cataract, retinitis pigmentosa, and sperm abnormalities, 300719 (2), X-linked recessive
chr11	69809968	69819416	11q13	11q13.3	164950	FGF3, INT2	Fibroblast growth factor-3 (oncogene INT2)	FGF3	2248	ENSG00000186895	35kb 5' to HST1	Deafness, congenital with inner ear agenesis, microtia, and microdontia, 610706 (3), Autosomal recessive	Fgf3 (MGI:95517)
chr1	34781214	34786364	1p35.1	1p34.3	603324	GJB3, CX31, DFNA2B, EKVP1	Gap junction protein, beta-3	GJB3	2707	ENSG00000188910	same YAC as GJA4	Deafness, digenic, GJB2/GJB3, 220290 (3), Digenic dominant, Autosomal recessive; Deafness, autosomal recessive (3); Deafness, autosomal dominant 2B, 612644 (3), Autosomal dominant; Erythrokeratodermia variabilis et progressiva 1, 133200 (3), Autosomal recessive, Autosomal dominant; Deafness, autosomal dominant, with peripheral neuropathy (3)	Gjb3 (MGI:95721)
chrX	153700492	153724387	Xq28	Xq28	300398	BCAP31, BAP31, DXS1357E, DDCH	B-cell receptor-associated protein 31	BCAP31	10134	ENSG00000185825		Deafness, dystonia, and cerebral hypomyelination, 300475 (3), X-linked recessive	Bcap31 (MGI:1350933)
chr2	6900001	16500000	2p25.1-p24.3		609946	DFNB47	Deafness, neurosensory, autosomal recessive 47		449489		max lod at D2S1400 and D2S262	Deafness, neurosensory, autosomal recessive 47, 609946 (2), Autosomal recessive
chr1	6424776	6461370	1p36.3-p36.1	1p36.31	606351	ESPN, USH1M	Espin	ESPN	83715	ENSG00000187017	mutation identified in 1 USH1M family	Deafness, neurosensory, without vestibular involvement, autosomal dominant, 609006 (3), Autosomal recessive; Deafness, autosomal recessive 36, 609006 (3), Autosomal recessive; ?Usher syndrome, type 1M, 618632 (3), Autosomal recessive	Espn (MGI:1861630)
chrX	83508290	83512127	Xq21.1	Xq21.1	300039	POU3F4, DFN3, DFNX2	POU domain, class 3, transcription factor 4	POU3F4	5456	ENSG00000196767		Deafness, X-linked 2, 304400 (3), X-linked recessive	Pou3f4 (MGI:101894)
chrX	29300001	31500000	Xp21.2		300030	DFNX3, DFN4	Deafness, X-linked 3		1680		?same as DMD	Deafness, X-linked 3, 300030 (2), X-linked
chrY	1	57227415	Chr.Y		400043	DFNY1	Deafness, Y-linked 1		724074			Deafness, Y-linked 1, 400043 (2), Y-linked
chr4	87608529	87616873	4q21.3	4q22.1	125485	DSPP, DPP, DGI1, DFNA39, DTDP2	Dentin sialophosphoprotein	DSPP	1834	ENSG00000152591		Dentinogenesis imperfecta, Shields type III, 125500 (3), Autosomal dominant; Dentinogenesis imperfecta, Shields type II, 125490 (3), Autosomal dominant; Dentin dysplasia, type II, 125420 (3), Autosomal dominant; Deafness, autosomal dominant 39, with dentinogenesis, 605594 (3), Autosomal dominant	Dspp (MGI:109172)
chr15	51447791	51622771	15q21.2	15q21.2	612186	DMXL2, RC3, KIAA0856, PEPNS, DFNA71, DEE81	DMX-like 2	DMXL2	23312	ENSG00000104093	mutation identified in 1 PEPNS family and 1 DFNA71 family	Developmental and epileptic encephalopathy 81, 618663 (3), Autosomal recessive; ?Deafness, autosomal dominant 71, 617605 (3), Autosomal dominant; ?Polyendocrine-polyneuropathy syndrome, 616113 (3), Autosomal recessive	Dmxl2 (MGI:2444630)
chr3	51385291	51389397	3p21.1	3p21.2	601916	MANF, ARMET, ARP, DDDS	Mesencephalic astrocyte derived neurotrophic factor	MANF	7873	ENSG00000145050		Diabetes, deafness, developmental delay, and short stature syndrome, 620651 (3), Autosomal recessive	Manf (MGI:1922090)
chr2	70935900	70965431	2cen-q13	2p13.3	192132	ATP6V1B1, ATP6B1, VPP3, DRTA2	ATPase, H+ transporting, V1 subunit B1	ATP6V1B1	525	ENSG00000116039		Distal renal tubular acidosis 2 with progressive sensorineural hearing loss, 267300 (3), Autosomal recessive	Atp6v1b1 (MGI:103285)
chr7	138706294	138798196	7q33-q34	7q34	605239	ATP6V0A4, ATP6N1B, VPP2, RTA1C, DRTA3	ATPase, H+ transporting, V0 subunit A4	ATP6V0A4	50617	ENSG00000105929		Distal renal tubular acidosis 3, with or without sensorineural hearing loss, 602722 (3), Autosomal recessive	Atp6v0a4 (MGI:2153480)
chr13	20221962	20232319	13q12	13q12.11	604418	GJB6, CX30, DFNA3B, DFNB1B, ECTD2, HED2	Gap junction protein, beta-6 (connexin-30)	GJB6	10804	ENSG00000121742		Ectodermal dysplasia 2, Clouston type, 129500 (3), Autosomal dominant; Deafness, autosomal dominant 3B, 612643 (3), Autosomal dominant; Deafness, autosomal recessive 1B, 612645 (3), Autosomal recessive; Deafness, digenic GJB2/GJB6, 220290 (3), Digenic dominant, Autosomal recessive	Gjb6 (MGI:107588)
chr1	102876473	103108522	1p21	1p21.1	120280	COL11A1, STL2, DFNA37	Collagen XI, alpha-1 polypeptide	COL11A1	1301	ENSG00000060718		Fibrochondrogenesis 1, 228520 (3), Autosomal recessive; Stickler syndrome, type II, 604841 (3), Autosomal dominant; Marshall syndrome, 154780 (3), Autosomal dominant; Deafness, autosomal dominant 37, 618533 (3), Autosomal dominant; {Lumbar disc herniation, susceptibility to}, 603932 (3)	Col11a1 (MGI:88446)
chr12	88492793	88580471	12q22	12q21.32	184745	KITLG, MGF, SF, SCF, SHEP7, FPHH, DCUA, DFNA69, WS2F	KIT ligand (mast cell growth factor; steel, mouse, homolog of)	KITLG	4254	ENSG00000049130	associated with dbSNP rs12821256	Hyperpigmentation with or without hypopigmentation, 145250 (3), Autosomal dominant; Waardenburg syndrome, type 2F, 619947 (3), Autosomal recessive; Deafness, autosomal dominant 69, unilateral or asymmetric, 616697 (3), Autosomal dominant; [Skin/hair/eye pigmentation 7, blond/brown hair], 611664 (3)	Kitl (MGI:96974)
chr14	78800001	89300000	14q31		614187	HPPD	Hypertelorism, preauricular sinus, punctal pits, and deafness		100682260			Hypertelorism, preauricular sinus, punctal pits, and deafness, 614187 (2), Autosomal dominant
chr17	70075225	70135608	17q25	17q24.3	605722	KCNJ16, KIR5.1, HKTD	Potassium channel, inwardly rectifying, subfamily J, member 16	KCNJ16	3773	ENSG00000153822		Hypokalemic tubulopathy and deafness, 619406 (3), Autosomal recessive	Kcnj16 (MGI:1314842)
chr10	8045333	8075198	10p15	10p14	131320	GATA3, HDR, HDRS	GATA-binding protein-3	GATA3	2625	ENSG00000107485		Hypoparathyroidism, sensorineural deafness, and renal dysplasia, 146255 (3), Autosomal dominant	Gata3 (MGI:95663)
chr22	29327680	29388570	22q12	22q12.2	600157	AP1B1, ADTB1, BAM22, CLAPB2, KIDAR	Adaptor-related protein complex 1, beta 1 subunit (adaptin, beta)	AP1B1	162	ENSG00000100280		Keratitis-ichthyosis-deafness syndrome, autosomal recessive, 242150 (3), Autosomal recessive	Ap1b1 (MGI:1096368)
chr13	20187470	20192938	13q11-q12	13q12.11	121011	GJB2, CX26, DFNB1A, PPK, DFNA3A, KID, HID, BAPS	Gap junction protein, beta-2, 26kD (connexin 26)	GJB2	2706	ENSG00000165474		Keratoderma, palmoplantar, with deafness, 148350 (3), Autosomal dominant; Deafness, autosomal recessive 1A, 220290 (3), Digenic dominant, Autosomal recessive; Deafness, autosomal dominant 3A, 601544 (3), Autosomal dominant; Hystrix-like ichthyosis with deafness, 602540 (3), Autosomal dominant; Bart-Pumphrey syndrome, 149200 (3), Autosomal dominant; Keratitis-ichthyosis-deafness syndrome, 148210 (…	Gjb2 (MGI:95720)
chr15	90998416	91022621	15q26.1	15q26.1	608552	VPS33B, KDIDAR, PFIC12	VPS33B late endosome and lysosome associated	VPS33B	26276	ENSG00000184056		Keratoderma-ichthyosis-deafness syndrome, autosomal recessive, 620009 (3), Autosomal recessive; Cholestasis, progressive familial intrahepatic, 12, 620010 (3), Autosomal recessive; Arthrogryposis, renal dysfunction, and cholestasis 1, 208085 (3), Autosomal recessive	Vps33b (MGI:2446237)
chr5	128083766	128189677	5q23.3	5q23.3	600840	SLC12A2, NKCC1, KILQS	Solute carrier family 12 (sodium/potassium/chloride transporters), member 2	SLC12A2	6558	ENSG00000064651		Kilquist syndrome, 619080 (3), Autosomal recessive; Delpire-McNeill syndrome, 619083 (3), Autosomal dominant; Deafness, autosomal dominant 78, 619081 (3), Autosomal dominant	Slc12a2 (MGI:101924)
chr9	137241287	137243707	9q34.3	9q34.3	602660	TUBB4B, TUBB2C, LCAEOD	Tubulin, beta-4B	TUBB4B	10383	ENSG00000188229		Leber congenital amaurosis with early-onset deafness, 617879 (3), Autosomal dominant	Tubb4b (MGI:1915472)
chr1	44404783	44651724	1p34.1	1p34.1	616136	RNF220, HLD23	RING finger protein 220	RNF220	55182	ENSG00000187147		Leukodystrophy, hypomyelinating, 23, with ataxia, deafness, liver dysfunction, and dilated cardiomyopathy, 619688 (3), Autosomal recessive	Rnf220 (MGI:1913993)
chr22	36281280	36387967	22q11.2	22q12.3	160775	MYH9, MHA, FTNS, DFNA17, BDPLT6, MATINS	Myosin, heavy polypeptide-9, nonmuscle	MYH9	4627	ENSG00000100345		Macrothrombocytopenia and granulocyte inclusions with or without nephritis or sensorineural hearing loss, 155100 (3), Autosomal dominant; Deafness, autosomal dominant 17, 603622 (3), Autosomal dominant	Myh9 (MGI:107717)
chr7	27100354	27102683	7p15-p14	7p15.2	604685	HOXA2, MCOHI	Homeobox A2	HOXA2	3199	ENSG00000105996	mutation identified in 1 MCOHICP family	Microtia with or without hearing impairment (AD), 612290 (3), Autosomal recessive, Autosomal dominant; ?Microtia, hearing impairment, and cleft palate (AR), 612290 (3), Autosomal recessive, Autosomal dominant	Hoxa2 (MGI:96174)
chrX	110194186	110440233	Xq22.3	Xq23	300195	AMMECR1, MFHIEN	AMMECR nuclear protein 1	AMMECR1	9949	ENSG00000101935		Midface hypoplasia, hearing impairment, elliptocytosis, and nephrocalcinosis, 300990 (3), X-linked recessive	Ammecr1 (MGI:1860206)
chr8	102204501	102238961	8q23.1	8q22.3	604712	RRM2B, P53R2, PEOA5, MTDPS8A, MTDPS8B, RCDFRD	Ribonucleotide reductase regulatory TP53 inducible subunit M2B	RRM2B	50484	ENSG00000048392		Mitochondrial DNA depletion syndrome 8B (MNGIE type), 612075 (3), Autosomal recessive; Mitochondrial DNA depletion syndrome 8A (encephalomyopathic type with renal tubulopathy), 612075 (3), Autosomal recessive; Rod-cone dystrophy, sensorineural deafness, and Fanconi-type renal dysfunction, 268315 (3), Autosomal recessive; Progressive external ophthalmoplegia with mitochondrial DNA deletions, autos…	Rrm2b (MGI:2155865)
chr1	235327216	235344532	1q43	1q42.3	606982	GGPS1, GGPPS1, MDHLO	Geranylgeranyl diphosphate synthase 1	GGPS1	9453	ENSG00000152904		Muscular dystrophy, congenital hearing loss, and ovarian insufficiency syndrome, 619518 (3), Autosomal recessive	Ggps1 (MGI:1341724)
chrX	21705978	21758116	Xp22.1	Xp22.12	300226	SMPX, DFNX4, MPD7	Small muscle protein, X-linked	SMPX	23676	ENSG00000091482		Myopathy, distal, 7, adult-onset, X-linked, 301075 (3), X-linked recessive; Deafness, X-linked 4, 300066 (3), X-linked dominant	Smpx (MGI:1913356)
chr6	24171755	24383292	6p22.1	6p22.3	605755	DCDC2, RU2, KIAA1154, NPHP19, DFNB66, NSC	Doublecortin domain-containing protein 2	DCDC2	51473	ENSG00000146038	mutation identified in 1 DFNB66 family	Nephronophthisis 19, 616217 (3), Autosomal recessive; ?Deafness, autosomal recessive 66, 610212 (3), Autosomal recessive; Sclerosing cholangitis, neonatal, 617394 (3), Autosomal recessive	Dcdc2a (MGI:2652818)
chr11	121300001	130900000	11q24		609469	NEDE	Nephropathy, progressive, with deafness		619410		max lod at D11S4464	Nephropathy, progressive, with deafness, 609469 (2)
chr4	122923078	123319433	4q28.1	4q28.1	613940	AFG2A, SPATA5, SPAF, NEDHSB	AFG2 AAA ATPase homolog A	AFG2A	166378	ENSG00000145375		Neurodevelopmental disorder with hearing loss, seizures, and brain abnormalities, 616577 (3), Autosomal recessive	Afg2a (MGI:1927170)
chr19	40467001	40576464	19q13.13	19q13.2	606214	SPTBN4, QV, NEDHND, CMND	Spectrin, beta, nonerythrocytic, 4 (quivering, mouse, homolog of)	SPTBN4	57731	ENSG00000160460		Neurodevelopmental disorder with hypotonia, neuropathy, and deafness, 617519 (3), Autosomal recessive	Sptbn4 (MGI:1890574)
chr19	10133346	10194953	19p13.3-p13.2	19p13.2	126375	DNMT1, MCMT, HSN1E, ADCADN	DNA methyltransferase 1	DNMT1	1786	ENSG00000130816		Neuropathy, hereditary sensory, type IE, 614116 (3), Autosomal dominant; Cerebellar ataxia, deafness, and narcolepsy, autosomal dominant, 604121 (3), Autosomal dominant	Dnmt1 (MGI:94912)
chrX	1	9600000	Xp22.3		300650	OASD	Ocular albinism and sensorineural deafness		4941		?allelic to OA1	Ocular albinism with sensorineural deafness, 300650 (2), X-linked
chr20	25294743	25390835	20p11.21	20p11.21	613599	ABHD12, PHARC	Abhydrolase domain-containing protein 12, lysophospholipase	ABHD12	26090	ENSG00000100997		Polyneuropathy, hearing loss, ataxia, retinitis pigmentosa, and cataract, 612674 (3), Autosomal recessive	Abhd12 (MGI:1923442)
chr3	53494611	53813733	3p21.1	3p21.1	114206	CACNA1D, CACNL1A2, CCHL1A2, SANDD, PASNA	Calcium channel, voltage-dependent, L type, alpha 1D subunit	CACNA1D	776	ENSG00000157388		Primary aldosteronism, seizures, and neurologic abnormalities, 615474 (3), Autosomal dominant; Sinoatrial node dysfunction and deafness, 614896 (3), Autosomal recessive	Cacna1d (MGI:88293)
chr7	116672196	116798377	7q31	7q31.2	164860	MET, DFNB97, OSFD, DA11	MET protooncogene, receptor tyrosine kinase	MET	4233	ENSG00000105976	mutation identified in 1 DFNB97 family and 1 DA11 family	Renal cell carcinoma, papillary, 1, familial and somatic, 605074 (3); ?Arthrogryposis, distal, type 11, 620019 (3), Autosomal dominant; Hepatocellular carcinoma, childhood type, somatic, 114550 (3); {Osteofibrous dysplasia, susceptibility to}, 607278 (3), Autosomal dominant; ?Deafness, autosomal recessive 97, 616705 (3), Autosomal recessive	Met (MGI:96969)
chrX	38269163	38327509	Xp11.4	Xp11.4	312610	RPGR, RP3, CRD, RP15, COD1, CORDX1	Retinitis pigmentosa GTPase regulator	RPGR	6103	ENSG00000156313		Retinitis pigmentosa, X-linked, and sinorespiratory infections, with or without deafness, 300455 (3), X-linked; Cone-rod dystrophy, X-linked, 1, 304020 (3), X-linked recessive; Retinitis pigmentosa 3, 300029 (3), X-linked; Macular degeneration, X-linked atrophic, 300834 (3), X-linked recessive	Rpgr (MGI:1344037)
chr1	54998933	55017172	1p31	1p32.3	606412	BSND	Barttin	BSND	7809	ENSG00000162399		Sensorineural deafness with mild renal dysfunction, 602522 (3), Autosomal recessive; Bartter syndrome, type 4a, 602522 (3), Autosomal recessive	Bsnd (MGI:2153465)
chr9	130693760	130704894	9q34.12	9q34.12	602238	EXOSC2, RRP4, SHRF	Exosome component 2	EXOSC2	23404	ENSG00000130713		Short stature, hearing loss, retinitis pigmentosa, and distinctive facies, 617763 (3), Autosomal recessive	Exosc2 (MGI:2385133)
chr2	55634061	55693844	2p16.1	2p16.1	610316	PNPT1, OLD35, COXPD13, DFNB70, SCA25	Polyribonucleotide nucleotidyltransferase 1	PNPT1	87178	ENSG00000138035		Spinocerebellar ataxia 25, 608703 (3), Autosomal dominant; Deafness, autosomal recessive 70, with or without adult-onset neurodegeneration, 614934 (3), Autosomal recessive; Combined oxidative phosphorylation deficiency 13, 614932 (3), Autosomal recessive	Pnpt1 (MGI:1918951)
chr7	97020396	97024831	7q22	7q21.3	600028	DLX5, SHFM1D, SHFM1	Distal-less homeobox 5	DLX5	1749	ENSG00000105880	mutation identified in 1 SHFM1D family	Split-hand/foot malformation 1, 183600 (3), Autosomal dominant; ?Split-hand/foot malformation 1 with sensorineural hearing loss, 220600 (3), Autosomal recessive	Dlx5 (MGI:101926)
chr1	9942923	9996892	1p36.22	1p36.22	608700	NMNAT1, NMNAT, PNAT1, LCA9, SHILCA	Nicotinamide nucleotide adenylyltransferase 1	NMNAT1	64802	ENSG00000173614		Spondyloepiphyseal dysplasia, sensorineural hearing loss, intellectual developmental disorder, and Leber congenital amaurosis, 619260 (3), Autosomal recessive; Leber congenital amaurosis 9, 608553 (3), Autosomal recessive	Nmnat1 (MGI:1913704)
chr21	44497893	44711572	21q22.3	21q22.3	612920	TSPEAR, C21orf29, DFNB98, ECTD14, STHAG10	Thrombospondin-type laminin G domain and EAR repeats	TSPEAR	54084	ENSG00000175894	mutation identified in 1 DFNB98 family	Tooth agenesis, selective, 10, 620173 (3), Autosomal recessive; ?Deafness, autosomal recessive 98, 614861 (3), Autosomal recessive; Ectodermal dysplasia 14, hair/tooth type with or without hypohidrosis, 618180 (3), Autosomal recessive	Tspear (MGI:2671932)
chr11	17493900	17544416	11p15.1	11p15.1	605242	USH1C, DFNB18A	USH1 protein network component harmonin	USH1C	10083	ENSG00000006611	Acadian and Samaritan variety	Usher syndrome, type 1C, 276904 (3), Autosomal recessive; Deafness, autosomal recessive 18A, 602092 (3), Autosomal recessive	Ush1c (MGI:1919338)
chr10	71396920	71815947	10q21-q22	10q22.1	605516	CDH23, USH1D, DFNB12, PITA5	Cadherin-23 (otocadherin)	CDH23	64072	ENSG00000107736	between D10S529 and D10S573	Usher syndrome, type 1D, 601067 (3), Digenic recessive, Autosomal recessive; {Pituitary adenoma 5, multiple types}, 617540 (3), Autosomal dominant; Usher syndrome, type 1D/F digenic, 601067 (3), Digenic recessive, Autosomal recessive; Deafness, autosomal recessive 12, 601386 (3), Autosomal recessive	Cdh23 (MGI:1890219)
chr10	53802771	55627942	10q21-q22	10q21.1	605514	PCDH15, DFNB23, USH1F	Protocadherin 15	PCDH15	65217	ENSG00000150275		Usher syndrome, type 1D/F digenic, 601067 (3), Digenic recessive, Autosomal recessive; Deafness, autosomal recessive 23, 609533 (3), Autosomal recessive; Usher syndrome, type 1F, 602083 (3), Autosomal recessive	Pcdh15 (MGI:1891428)
chr3	69739464	69968332	3p14.1-p12.3	3p13	156845	MITF, WS2A, CMM8, COMMAD	Microphthalmia-associated transcription factor	MITF	4286	ENSG00000187098		Waardenburg syndrome, type 2A, 193510 (3), Autosomal dominant; {Melanoma, cutaneous malignant, susceptibility to, 8}, 614456 (3); Tietz albinism-deafness syndrome, 103500 (3), Autosomal dominant; COMMAD syndrome, 617306 (3), Autosomal recessive	Mitf (MGI:104554)
chr8	20197381	20221696	8p21.3	8p21.3	606939	ATP6V1B2, ATP6B2, VPP3, DOOD, ZLS2	ATPase, H+ transporting, V1 subunit B2	ATP6V1B2	526	ENSG00000147416		Zimmermann-Laband syndrome 2, 616455 (3), Autosomal dominant; Deafness, congenital, with onychodystrophy, autosomal dominant, 124480 (3), Autosomal dominant	Atp6v1b2 (MGI:109618)
chr1	108876985	108934545	1p13.1	1p13.3	609245	GPSM2, LGN, PINS, DFNB82, CMCS	G-protein signaling modulator 2	GPSM2	29899	ENSG00000121957		Chudley-McCullough syndrome, 604213 (3), Autosomal recessive	Gpsm2 (MGI:1923373)
chrX	101345661	101348742	Xq22	Xq22.1	300356	TIMM8A, DFN1, DDP, MTS, DDP1	Translocase of inner mitochondrial membrane 8A	TIMM8A	1678	ENSG00000126953		Mohr-Tranebjaerg syndrome, 304700 (3), X-linked recessive	Timm8a1 (MGI:1353433)
chr19	6361531	6370242	19p13.3	19p13.3	601119	CLPP, PRLTS3, DFNB81	ATP-dependent protease ClpAP, E. coli, proteolytic subunit, homolog of	CLPP	8192	ENSG00000125656		Perrault syndrome 3, 614129 (3), Autosomal recessive	Clpp (MGI:1858213)
chr17	74916083	74923255	17q24-q25	17q25.1	607696	USH1G, SANS	USH1 protein network component SANS	USH1G	124590	ENSG00000182040	?allelic to DFNA20	Usher syndrome, type 1G, 606943 (3), Autosomal recessive	Ush1g (MGI:2450757)

## Sheet: Six1-human-cord
Human conserved coordinates(hg38)					chick enhancer coordinates (Galgal6)
chr22	38038524	38038803	PICK1-human		chr1	51037307	51037771	Pick1-E1
chr17	42053846	42054262	znf385c-human		chr27	7610694	7611063	Znf385c-E1
chr11	114088851	114089068	zbtb16-human		chr24	4557935	4558339	Zbtb16-E1

## Sheet: Human-Six1-BS
motif_id	gene-associated and conserved to in chick	number of Six1-BS with p value <0.001	number of Six1-BS with p value <0.01	comments	Chr	start	stop	strand	score	p-value	q-value	matched_sequence
six1opti	ZBTB16	0	3		chr11	114089033	114089044	+	1.93976	0.00744	1	GGGTCCTCTTTT
six1-new	ZBTB16			these are overlapping regions	chr11	114088964	114088974	+	2.42857	0.00957	1	GCAGCCTGTGT
six1opti	ZBTB16				chr11	114088954	114088965	+	1.24096	0.00984	1	TGAACACATTGC
six1-old	ZBTB16				chr11	114088945	114088961	+	4.25904	0.00318	0.917	GCATAGGTATGAACACA
six1opti	ZBTB16			these are overlapping regions	chr11	114088888	114088899	-	2.24096	0.00658	1	TTCACAGACTTC
six1-new	ZBTB16				chr11	114088888	114088898	+	2.80952	0.00803	1	GAAGTCTGTGA
six1-old	ZBTB16				chr11	114088878	114088894	+	2.19277	0.008	1	GGGGGAGTGTGAAGTCT
six1-old	ZNF385c	2	9		chr17	42053891	42053907	-	5.65663	0.0016	0.691	GGCTGGGTTTCATTTGC
six1opti	ZNF385c				chr17	42053965	42053976	+	2.35542	0.00628	1	gACTCCTGGTTC
six1opti	ZNF385c				chr17	42054008	42054019	+	2.5241	0.00586	1	GTCTCTCTTTGC
six1opti	ZNF385c			these are overlapping regions	chr17	42054037	42054048	+	9.86747	0.000142	0.249	TTCTCTGGTTTC
six1-new	ZNF385c				chr17	42054038	42054048	-	11.5952	4.02e-05	0.0709	GAAACCAGAGA
six1-old	ZNF385c				chr17	42054131	42054147	+	2.49398	0.00704	1	ACTGGGGGAGGATATCG
six1-old	ZNF385c				chr17	42054136	42054152	+	6.26506	0.00117	0.691	GGGAGGATATCGGGGAG
six1-old	ZNF385c				chr17	42054143	42054159	+	6.19277	0.00121	0.691	TATCGGGGAGCATCCCT
six1-old	ZNF385c				chr17	42054172	42054188	-	7.15663	0.000717	0.691	GCAAGGGAATCCTCTGT
six1opti	ZNF385c				chr17	42054191	42054202	+	1.43373	0.00912	1	GGGGCCTCTTAC
six1-old	PICK1	1	6		chr22	38038554	38038570	-	3.89759	0.00377	0.931	GCAAGGGGCTCAAGGCC
six1-old	PICK1			these are overlapping regions	chr22	38038580	38038596	+	1.80723	0.00939	1	CATGGGGTTAAATCTCT
six1-new	PICK1				chr22	38038580	38038590	-	2.39286	0.00972	1	TTAACCCCATG
six1opti	PICK1				chr22	38038584	38038595	+	4.31325	0.00272	1	GGGTTAAATCTC
six1opti	PICK1			these are overlapping regions	chr22	38038646	38038657	+	7.93373	0.000431	0.379	TTCTCTTGTTAC
six1-new	PICK1				chr22	38038647	38038657	-	9.07143	0.000235	0.207	GTAACAAGAGA
six1-old	PICK1				chr22	38038647	38038663	-	3.1988	0.00518	1	ATGTTGGTAACAAGAGA
six1opti	PICK1			these are overlapping regions	chr22	38038680	38038691	-	6.28916	0.00104	0.61	GGAGCGCATTAC
six1-old	PICK1				chr22	38038681	38038697	-	1.72289	0.00972	1	GAAGAGGGAGCGCATTA
six1-old	PICK1				chr22	38038710	38038726	+	2.00602	0.00865	1	ACAAAGGGACCTTTTGT
six1-old	PICK1				chr22	38038719	38038735	-	4.99398	0.00223	0.772	GGGAGGGGAACAAAAGG
key:		motif with p-val<0.001
		three different Six1 PWMs were screened these regions more than one PWM was identified hence overlapping motifs found. Considered as 1 motif
# FIMO (Find Individual Motif Occurrences): Version 5.5.7 compiled on Aug 29 2024 at 17:50:14
# fimo --oc . --verbosity 1 --bgfile --nrdb-- --thresh 0.01 motifs.meme human-seq-enhancers.fasta
